# Supplementary material for: In silico functional prediction of hypothetical proteins from the core genome of Corynebacterium pseudotuberculosis biovar ovis
Source: PeerJ. 2020 Aug 26;8:e9643. doi: 10.7717/peerj.9643 (PMC7456259; doi:10.7717/peerj.9643)
Supplement: Supplemental Information 1 [file peerj-08-9643-s001.xlsx]

## Sheet: 1.Orthologs_Cluster
Table S1. Pan-genome profile of 32 C. pseudotuberculosis biovar ovis strains
Cluster ID	Cp1002B	Cp12C	Cp226	Cp267	Cp29156	Cp3995	Cp4202	CpC231	CpE55	Cp_E56	Cp_FRC41	CpI19	CpMEX1	CpMEX25	CpMEX29	CpMEX9	CpMIC6	CpN1	CpP54B96	CpPA01	CpPA02	CpPA04	CpPA05	CpPA06	CpPA07	CpPA08	CpPAT10	Cp_PO22241	CpPO2695	CpT1	CpVD57	ft_2193-67
1	Cp1002B_2173	Cp12C_2219	Cp226_2207	Cp267_2187	Cp29156_2129	Cp3995_2176	Cp4202_2102	CpC231_2102	CpE55_2185	CpE56_1968	CpFRC41_2109	CpI19_2123	CpMEX1_2172	CpMEX25_1991	CpMEX29_2172	CpMEX9_2174	CpMIC6_2258	CpN1_2163	CpP54B96_2143	CpPA01_2020	CpPA02_2048	CpPA04_2143	CpPa05_2237	CpPa06_2319	CpPA07_2174	CpPa08_2093	CpPAT10_2112	CpPO22241_1997	AN902_10485	CpT1_2148	CpVD57_2149	CPTC_00676
2	Cp1002B_0438	Cp12C_0443	Cp226_0434	Cp267_0433	Cp29156_0421	Cp3995_0422	Cp4202_0412	CpC231_0420	CpE55_0438	CpE56_0391	CpFRC41_0417	CpI19_0418	CpMEX1_0431	CpMEX25_0393	CpMEX29_0436	CpMEX9_0432	CpMIC6_0448	CpN1_0431	CpP54B96_0421	CpPA01_0400	CpPA02_0398	CpPA04_0424	CpPa05_0443	CpPa06_0464	CpPA07_0425	CpPa08_0416	CpPAT10_0421	CpPO22241_0397	AN902_02100	CpT1_0425	CpVD57_0425	CPTC_00237
3	Cp1002B_0349	Cp12C_0353	Cp226_0339	Cp267_0342	Cp29156_0332	Cp3995_0330	Cp4202_0326	CpC231_0333	CpE55_0348	CpE56_0306	CpFRC41_0327	CpI19_0332	CpMEX1_0344	CpMEX25_0310	CpMEX29_0346	CpMEX9_0345	CpMIC6_0356	CpN1_0342	CpP54B96_0332	CpPA01_0314	CpPA02_0313	CpPA04_0331	CpPa05_0347	CpPa06_0364	CpPA07_0332	CpPa08_0328	CpPAT10_0334	CpPO22241_0313	AN902_01675	CpT1_0336	CpVD57_0336	CPTC_00334
4	Cp1002B_0605	Cp12C_0610	Cp226_0593	Cp267_0600	Cp29156_0585	Cp3995_0583	Cp4202_0569	CpC231_0577	CpE55_0602	CpE56_0536	CpFRC41_0577	CpI19_0576	CpMEX1_0592	CpMEX25_0540	CpMEX29_0597	CpMEX9_0593	CpMIC6_0616	CpN1_0594	CpP54B96_0584	CpPA01_0553	CpPA02_0554	CpPA04_0584	CpPa05_0607	CpPa06_0640	CpPA07_0592	CpPa08_0571	CpPAT10_0576	CpPO22241_0544	AN902_02865	CpT1_0588	CpVD57_0589	CPTC_00067
5	Cp1002B_0064	Cp12C_0064	Cp226_0062	Cp267_0064	Cp29156_0060	Cp3995_0057	Cp4202_0055	CpC231_0054	CpE55_0060	CpE56_0052	CpFRC41_0057	CpI19_0055	CpMEX1_0060	CpMEX25_0051	CpMEX29_0062	CpMEX9_0060	CpMIC6_0066	CpN1_0060	CpP54B96_0060	CpPA01_0051	CpPA02_0052	CpPA04_0054	CpPa05_0060	CpPa06_0064	CpPA07_0055	CpPa08_0054	CpPAT10_0056	CpPO22241_0051	AN902_00285	CpT1_0060	CpVD57_0059	CPTC_00614
6	Cp1002B_0823	Cp12C_1917	Cp226_1890	Cp267_1888	Cp29156_0803	Cp3995_1868	Cp4202_1808	CpC231_1809	CpE55_0818	CpE56_0732	CpFRC41_1815	CpI19_1827	CpMEX1_0806	CpMEX25_0742	CpMEX29_0809	CpMEX9_0810	CpMIC6_1945	CpN1_0812	CpP54B96_1847	CpPA01_1739	CpPA02_1762	CpPA04_1840	CpPa05_1920	CpPa06_1990	CpPA07_1869	CpPa08_1797	CpPAT10_1819	CpPO22241_0744	AN902_03915	CpT1_1850	CpVD57_1851	CPTC_01000
7	Cp1002B_1868	Cp12C_0847	Cp226_0825	Cp267_0834	Cp29156_1827	Cp3995_0812	Cp4202_0790	CpC231_0800	CpE55_1874	CpE56_1683	CpFRC41_0801	CpI19_0800	CpMEX1_1861	CpMEX25_1704	CpMEX29_1862	CpMEX9_1865	CpMIC6_0856	CpN1_1859	CpP54B96_0811	CpPA01_0766	CpPA02_0771	CpPA04_0807	CpPa05_0847	CpPa06_0884	CpPA07_0821	CpPa08_0791	CpPAT10_0798	CpPO22241_1710	AN902_09000	CpT1_0814	CpVD57_0815	CPTC_01345
8	Cp1002B_0789	Cp12C_1951	Cp226_1924	Cp267_1922	Cp29156_0769	Cp3995_1900	Cp4202_1842	CpC231_1843	CpE55_0784	CpE56_0701	CpFRC41_1850	CpI19_1861	CpMEX1_0772	CpMEX25_0709	CpMEX29_0775	CpMEX9_0776	CpMIC6_1979	CpN1_0778	CpP54B96_1881	CpPA01_1772	CpPA02_1796	CpPA04_1873	CpPa05_1954	CpPa06_2024	CpPA07_1903	CpPa08_1829	CpPAT10_1853	CpPO22241_0712	AN902_03750	CpT1_1884	CpVD57_1885	CPTC_00965
9	Cp1002B_0112	Cp12C_0114	Cp226_0111	Cp267_0113	Cp29156_0108	Cp3995_0106	Cp4202_0102	CpC231_0103	CpE55_0109	CpE56_0099	CpFRC41_0104	CpI19_0104	CpMEX1_0109	CpMEX25_0098	CpMEX29_0110	CpMEX9_0108	CpMIC6_0115	CpN1_0108	CpP54B96_0109	CpPA01_0098	CpPA02_0100	CpPA04_0107	CpPa05_0112	CpPa06_0120	CpPA07_0105	CpPa08_0104	CpPAT10_0102	CpPO22241_0098	AN902_00520	CpT1_0108	CpVD57_0107	CPTC_00564
10	Cp1002B_0578	Cp12C_0584	Cp226_0569	Cp267_0574	Cp29156_0559	Cp3995_0560	Cp4202_0546	CpC231_0555	CpE55_0577	CpE56_0519	CpFRC41_0554	CpI19_0554	CpMEX1_0568	CpMEX25_0521	CpMEX29_0572	CpMEX9_0568	CpMIC6_0589	CpN1_0569	CpP54B96_0559	CpPA01_0532	CpPA02_0532	CpPA04_0563	CpPa05_0583	CpPa06_0614	CpPA07_0568	CpPa08_0549	CpPAT10_0554	CpPO22241_0524	AN902_02760	CpT1_0564	CpVD57_0564	CPTC_00091
11	Cp1002B_0878	Cp12C_1863	Cp226_1833	Cp267_1832	Cp29156_0858	Cp3995_1810	Cp4202_1752	CpC231_1754	CpE55_0873	CpE56_0784	CpFRC41_1762	CpI19_1771	CpMEX1_0860	CpMEX25_0793	CpMEX29_0864	CpMEX9_0864	CpMIC6_1888	CpN1_0868	CpP54B96_1792	CpPA01_1686	CpPA02_1708	CpPA04_1785	CpPa05_1863	CpPa06_1931	CpPA07_1813	CpPa08_1742	CpPAT10_1764	CpPO22241_0796	AN902_04175	CpT1_1795	CpVD57_1796	CPTC_01056
12	Cp1002B_0923	Cp12C_1818	Cp226_1789	Cp267_1787	Cp29156_0901	Cp3995_1766	Cp4202_1707	CpC231_1710	CpE55_0918	CpE56_0827	CpFRC41_1717	CpI19_1726	CpMEX1_0905	CpMEX25_0835	CpMEX29_0909	CpMEX9_0909	CpMIC6_1843	CpN1_0913	CpP54B96_1747	CpPA01_1642	CpPA02_1664	CpPA04_1740	CpPa05_1815	CpPa06_1884	CpPA07_1768	CpPa08_1698	CpPAT10_1718	CpPO22241_0839	AN902_04395	CpT1_1751	CpVD57_1752	CPTC_01101
13	Cp1002B_0288	Cp12C_0292	Cp226_0282	Cp267_0285	Cp29156_0275	Cp3995_0273	Cp4202_0269	CpC231_0275	CpE55_0287	CpE56_0253	CpFRC41_0269	CpI19_0274	CpMEX1_0283	CpMEX25_0255	CpMEX29_0285	CpMEX9_0283	CpMIC6_0295	CpN1_0281	CpP54B96_0276	CpPA01_0257	CpPA02_0256	CpPA04_0274	CpPa05_0286	CpPa06_0303	CpPA07_0275	CpPa08_0271	CpPAT10_0277	CpPO22241_0258	AN902_01370	CpT1_0279	CpVD57_0279	CPTC_00392
14	Cp1002B_1736	Cp12C_0982	Cp226_0964	Cp267_0969	Cp29156_1698	Cp3995_0945	Cp4202_0920	CpC231_0929	CpE55_1739	CpE56_1560	CpFRC41_0931	CpI19_0931	CpMEX1_1725	CpMEX25_1580	CpMEX29_1726	CpMEX9_1731	CpMIC6_0998	CpN1_1725	CpP54B96_0942	CpPA01_0891	CpPA02_0896	CpPA04_0942	CpPa05_0984	CpPa06_1028	CpPA07_0957	CpPa08_0920	CpPAT10_0927	CpPO22241_1588	AN902_08350	CpT1_0949	CpVD57_0950	CPTC_01487
15	Cp1002B_1108	Cp12C_1629	Cp226_1608	Cp267_1611	Cp29156_1519	Cp3995_1590	Cp4202_1537	CpC231_1548	CpE55_1554	CpE56_1398	CpFRC41_1555	CpI19_1553	CpMEX1_1542	CpMEX25_1416	CpMEX29_1543	CpMEX9_1545	CpMIC6_1648	CpN1_1543	CpP54B96_1574	CpPA01_1490	CpPA02_1506	CpPA04_1574	CpPa05_1642	CpPa06_1701	CpPA07_1599	CpPa08_1532	CpPAT10_1548	CpPO22241_1422	AN902_07470	CpT1_1576	CpVD57_1577	CPTC_02142
16	Cp1002B_2109	Cp12C_2153	Cp226_2136	Cp267_2120	Cp29156_2063	Cp3995_2107	Cp4202_2035	CpC231_2037	CpE55_2120	CpE56_1907	CpFRC41_2046	CpI19_2058	CpMEX1_2106	CpMEX25_1928	CpMEX29_2107	CpMEX9_2108	CpMIC6_2191	CpN1_2099	CpP54B96_2077	CpPA01_1958	CpPA02_1985	CpPA04_2079	CpPa05_2167	CpPa06_2250	CpPA07_2105	CpPa08_2025	CpPAT10_2050	CpPO22241_1934	AN902_10165	CpT1_2082	CpVD57_2083	CPTC_00746
17	Cp1002B_1447	Cp12C_1281	Cp226_1251	Cp267_1262	Cp29156_1179	Cp3995_1234	Cp4202_1196	CpC231_1203	CpE55_1213	CpE56_1085	CpFRC41_1210	CpI19_1210	CpMEX1_1197	CpMEX25_1093	CpMEX29_1202	CpMEX9_1202	CpMIC6_1298	CpN1_1203	CpP54B96_1228	CpPA01_1159	CpPA02_1169	CpPA04_1227	CpPa05_1275	CpPa06_1326	CpPA07_1244	CpPa08_1196	CpPAT10_1203	CpPO22241_1100	AN902_05775	CpT1_1235	CpVD57_1236	CPTC_01775
18	Cp1002B_1241	Cp12C_1489	Cp226_1471	Cp267_1474	Cp29156_1385	Cp3995_1455	Cp4202_1405	CpC231_1414	CpE55_1420	CpE56_1281	CpFRC41_1419	CpI19_1421	CpMEX1_1406	CpMEX25_1292	CpMEX29_1411	CpMEX9_1410	CpMIC6_1508	CpN1_1409	CpP54B96_1438	CpPA01_1363	CpPA02_1374	CpPA04_1441	CpPa05_1501	CpPa06_1556	CpPA07_1461	CpPa08_1402	CpPAT10_1413	CpPO22241_1299	AN902_06790	CpT1_1442	CpVD57_1443	CPTC_01997
19	Cp1002B_0024	Cp12C_0024	Cp226_0021	Cp267_0021	Cp29156_0021	Cp3995_0019	Cp4202_0020	CpC231_0019	CpE55_0023	CpE56_0018	CpFRC41_0019	CpI19_0021	CpMEX1_0022	CpMEX25_0018	CpMEX29_0023	CpMEX9_0023	CpMIC6_0024	CpN1_0023	CpP54B96_0021	CpPA01_0019	CpPA02_0019	CpPA04_0019	CpPa05_0019	CpPa06_0021	CpPA07_0019	CpPa08_0018	CpPAT10_0021	CpPO22241_0018	AN902_00110	CpT1_0021	CpVD57_0020	CPTC_00653
20	Cp1002B_0904	Cp12C_1837	Cp226_1808	Cp267_1806	Cp29156_0882	Cp3995_1785	Cp4202_1726	CpC231_1729	CpE55_0899	CpE56_0808	CpFRC41_1736	CpI19_1745	CpMEX1_0886	CpMEX25_0816	CpMEX29_0890	CpMEX9_0890	CpMIC6_1862	CpN1_0894	CpP54B96_1766	CpPA01_1661	CpPA02_1683	CpPA04_1760	CpPa05_1834	CpPa06_1903	CpPA07_1788	CpPa08_1717	CpPAT10_1737	CpPO22241_0820	AN902_04305	CpT1_1770	CpVD57_1771	CPTC_01081
21	Cp1002B_0114	Cp12C_0116	Cp226_0113	Cp267_0115	Cp29156_0110	Cp3995_0108	Cp4202_0104	CpC231_0105	CpE55_0111	CpE56_0101	CpFRC41_0106	CpI19_0106	CpMEX1_0111	CpMEX25_0100	CpMEX29_0112	CpMEX9_0110	CpMIC6_0117	CpN1_0110	CpP54B96_0111	CpPA01_0100	CpPA02_0102	CpPA04_0109	CpPa05_0114	CpPa06_0122	CpPA07_0107	CpPa08_0106	CpPAT10_0104	CpPO22241_0100	AN902_00530	CpT1_0110	CpVD57_0109	CPTC_00562
22	Cp1002B_1143	Cp12C_1593	Cp226_1571	Cp267_1575	Cp29156_1484	Cp3995_1553	Cp4202_1501	CpC231_1511	CpE55_1519	CpE56_1365	CpFRC41_1518	CpI19_1517	CpMEX1_1506	CpMEX25_1383	CpMEX29_1508	CpMEX9_1510	CpMIC6_1612	CpN1_1507	CpP54B96_1538	CpPA01_1456	CpPA02_1472	CpPA04_1538	CpPa05_1604	CpPa06_1664	CpPA07_1563	CpPa08_1498	CpPAT10_1511	CpPO22241_1388	AN902_07300	CpT1_1540	CpVD57_1541	CPTC_02101
23	Cp1002B_0719	Cp12C_2026	Cp226_2004	Cp267_1996	Cp29156_0694	Cp3995_1976	Cp4202_1916	CpC231_1916	CpE55_0713	CpE56_0636	CpFRC41_1928	CpI19_1937	CpMEX1_0702	CpMEX25_0643	CpMEX29_0705	CpMEX9_0703	CpMIC6_2059	CpN1_0706	CpP54B96_1955	CpPA01_1845	CpPA02_1868	CpPA04_1949	CpPa05_2037	CpPa06_2115	CpPA07_1977	CpPa08_1901	CpPAT10_1929	CpPO22241_0646	AN902_03395	CpT1_1959	CpVD57_1960	CPTC_00882
24	Cp1002B_0182	Cp12C_0185	Cp226_0177	Cp267_0178	Cp29156_0171	Cp3995_0171	Cp4202_0166	CpC231_0171	CpE55_0181	CpE56_0160	CpFRC41_0170	CpI19_0170	CpMEX1_0180	CpMEX25_0161	CpMEX29_0181	CpMEX9_0178	CpMIC6_0185	CpN1_0177	CpP54B96_0173	CpPA01_0160	CpPA02_0156	CpPA04_0173	CpPa05_0180	CpPa06_0192	CpPA07_0169	CpPa08_0167	CpPAT10_0171	CpPO22241_0161	AN902_00880	CpT1_0172	CpVD57_0173	CPTC_00496
25	Cp1002B_0223	Cp12C_0227	Cp226_0218	Cp267_0222	Cp29156_0211	Cp3995_0210	Cp4202_0206	CpC231_0211	CpE55_0222	CpE56_0197	CpFRC41_0208	CpI19_0210	CpMEX1_0220	CpMEX25_0198	CpMEX29_0221	CpMEX9_0220	CpMIC6_0229	CpN1_0217	CpP54B96_0213	CpPA01_0198	CpPA02_0196	CpPA04_0214	CpPa05_0223	CpPa06_0238	CpPA07_0210	CpPa08_0208	CpPAT10_0214	CpPO22241_0200	AN902_01080	CpT1_0215	CpVD57_0215	CPTC_00454
26	Cp1002B_0524	Cp12C_0530	Cp226_0519	Cp267_0520	Cp29156_0505	Cp3995_0507	Cp4202_0493	CpC231_0502	CpE55_0525	CpE56_0470	CpFRC41_0503	CpI19_0501	CpMEX1_0516	CpMEX25_0471	CpMEX29_0520	CpMEX9_0516	CpMIC6_0535	CpN1_0517	CpP54B96_0506	CpPA01_0482	CpPA02_0480	CpPA04_0512	CpPa05_0530	CpPa06_0557	CpPA07_0517	CpPa08_0499	CpPAT10_0502	CpPO22241_0474	AN902_02510	CpT1_0510	CpVD57_0510	CPTC_00145
27	Cp1002B_1988	Cp12C_0724	Cp226_0702	Cp267_0711	Cp29156_1944	Cp3995_0692	Cp4202_0674	CpC231_0680	CpE55_1996	CpE56_1798	CpFRC41_0680	CpI19_0680	CpMEX1_1983	CpMEX25_1818	CpMEX29_1983	CpMEX9_1986	CpMIC6_0732	CpN1_1979	CpP54B96_0692	CpPA01_0650	CpPA02_0653	CpPA04_0689	CpPa05_0718	CpPa06_0752	CpPA07_0701	CpPa08_0672	CpPAT10_0681	CpPO22241_1824	AN902_09590	CpT1_0695	CpVD57_0696	CPTC_01223
28	Cp1002B_0360	Cp12C_0364	Cp226_0350	Cp267_0353	Cp29156_0343	Cp3995_0341	Cp4202_0336	CpC231_0343	CpE55_0359	CpE56_0316	CpFRC41_0338	CpI19_0342	CpMEX1_0355	CpMEX25_0320	CpMEX29_0357	CpMEX9_0356	CpMIC6_0367	CpN1_0353	CpP54B96_0343	CpPA01_0325	CpPA02_0323	CpPA04_0342	CpPa05_0358	CpPa06_0375	CpPA07_0344	CpPa08_0339	CpPAT10_0345	CpPO22241_0323	AN902_01725	CpT1_0347	CpVD57_0347	CPTC_00322
29	Cp1002B_0694	Cp12C_2051	Cp226_2029	Cp267_2020	Cp29156_0670	Cp3995_2001	Cp4202_1940	CpC231_1940	CpE55_0688	CpE56_0612	CpFRC41_1949	CpI19_1961	CpMEX1_0678	CpMEX25_0619	CpMEX29_0680	CpMEX9_0678	CpMIC6_2084	CpN1_0681	CpP54B96_1977	CpPA01_1866	CpPA02_1890	CpPA04_1973	CpPa05_2060	CpPa06_2139	CpPA07_2000	CpPa08_1922	CpPAT10_1953	CpPO22241_0622	AN902_03275	CpT1_1983	CpVD57_1984	CPTC_00856
30	Cp1002B_1913	Cp12C_0802	Cp226_0779	Cp267_0789	Cp29156_1872	Cp3995_0767	Cp4202_0745	CpC231_0755	CpE55_1919	CpE56_1727	CpFRC41_0756	CpI19_0755	CpMEX1_1906	CpMEX25_1748	CpMEX29_1907	CpMEX9_1910	CpMIC6_0811	CpN1_1904	CpP54B96_0766	CpPA01_0721	CpPA02_0726	CpPA04_0762	CpPa05_0799	CpPa06_0835	CpPA07_0776	CpPa08_0746	CpPAT10_0754	CpPO22241_1754	AN902_09220	CpT1_0769	CpVD57_0770	CPTC_01300
31	Cp1002B_2163	Cp12C_2209	Cp226_2196	Cp267_2177	Cp29156_2119	Cp3995_2166	Cp4202_2091	CpC231_2092	CpE55_2175	CpE56_1958	CpFRC41_2099	CpI19_2113	CpMEX1_2161	CpMEX25_1981	CpMEX29_2162	CpMEX9_2163	CpMIC6_2248	CpN1_2153	CpP54B96_2133	CpPA01_2010	CpPA02_2038	CpPA04_2134	CpPa05_2226	CpPa06_2308	CpPA07_2163	CpPa08_2082	CpPAT10_2102	CpPO22241_1987	AN902_10435	CpT1_2138	CpVD57_2139	CPTC_00686
32	Cp1002B_1366	Cp12C_1362	Cp226_1339	Cp267_1345	Cp29156_1260	Cp3995_1323	Cp4202_1278	CpC231_1287	CpE55_1293	CpE56_1164	CpFRC41_1292	CpI19_1294	CpMEX1_1278	CpMEX25_1171	CpMEX29_1283	CpMEX9_1282	CpMIC6_1380	CpN1_1284	CpP54B96_1311	CpPA01_1239	CpPA02_1249	CpPA04_1311	CpPa05_1361	CpPa06_1413	CpPA07_1329	CpPa08_1277	CpPAT10_1286	CpPO22241_1178	AN902_06170	CpT1_1316	CpVD57_1317	CPTC_01862
33	Cp1002B_0192	Cp12C_0195	Cp226_0187	Cp267_0189	Cp29156_0181	Cp3995_0181	Cp4202_0176	CpC231_0181	CpE55_0190	CpE56_0169	CpFRC41_0177	CpI19_0180	CpMEX1_0189	CpMEX25_0170	CpMEX29_0190	CpMEX9_0187	CpMIC6_0196	CpN1_0186	CpP54B96_0183	CpPA01_0167	CpPA02_0163	CpPA04_0182	CpPa05_0190	CpPa06_0203	CpPA07_0178	CpPa08_0176	CpPAT10_0181	CpPO22241_0170	AN902_00925	CpT1_0183	CpVD57_0183	CPTC_00486
34	Cp1002B_2168	Cp12C_2214	Cp226_2202	Cp267_2182	Cp29156_2124	Cp3995_2172	Cp4202_2097	CpC231_2097	CpE55_2180	CpE56_1963	CpFRC41_2104	CpI19_2118	CpMEX1_2167	CpMEX25_1986	CpMEX29_2167	CpMEX9_2169	CpMIC6_2253	CpN1_2158	CpP54B96_2138	CpPA01_2015	CpPA02_2043	CpPA04_2139	CpPa05_2231	CpPa06_2313	CpPA07_2169	CpPa08_2088	CpPAT10_2107	CpPO22241_1992	AN902_10460	CpT1_2143	CpVD57_2144	CPTC_00680
35	Cp1002B_1340	Cp12C_1388	Cp226_1366	Cp267_1372	Cp29156_1286	Cp3995_1352	Cp4202_1304	CpC231_1313	CpE55_1320	CpE56_1190	CpFRC41_1319	CpI19_1319	CpMEX1_1305	CpMEX25_1197	CpMEX29_1310	CpMEX9_1309	CpMIC6_1407	CpN1_1310	CpP54B96_1337	CpPA01_1265	CpPA02_1275	CpPA04_1341	CpPa05_1395	CpPa06_1446	CpPA07_1357	CpPa08_1304	CpPAT10_1313	CpPO22241_1203	AN902_06300	CpT1_1342	CpVD57_1343	CPTC_01892
36	Cp1002B_1774	Cp12C_0941	Cp226_0921	Cp267_0928	Cp29156_1735	Cp3995_0906	Cp4202_0882	CpC231_0892	CpE55_1780	CpE56_1597	CpFRC41_0895	CpI19_0893	CpMEX1_1767	CpMEX25_1617	CpMEX29_1768	CpMEX9_1772	CpMIC6_0952	CpN1_1765	CpP54B96_0904	CpPA01_0856	CpPA02_0861	CpPA04_0901	CpPa05_0942	CpPa06_0986	CpPA07_0917	CpPa08_0883	CpPAT10_0891	CpPO22241_1624	AN902_08550	CpT1_0907	CpVD57_0908	CPTC_01446
37	Cp1002B_0614	Cp12C_0619	Cp226_0600	Cp267_0609	Cp29156_0594	Cp3995_0590	Cp4202_0578	CpC231_0585	CpE55_0610	CpE56_0543	CpFRC41_0584	CpI19_0584	CpMEX1_0600	CpMEX25_0547	CpMEX29_0605	CpMEX9_0601	CpMIC6_0625	CpN1_0602	CpP54B96_0593	CpPA01_0560	CpPA02_0561	CpPA04_0591	CpPa05_0614	CpPa06_0648	CpPA07_0599	CpPa08_0578	CpPAT10_0584	CpPO22241_0551	AN902_02900	CpT1_0597	CpVD57_0598	CPTC_00060
38	Cp1002B_0811	Cp12C_1929	Cp226_1902	Cp267_1900	Cp29156_0791	Cp3995_1880	Cp4202_1820	CpC231_1821	CpE55_0806	CpE56_0720	CpFRC41_1827	CpI19_1839	CpMEX1_0794	CpMEX25_0730	CpMEX29_0797	CpMEX9_0798	CpMIC6_1957	CpN1_0800	CpP54B96_1859	CpPA01_1751	CpPA02_1774	CpPA04_1852	CpPa05_1932	CpPa06_2002	CpPA07_1881	CpPa08_1808	CpPAT10_1831	CpPO22241_0732	AN902_03855	CpT1_1862	CpVD57_1863	CPTC_00988
39	Cp1002B_0644	Cp12C_2101	Cp226_2082	Cp267_2069	Cp29156_0621	Cp3995_2054	Cp4202_1988	CpC231_1988	CpE55_0640	CpE56_0567	CpFRC41_1999	CpI19_2009	CpMEX1_0630	CpMEX25_0572	CpMEX29_0632	CpMEX9_0630	CpMIC6_2136	CpN1_0631	CpP54B96_2027	CpPA01_1914	CpPA02_1939	CpPA04_2027	CpPa05_2116	CpPa06_2195	CpPA07_2052	CpPa08_1974	CpPAT10_2002	CpPO22241_0575	AN902_03035	CpT1_2032	CpVD57_2033	CPTC_00800
40	Cp1002B_1509	Cp12C_1217	Cp226_1192	Cp267_1202	Cp29156_1122	Cp3995_1174	Cp4202_1141	CpC231_1148	CpE55_1149	CpE56_1031	CpFRC41_1152	CpI19_1155	CpMEX1_1133	CpMEX25_1040	CpMEX29_1138	CpMEX9_1139	CpMIC6_1234	CpN1_1140	CpP54B96_1170	CpPA01_1103	CpPA02_1113	CpPA04_1168	CpPa05_1217	CpPa06_1266	CpPA07_1187	CpPa08_1139	CpPAT10_1147	CpPO22241_1047	AN902_05480	CpT1_1177	CpVD57_1178	CPTC_01714
41	Cp1002B_0479	Cp12C_0485	Cp226_0474	Cp267_0475	Cp29156_0460	Cp3995_0462	Cp4202_0449	CpC231_0458	CpE55_0480	CpE56_0429	CpFRC41_0458	CpI19_0457	CpMEX1_0472	CpMEX25_0430	CpMEX29_0476	CpMEX9_0472	CpMIC6_0490	CpN1_0472	CpP54B96_0461	CpPA01_0438	CpPA02_0437	CpPA04_0464	CpPa05_0484	CpPa06_0508	CpPA07_0468	CpPa08_0456	CpPAT10_0459	CpPO22241_0434	AN902_02300	CpT1_0465	CpVD57_0465	CPTC_00194
42	Cp1002B_0267	Cp12C_0271	Cp226_0261	Cp267_0265	Cp29156_0254	Cp3995_0253	Cp4202_0248	CpC231_0254	CpE55_0266	CpE56_0235	CpFRC41_0250	CpI19_0253	CpMEX1_0264	CpMEX25_0237	CpMEX29_0264	CpMEX9_0263	CpMIC6_0274	CpN1_0260	CpP54B96_0255	CpPA01_0239	CpPA02_0237	CpPA04_0255	CpPa05_0267	CpPa06_0283	CpPA07_0254	CpPa08_0250	CpPAT10_0256	CpPO22241_0240	AN902_01280	CpT1_0258	CpVD57_0258	CPTC_00412
43	Cp1002B_1056	Cp12C_1682	Cp226_1660	Cp267_1663	Cp29156_1572	Cp3995_1639	Cp4202_1590	CpC231_1600	CpE55_1606	CpE56_1444	CpFRC41_1604	CpI19_1606	CpMEX1_1592	CpMEX25_1461	CpMEX29_1595	CpMEX9_1597	CpMIC6_1701	CpN1_1595	CpP54B96_1627	CpPA01_1538	CpPA02_1555	CpPA04_1622	CpPa05_1693	CpPa06_1754	CpPA07_1648	CpPa08_1582	CpPAT10_1601	CpPO22241_1471	AN902_07700	CpT1_1629	CpVD57_1631	CPTC_02193
44	Cp1002B_0645	Cp12C_2100	Cp226_2081	Cp267_2068	Cp29156_0622	Cp3995_2053	Cp4202_1987	CpC231_1987	CpE55_0641	CpE56_0568	CpFRC41_1998	CpI19_2008	CpMEX1_0631	CpMEX25_0573	CpMEX29_0633	CpMEX9_0631	CpMIC6_2135	CpN1_0632	CpP54B96_2026	CpPA01_1913	CpPA02_1938	CpPA04_2026	CpPa05_2115	CpPa06_2194	CpPA07_2051	CpPa08_1973	CpPAT10_2001	CpPO22241_0576	AN902_03040	CpT1_2031	CpVD57_2032	CPTC_00801
45	Cp1002B_0530	Cp12C_0536	Cp226_0523	Cp267_0527	Cp29156_0511	Cp3995_0511	Cp4202_0499	CpC231_0508	CpE55_0530	CpE56_0474	CpFRC41_0507	CpI19_0507	CpMEX1_0521	CpMEX25_0475	CpMEX29_0525	CpMEX9_0521	CpMIC6_0541	CpN1_0522	CpP54B96_0511	CpPA01_0486	CpPA02_0484	CpPA04_0516	CpPa05_0534	CpPa06_0561	CpPA07_0521	CpPa08_0504	CpPAT10_0507	CpPO22241_0478	AN902_02530	CpT1_0516	CpVD57_0516	CPTC_00141
46	Cp1002B_1304	Cp12C_1424	Cp226_1404	Cp267_1408	Cp29156_1321	Cp3995_1389	Cp4202_1340	CpC231_1349	CpE55_1356	CpE56_1222	CpFRC41_1356	CpI19_1355	CpMEX1_1341	CpMEX25_1232	CpMEX29_1347	CpMEX9_1345	CpMIC6_1443	CpN1_1345	CpP54B96_1373	CpPA01_1302	CpPA02_1312	CpPA04_1377	CpPa05_1434	CpPa06_1485	CpPA07_1395	CpPa08_1339	CpPAT10_1349	CpPO22241_1237	AN902_06480	CpT1_1378	CpVD57_1379	CPTC_01931
47	Cp1002B_0887	Cp12C_1854	Cp226_1824	Cp267_1823	Cp29156_0867	Cp3995_1801	Cp4202_1742	CpC231_1745	CpE55_0882	CpE56_0793	CpFRC41_1753	CpI19_1761	CpMEX1_0869	CpMEX25_0802	CpMEX29_0873	CpMEX9_0873	CpMIC6_1879	CpN1_0877	CpP54B96_1782	CpPA01_1677	CpPA02_1699	CpPA04_1777	CpPa05_1853	CpPa06_1923	CpPA07_1804	CpPa08_1733	CpPAT10_1754	CpPO22241_0805	AN902_04220	CpT1_1786	CpVD57_1787	CPTC_01064
48	Cp1002B_1132	Cp12C_1604	Cp226_1582	Cp267_1586	Cp29156_1495	Cp3995_1563	Cp4202_1512	CpC231_1522	CpE55_1530	CpE56_1375	CpFRC41_1528	CpI19_1528	CpMEX1_1517	CpMEX25_1393	CpMEX29_1519	CpMEX9_1521	CpMIC6_1623	CpN1_1518	CpP54B96_1549	CpPA01_1466	CpPA02_1482	CpPA04_1548	CpPa05_1614	CpPa06_1673	CpPA07_1573	CpPa08_1507	CpPAT10_1522	CpPO22241_1398	AN902_07350	CpT1_1551	CpVD57_1552	CPTC_02112
49	Cp1002B_0784	Cp12C_1956	Cp226_1929	Cp267_1927	Cp29156_0764	Cp3995_1905	Cp4202_1847	CpC231_1848	CpE55_0779	CpE56_0696	CpFRC41_1856	CpI19_1866	CpMEX1_0767	CpMEX25_0704	CpMEX29_0770	CpMEX9_0771	CpMIC6_1984	CpN1_0773	CpP54B96_1886	CpPA01_1778	CpPA02_1801	CpPA04_1878	CpPa05_1959	CpPa06_2031	CpPA07_1908	CpPa08_1834	CpPAT10_1858	CpPO22241_0708	AN902_03725	CpT1_1889	CpVD57_1890	CPTC_00959
50	Cp1002B_0567	Cp12C_0573	Cp226_0558	Cp267_0563	Cp29156_0548	Cp3995_0549	Cp4202_0535	CpC231_0544	CpE55_0566	CpE56_0508	CpFRC41_0543	CpI19_0543	CpMEX1_0557	CpMEX25_0510	CpMEX29_0561	CpMEX9_0557	CpMIC6_0578	CpN1_0558	CpP54B96_0548	CpPA01_0521	CpPA02_0521	CpPA04_0552	CpPa05_0571	CpPa06_0600	CpPA07_0557	CpPa08_0538	CpPAT10_0543	CpPO22241_0513	AN902_02705	CpT1_0553	CpVD57_0553	CPTC_00102
51	Cp1002B_1618	Cp12C_1106	Cp226_1083	Cp267_1090	Cp29156_1011	Cp3995_1065	Cp4202_1033	CpC231_1040	CpE55_1037	CpE56_0926	CpFRC41_1045	CpI19_1046	CpMEX1_1024	CpMEX25_0935	CpMEX29_1027	CpMEX9_1028	CpMIC6_1123	CpN1_1031	CpP54B96_1060	CpPA01_0998	CpPA02_1007	CpPA04_1058	CpPa05_1107	CpPa06_1153	CpPA07_1077	CpPa08_1032	CpPAT10_1040	CpPO22241_0941	AN902_04945	CpT1_1066	CpVD57_1067	CPTC_01604
52	Cp1002B_1260	Cp12C_1470	Cp226_1452	Cp267_1455	Cp29156_1366	Cp3995_1436	Cp4202_1385	CpC231_1394	CpE55_1401	CpE56_1264	CpFRC41_1401	CpI19_1400	CpMEX1_1387	CpMEX25_1275	CpMEX29_1392	CpMEX9_1391	CpMIC6_1489	CpN1_1390	CpP54B96_1418	CpPA01_1345	CpPA02_1356	CpPA04_1422	CpPa05_1479	CpPa06_1534	CpPA07_1442	CpPa08_1383	CpPAT10_1394	CpPO22241_1281	AN902_06700	CpT1_1423	CpVD57_1424	CPTC_01978
53	Cp1002B_1746	Cp12C_0971	Cp226_0955	Cp267_0959	Cp29156_1708	Cp3995_0935	Cp4202_0910	CpC231_0920	CpE55_1749	CpE56_1570	CpFRC41_0922	CpI19_0921	CpMEX1_1736	CpMEX25_1590	CpMEX29_1737	CpMEX9_1741	CpMIC6_0987	CpN1_1735	CpP54B96_0932	CpPA01_0882	CpPA02_0887	CpPA04_0932	CpPa05_0973	CpPa06_1017	CpPA07_0948	CpPa08_0911	CpPAT10_0917	CpPO22241_1597	AN902_08400	CpT1_0939	CpVD57_0940	CPTC_01477
54	Cp1002B_0526	Cp12C_0532	Cp226_0521	Cp267_0523	Cp29156_0507	Cp3995_0509	Cp4202_0495	CpC231_0504	CpE55_0527	CpE56_0472	CpFRC41_0505	CpI19_0503	CpMEX1_0518	CpMEX25_0473	CpMEX29_0522	CpMEX9_0518	CpMIC6_0537	CpN1_0519	CpP54B96_0508	CpPA01_0484	CpPA02_0482	CpPA04_0514	CpPa05_0532	CpPa06_0559	CpPA07_0519	CpPa08_0501	CpPAT10_0504	CpPO22241_0476	AN902_02520	CpT1_0512	CpVD57_0512	CPTC_00143
55	Cp1002B_0391	Cp12C_0396	Cp226_0382	Cp267_0385	Cp29156_0374	Cp3995_0373	Cp4202_0366	CpC231_0373	CpE55_0391	CpE56_0344	CpFRC41_0368	CpI19_0372	CpMEX1_0385	CpMEX25_0348	CpMEX29_0389	CpMEX9_0386	CpMIC6_0399	CpN1_0384	CpP54B96_0374	CpPA01_0354	CpPA02_0352	CpPA04_0375	CpPa05_0391	CpPa06_0410	CpPA07_0376	CpPa08_0369	CpPAT10_0374	CpPO22241_0351	AN902_01865	CpT1_0378	CpVD57_0378	CPTC_00290
56	Cp1002B_1139	Cp12C_1597	Cp226_1575	Cp267_1579	Cp29156_1488	Cp3995_1557	Cp4202_1505	CpC231_1515	CpE55_1523	CpE56_1369	CpFRC41_1522	CpI19_1521	CpMEX1_1510	CpMEX25_1387	CpMEX29_1512	CpMEX9_1514	CpMIC6_1616	CpN1_1511	CpP54B96_1542	CpPA01_1460	CpPA02_1476	CpPA04_1542	CpPa05_1608	CpPa06_1667	CpPA07_1567	CpPa08_1501	CpPAT10_1515	CpPO22241_1392	AN902_07320	CpT1_1544	CpVD57_1545	CPTC_02106
57	Cp1002B_0998	Cp12C_1743	Cp226_1719	Cp267_1720	Cp29156_1627	Cp3995_1697	Cp4202_1644	CpC231_1655	CpE55_1665	CpE56_1491	CpFRC41_1655	CpI19_1663	CpMEX1_1652	CpMEX25_1511	CpMEX29_1653	CpMEX9_1657	CpMIC6_1765	CpN1_1651	CpP54B96_1681	CpPA01_1587	CpPA02_1604	CpPA04_1677	CpPa05_1747	CpPa06_1812	CpPA07_1699	CpPa08_1634	CpPAT10_1654	CpPO22241_1520	AN902_07980	CpT1_1684	CpVD57_1686	CPTC_00009
58	Cp1002B_0996	Cp12C_1745	Cp226_1721	Cp267_1722	Cp29156_1629	Cp3995_1699	Cp4202_1646	CpC231_1657	CpE55_1667	CpE56_1493	CpFRC41_1657	CpI19_1665	CpMEX1_1654	CpMEX25_1513	CpMEX29_1655	CpMEX9_1659	CpMIC6_1767	CpN1_1653	CpP54B96_1683	CpPA01_1589	CpPA02_1606	CpPA04_1679	CpPa05_1749	CpPa06_1814	CpPA07_1701	CpPa08_1636	CpPAT10_1656	CpPO22241_1522	AN902_07990	CpT1_1686	CpVD57_1688	CPTC_00011
59	Cp1002B_1539	Cp12C_1186	Cp226_1162	Cp267_1171	Cp29156_1091	Cp3995_1144	Cp4202_1111	CpC231_1118	CpE55_1119	CpE56_1002	CpFRC41_1123	CpI19_1125	CpMEX1_1103	CpMEX25_1011	CpMEX29_1108	CpMEX9_1109	CpMIC6_1203	CpN1_1110	CpP54B96_1139	CpPA01_1074	CpPA02_1084	CpPA04_1138	CpPa05_1187	CpPa06_1235	CpPA07_1157	CpPa08_1109	CpPAT10_1118	CpPO22241_1018	AN902_05335	CpT1_1146	CpVD57_1147	CPTC_01684
60	Cp1002B_1847	Cp12C_0868	Cp226_0847	Cp267_0855	Cp29156_1806	Cp3995_0834	Cp4202_0812	CpC231_0821	CpE55_1853	CpE56_1664	CpFRC41_0822	CpI19_0821	CpMEX1_1840	CpMEX25_1684	CpMEX29_1841	CpMEX9_1844	CpMIC6_0878	CpN1_1838	CpP54B96_0832	CpPA01_0786	CpPA02_0791	CpPA04_0829	CpPa05_0869	CpPa06_0906	CpPA07_0844	CpPa08_0812	CpPAT10_0819	CpPO22241_1690	AN902_08900	CpT1_0835	CpVD57_0836	CPTC_01367
61	Cp1002B_0559	Cp12C_0565	Cp226_0550	Cp267_0555	Cp29156_0540	Cp3995_0541	Cp4202_0527	CpC231_0536	CpE55_0558	CpE56_0500	CpFRC41_0535	CpI19_0535	CpMEX1_0549	CpMEX25_0502	CpMEX29_0553	CpMEX9_0549	CpMIC6_0570	CpN1_0550	CpP54B96_0540	CpPA01_0513	CpPA02_0513	CpPA04_0544	CpPa05_0562	CpPa06_0591	CpPA07_0549	CpPa08_0530	CpPAT10_0535	CpPO22241_0505	AN902_02665	CpT1_0545	CpVD57_0545	CPTC_00110
62	Cp1002B_1565	Cp12C_1160	Cp226_1136	Cp267_1145	Cp29156_1065	Cp3995_1118	Cp4202_1085	CpC231_1092	CpE55_1093	CpE56_0976	CpFRC41_1097	CpI19_1099	CpMEX1_1077	CpMEX25_0985	CpMEX29_1082	CpMEX9_1083	CpMIC6_1177	CpN1_1084	CpP54B96_1113	CpPA01_1048	CpPA02_1058	CpPA04_1112	CpPa05_1161	CpPa06_1208	CpPA07_1131	CpPa08_1083	CpPAT10_1092	CpPO22241_0992	AN902_05205	CpT1_1120	CpVD57_1121	CPTC_01658
63	Cp1002B_1396	Cp12C_1332	Cp226_1306	Cp267_1315	Cp29156_1230	Cp3995_1289	Cp4202_1247	CpC231_1254	CpE55_1263	CpE56_1134	CpFRC41_1262	CpI19_1261	CpMEX1_1248	CpMEX25_1141	CpMEX29_1253	CpMEX9_1252	CpMIC6_1350	CpN1_1254	CpP54B96_1280	CpPA01_1209	CpPA02_1219	CpPA04_1279	CpPa05_1327	CpPa06_1381	CpPA07_1298	CpPa08_1247	CpPAT10_1254	CpPO22241_1149	AN902_06025	CpT1_1286	CpVD57_1287	CPTC_01831
64	Cp1002B_1835	Cp12C_0879	Cp226_0858	Cp267_0866	Cp29156_1796	Cp3995_0845	Cp4202_0823	CpC231_0832	CpE55_1841	CpE56_1654	CpFRC41_0833	CpI19_0832	CpMEX1_1828	CpMEX25_1674	CpMEX29_1829	CpMEX9_1833	CpMIC6_0890	CpN1_1826	CpP54B96_0843	CpPA01_0797	CpPA02_0802	CpPA04_0840	CpPa05_0880	CpPa06_0918	CpPA07_0855	CpPa08_0823	CpPAT10_0830	CpPO22241_1680	AN902_08840	CpT1_0846	CpVD57_0847	CPTC_01378
65	Cp1002B_0141	Cp12C_0144	Cp226_0137	Cp267_0138	Cp29156_0133	Cp3995_0131	Cp4202_0127	CpC231_0131	CpE55_0139	CpE56_0125	CpFRC41_0132	CpI19_0131	CpMEX1_0139	CpMEX25_0126	CpMEX29_0140	CpMEX9_0138	CpMIC6_0144	CpN1_0137	CpP54B96_0134	CpPA01_0124	CpPA02_0120	CpPA04_0135	CpPa05_0140	CpPa06_0149	CpPA07_0131	CpPa08_0130	CpPAT10_0130	CpPO22241_0126	AN902_00685	CpT1_0133	CpVD57_0132	CPTC_00537
66	Cp1002B_1533	Cp12C_1192	Cp226_1168	Cp267_1177	Cp29156_1097	Cp3995_1150	Cp4202_1117	CpC231_1124	CpE55_1125	CpE56_1008	CpFRC41_1129	CpI19_1131	CpMEX1_1109	CpMEX25_1017	CpMEX29_1114	CpMEX9_1115	CpMIC6_1209	CpN1_1116	CpP54B96_1145	CpPA01_1080	CpPA02_1090	CpPA04_1144	CpPa05_1193	CpPa06_1241	CpPA07_1163	CpPa08_1115	CpPAT10_1124	CpPO22241_1024	AN902_05365	CpT1_1152	CpVD57_1153	CPTC_01690
67	Cp1002B_0768	Cp12C_1973	Cp226_1947	Cp267_1944	Cp29156_0747	Cp3995_1925	Cp4202_1864	CpC231_1865	CpE55_0763	CpE56_0682	CpFRC41_1874	CpI19_1882	CpMEX1_0751	CpMEX25_0688	CpMEX29_0754	CpMEX9_0755	CpMIC6_2001	CpN1_0756	CpP54B96_1904	CpPA01_1794	CpPA02_1817	CpPA04_1896	CpPa05_1979	CpPa06_2054	CpPA07_1926	CpPa08_1850	CpPAT10_1876	CpPO22241_0692	AN902_03645	CpT1_1906	CpVD57_1907	CPTC_00940
68	Cp1002B_0483	Cp12C_0489	Cp226_0478	Cp267_0479	Cp29156_0464	Cp3995_0466	Cp4202_0453	CpC231_0462	CpE55_0484	CpE56_0432	CpFRC41_0463	CpI19_0461	CpMEX1_0476	CpMEX25_0433	CpMEX29_0480	CpMEX9_0476	CpMIC6_0494	CpN1_0476	CpP54B96_0465	CpPA01_0442	CpPA02_0441	CpPA04_0468	CpPa05_0489	CpPa06_0513	CpPA07_0472	CpPa08_0460	CpPAT10_0463	CpPO22241_0437	AN902_02320	CpT1_0469	CpVD57_0469	CPTC_00189
69	Cp1002B_2090	Cp12C_2133	Cp226_2116	Cp267_2099	Cp29156_2043	Cp3995_2088	Cp4202_2016	CpC231_2017	CpE55_2100	CpE56_1890	CpFRC41_2028	CpI19_2038	CpMEX1_2087	CpMEX25_1911	CpMEX29_2087	CpMEX9_2089	CpMIC6_2171	CpN1_2080	CpP54B96_2057	CpPA01_1940	CpPA02_1967	CpPA04_2061	CpPa05_2146	CpPa06_2230	CpPA07_2085	CpPa08_2006	CpPAT10_2031	CpPO22241_1917	AN902_10080	CpT1_2062	CpVD57_2063	CPTC_00767
70	Cp1002B_1537	Cp12C_1188	Cp226_1164	Cp267_1173	Cp29156_1093	Cp3995_1146	Cp4202_1113	CpC231_1120	CpE55_1121	CpE56_1004	CpFRC41_1125	CpI19_1127	CpMEX1_1105	CpMEX25_1013	CpMEX29_1110	CpMEX9_1111	CpMIC6_1205	CpN1_1112	CpP54B96_1141	CpPA01_1076	CpPA02_1086	CpPA04_1140	CpPa05_1189	CpPa06_1237	CpPA07_1159	CpPa08_1111	CpPAT10_1120	CpPO22241_1020	AN902_05345	CpT1_1148	CpVD57_1149	CPTC_01686
71	Cp1002B_1661	Cp12C_1062	Cp226_1036	Cp267_1046	Cp29156_0968	Cp3995_1021	Cp4202_0990	CpC231_0997	CpE55_0994	CpE56_0885	CpFRC41_1003	CpI19_1003	CpMEX1_0981	CpMEX25_0892	CpMEX29_0983	CpMEX9_0985	CpMIC6_1079	CpN1_0988	CpP54B96_1017	CpPA01_0957	CpPA02_0964	CpPA04_1012	CpPa05_1059	CpPa06_1104	CpPA07_1030	CpPa08_0989	CpPAT10_0997	CpPO22241_0898	AN902_04730	CpT1_1023	CpVD57_1024	CPTC_01559
72	Cp1002B_0646	Cp12C_2098	Cp226_2079	Cp267_2067	Cp29156_0623	Cp3995_2051	Cp4202_1986	CpC231_1986	CpE55_0642	CpE56_0569	CpFRC41_1997	CpI19_2007	CpMEX1_0632	CpMEX25_0574	CpMEX29_0634	CpMEX9_0632	CpMIC6_2133	CpN1_0633	CpP54B96_2024	CpPA01_1912	CpPA02_1936	CpPA04_2025	CpPa05_2114	CpPa06_2193	CpPA07_2050	CpPa08_1972	CpPAT10_2000	CpPO22241_0577	AN902_03045	CpT1_2030	CpVD57_2031	CPTC_00803
73	Cp1002B_0932	Cp12C_1809	Cp226_1780	Cp267_1778	Cp29156_0910	Cp3995_1757	Cp4202_1698	CpC231_1701	CpE55_0927	CpE56_0835	CpFRC41_1708	CpI19_1717	CpMEX1_0914	CpMEX25_0843	CpMEX29_0918	CpMEX9_0918	CpMIC6_1834	CpN1_0922	CpP54B96_1738	CpPA01_1633	CpPA02_1655	CpPA04_1731	CpPa05_1806	CpPa06_1874	CpPA07_1759	CpPa08_1689	CpPAT10_1709	CpPO22241_0847	AN902_04435	CpT1_1742	CpVD57_1743	CPTC_01111
74	Cp1002B_0023	Cp12C_0023	Cp226_0020	Cp267_0020	Cp29156_0020	Cp3995_0018	Cp4202_0019	CpC231_0018	CpE55_0022	CpE56_0017	CpFRC41_0018	CpI19_0020	CpMEX1_0021	CpMEX25_0017	CpMEX29_0022	CpMEX9_0022	CpMIC6_0023	CpN1_0022	CpP54B96_0020	CpPA01_0018	CpPA02_0018	CpPA04_0017	CpPa05_0018	CpPa06_0020	CpPA07_0017	CpPa08_0017	CpPAT10_0020	CpPO22241_0017	AN902_00105	CpT1_0020	CpVD57_0019	CPTC_00655
75	Cp1002B_0838	Cp12C_1903	Cp226_1873	Cp267_1872	Cp29156_0818	Cp3995_1850	Cp4202_1793	CpC231_1794	CpE55_0833	CpE56_0746	CpFRC41_1801	CpI19_1812	CpMEX1_0820	CpMEX25_0756	CpMEX29_0824	CpMEX9_0824	CpMIC6_1928	CpN1_0828	CpP54B96_1832	CpPA01_1725	CpPA02_1747	CpPA04_1825	CpPa05_1903	CpPa06_1971	CpPA07_1854	CpPa08_1782	CpPAT10_1804	CpPO22241_0758	AN902_03985	CpT1_1835	CpVD57_1836	CPTC_01016
76	Cp1002B_0536	Cp12C_0542	Cp226_0529	Cp267_0533	Cp29156_0517	Cp3995_0518	Cp4202_0505	CpC231_0514	CpE55_0536	CpE56_0479	CpFRC41_0513	CpI19_0513	CpMEX1_0527	CpMEX25_0481	CpMEX29_0531	CpMEX9_0527	CpMIC6_0547	CpN1_0528	CpP54B96_0517	CpPA01_0492	CpPA02_0490	CpPA04_0522	CpPa05_0540	CpPa06_0569	CpPA07_0527	CpPa08_0510	CpPAT10_0513	CpPO22241_0484	AN902_02560	CpT1_0522	CpVD57_0522	CPTC_00134
77	Cp1002B_1889	Cp12C_0826	Cp226_0804	Cp267_0813	Cp29156_1848	Cp3995_0791	Cp4202_0769	CpC231_0779	CpE55_1895	CpE56_1703	CpFRC41_0780	CpI19_0779	CpMEX1_1882	CpMEX25_1724	CpMEX29_1883	CpMEX9_1886	CpMIC6_0835	CpN1_1880	CpP54B96_0790	CpPA01_0745	CpPA02_0750	CpPA04_0786	CpPa05_0824	CpPa06_0861	CpPA07_0800	CpPa08_0770	CpPAT10_0778	CpPO22241_1730	AN902_09100	CpT1_0793	CpVD57_0794	CPTC_01324
78	Cp1002B_0854	Cp12C_1887	Cp226_1858	Cp267_1856	Cp29156_0834	Cp3995_1835	Cp4202_1777	CpC231_1778	CpE55_0849	CpE56_0761	CpFRC41_1786	CpI19_1796	CpMEX1_0836	CpMEX25_0771	CpMEX29_0840	CpMEX9_0840	CpMIC6_1912	CpN1_0844	CpP54B96_1816	CpPA01_1710	CpPA02_1732	CpPA04_1810	CpPa05_1888	CpPa06_1956	CpPA07_1838	CpPa08_1766	CpPAT10_1788	CpPO22241_0773	AN902_04060	CpT1_1819	CpVD57_1820	CPTC_01031
79	Cp1002B_0707	Cp12C_2038	Cp226_2016	Cp267_2007	Cp29156_0683	Cp3995_1988	Cp4202_1927	CpC231_1927	CpE55_0701	CpE56_0626	CpFRC41_1937	CpI19_1948	CpMEX1_0690	CpMEX25_0633	CpMEX29_0693	CpMEX9_0691	CpMIC6_2071	CpN1_0694	CpP54B96_1965	CpPA01_1854	CpPA02_1878	CpPA04_1959	CpPa05_2048	CpPa06_2127	CpPA07_1987	CpPa08_1910	CpPAT10_1940	CpPO22241_0636	AN902_03340	CpT1_1970	CpVD57_1971	CPTC_00870
80	Cp1002B_0405	Cp12C_0410	Cp226_0398	Cp267_0399	Cp29156_0388	Cp3995_0388	Cp4202_0380	CpC231_0387	CpE55_0405	CpE56_0358	CpFRC41_0382	CpI19_0386	CpMEX1_0399	CpMEX25_0361	CpMEX29_0404	CpMEX9_0400	CpMIC6_0414	CpN1_0399	CpP54B96_0388	CpPA01_0368	CpPA02_0366	CpPA04_0390	CpPa05_0406	CpPa06_0425	CpPA07_0391	CpPa08_0384	CpPAT10_0388	CpPO22241_0365	AN902_01935	CpT1_0392	CpVD57_0392	CPTC_00275
81	Cp1002B_1688	Cp12C_1033	Cp226_1011	Cp267_1018	Cp29156_0942	Cp3995_0994	Cp4202_0967	CpC231_0974	CpE55_0967	CpE56_0866	CpFRC41_0980	CpI19_0978	CpMEX1_0954	CpMEX25_0873	CpMEX29_0957	CpMEX9_0957	CpMIC6_1050	CpN1_0962	CpP54B96_0990	CpPA01_0935	CpPA02_0941	CpPA04_0988	CpPa05_1031	CpPa06_1075	CpPA07_1006	CpPa08_0966	CpPAT10_0973	CpPO22241_0878	AN902_04625	CpT1_0997	CpVD57_0998	CPTC_01534
82	Cp1002B_1501	Cp12C_1225	Cp226_1200	Cp267_1210	Cp29156_1130	Cp3995_1182	Cp4202_1149	CpC231_1156	CpE55_1157	CpE56_1039	CpFRC41_1160	CpI19_1163	CpMEX1_1141	CpMEX25_1048	CpMEX29_1146	CpMEX9_1147	CpMIC6_1242	CpN1_1148	CpP54B96_1178	CpPA01_1111	CpPA02_1121	CpPA04_1176	CpPa05_1225	CpPa06_1274	CpPA07_1195	CpPa08_1147	CpPAT10_1155	CpPO22241_1055	AN902_05520	CpT1_1185	CpVD57_1186	CPTC_01722
83	Cp1002B_0394	Cp12C_0399	Cp226_0385	Cp267_0388	Cp29156_0377	Cp3995_0376	Cp4202_0369	CpC231_0376	CpE55_0394	CpE56_0347	CpFRC41_0371	CpI19_0375	CpMEX1_0388	CpMEX25_0351	CpMEX29_0392	CpMEX9_0389	CpMIC6_0402	CpN1_0387	CpP54B96_0377	CpPA01_0357	CpPA02_0355	CpPA04_0378	CpPa05_0394	CpPa06_0413	CpPA07_0379	CpPa08_0372	CpPAT10_0377	CpPO22241_0354	AN902_01880	CpT1_0381	CpVD57_0381	CPTC_00287
84	Cp1002B_2009	Cp12C_0703	Cp226_0682	Cp267_0690	Cp29156_1965	Cp3995_0671	Cp4202_0653	CpC231_0659	CpE55_2017	CpE56_1818	CpFRC41_0661	CpI19_0659	CpMEX1_2004	CpMEX25_1837	CpMEX29_2004	CpMEX9_2007	CpMIC6_0711	CpN1_2000	CpP54B96_0671	CpPA01_0631	CpPA02_0633	CpPA04_0668	CpPa05_0696	CpPa06_0728	CpPA07_0679	CpPa08_0653	CpPAT10_0660	CpPO22241_1843	AN902_09685	CpT1_0674	CpVD57_0675	CPTC_01202
85	Cp1002B_1561	Cp12C_1164	Cp226_1140	Cp267_1149	Cp29156_1069	Cp3995_1122	Cp4202_1089	CpC231_1096	CpE55_1097	CpE56_0980	CpFRC41_1101	CpI19_1103	CpMEX1_1081	CpMEX25_0989	CpMEX29_1086	CpMEX9_1087	CpMIC6_1181	CpN1_1088	CpP54B96_1117	CpPA01_1052	CpPA02_1062	CpPA04_1116	CpPa05_1165	CpPa06_1212	CpPA07_1135	CpPa08_1087	CpPAT10_1096	CpPO22241_0996	AN902_05225	CpT1_1124	CpVD57_1125	CPTC_01662
86	Cp1002B_1484	Cp12C_1242	Cp226_1217	Cp267_1228	Cp29156_1147	Cp3995_1199	Cp4202_1165	CpC231_1172	CpE55_1174	CpE56_1055	CpFRC41_1177	CpI19_1179	CpMEX1_1158	CpMEX25_1064	CpMEX29_1163	CpMEX9_1164	CpMIC6_1259	CpN1_1165	CpP54B96_1195	CpPA01_1128	CpPA02_1138	CpPA04_1193	CpPa05_1242	CpPa06_1292	CpPA07_1212	CpPa08_1164	CpPAT10_1171	CpPO22241_1071	AN902_05600	CpT1_1202	CpVD57_1203	CPTC_01739
87	Cp1002B_0449	Cp12C_0454	Cp226_0443	Cp267_0444	Cp29156_0431	Cp3995_0431	Cp4202_0421	CpC231_0429	CpE55_0448	CpE56_0400	CpFRC41_0429	CpI19_0427	CpMEX1_0441	CpMEX25_0401	CpMEX29_0446	CpMEX9_0442	CpMIC6_0459	CpN1_0441	CpP54B96_0432	CpPA01_0410	CpPA02_0408	CpPA04_0434	CpPa05_0452	CpPa06_0473	CpPA07_0436	CpPa08_0425	CpPAT10_0431	CpPO22241_0405	AN902_02150	CpT1_0436	CpVD57_0436	CPTC_00226
88	Cp1002B_1711	Cp12C_1008	Cp226_0989	Cp267_0996	Cp29156_1673	Cp3995_0972	Cp4202_0946	CpC231_0954	CpE55_1714	CpE56_1535	CpFRC41_0960	CpI19_0957	CpMEX1_1700	CpMEX25_1555	CpMEX29_1701	CpMEX9_1706	CpMIC6_1025	CpN1_1700	CpP54B96_0969	CpPA01_0916	CpPA02_0921	CpPA04_0967	CpPa05_1010	CpPa06_1053	CpPA07_0983	CpPa08_0945	CpPAT10_0952	CpPO22241_1564	AN902_08225	CpT1_0976	CpVD57_0977	CPTC_01512
89	Cp1002B_0540	Cp12C_0546	Cp226_0532	Cp267_0537	Cp29156_0521	Cp3995_0522	Cp4202_0509	CpC231_0518	CpE55_0540	CpE56_0482	CpFRC41_0517	CpI19_0517	CpMEX1_0531	CpMEX25_0484	CpMEX29_0535	CpMEX9_0531	CpMIC6_0551	CpN1_0532	CpP54B96_0521	CpPA01_0496	CpPA02_0495	CpPA04_0526	CpPa05_0544	CpPa06_0573	CpPA07_0532	CpPa08_0514	CpPAT10_0517	CpPO22241_0487	AN902_02575	CpT1_0526	CpVD57_0526	CPTC_00129
90	Cp1002B_0816	Cp12C_1924	Cp226_1897	Cp267_1895	Cp29156_0796	Cp3995_1875	Cp4202_1815	CpC231_1816	CpE55_0811	CpE56_0725	CpFRC41_1822	CpI19_1834	CpMEX1_0799	CpMEX25_0735	CpMEX29_0802	CpMEX9_0803	CpMIC6_1952	CpN1_0805	CpP54B96_1854	CpPA01_1746	CpPA02_1769	CpPA04_1847	CpPa05_1927	CpPa06_1997	CpPA07_1876	CpPa08_1803	CpPAT10_1826	CpPO22241_0737	AN902_03880	CpT1_1857	CpVD57_1858	CPTC_00993
91	Cp1002B_1600	Cp12C_1124	Cp226_1102	Cp267_1110	Cp29156_1030	Cp3995_1084	Cp4202_1051	CpC231_1057	CpE55_1057	CpE56_0943	CpFRC41_1064	CpI19_1064	CpMEX1_1042	CpMEX25_0953	CpMEX29_1046	CpMEX9_1047	CpMIC6_1141	CpN1_1049	CpP54B96_1078	CpPA01_1016	CpPA02_1025	CpPA04_1078	CpPa05_1126	CpPa06_1173	CpPA07_1097	CpPa08_1050	CpPAT10_1058	CpPO22241_0959	AN902_05035	CpT1_1085	CpVD57_1086	CPTC_01624
92	Cp1002B_1534	Cp12C_1191	Cp226_1167	Cp267_1176	Cp29156_1096	Cp3995_1149	Cp4202_1116	CpC231_1123	CpE55_1124	CpE56_1007	CpFRC41_1128	CpI19_1130	CpMEX1_1108	CpMEX25_1016	CpMEX29_1113	CpMEX9_1114	CpMIC6_1208	CpN1_1115	CpP54B96_1144	CpPA01_1079	CpPA02_1089	CpPA04_1143	CpPa05_1192	CpPa06_1240	CpPA07_1162	CpPa08_1114	CpPAT10_1123	CpPO22241_1023	AN902_05360	CpT1_1151	CpVD57_1152	CPTC_01689
93	Cp1002B_0342	Cp12C_0346	Cp226_0332	Cp267_0335	Cp29156_0325	Cp3995_0323	Cp4202_0319	CpC231_0326	CpE55_0341	CpE56_0299	CpFRC41_0320	CpI19_0325	CpMEX1_0337	CpMEX25_0303	CpMEX29_0339	CpMEX9_0338	CpMIC6_0349	CpN1_0335	CpP54B96_0325	CpPA01_0307	CpPA02_0306	CpPA04_0324	CpPa05_0340	CpPa06_0357	CpPA07_0325	CpPa08_0321	CpPAT10_0327	CpPO22241_0307	AN902_01640	CpT1_0329	CpVD57_0329	CPTC_00341
94	Cp1002B_2165	Cp12C_2211	Cp226_2199	Cp267_2179	Cp29156_2121	Cp3995_2169	Cp4202_2094	CpC231_2094	CpE55_2177	CpE56_1960	CpFRC41_2101	CpI19_2115	CpMEX1_2164	CpMEX25_1983	CpMEX29_2164	CpMEX9_2166	CpMIC6_2250	CpN1_2155	CpP54B96_2135	CpPA01_2012	CpPA02_2040	CpPA04_2136	CpPa05_2228	CpPa06_2310	CpPA07_2166	CpPa08_2085	CpPAT10_2104	CpPO22241_1989	AN902_10445	CpT1_2140	CpVD57_2141	CPTC_00683
95	Cp1002B_1696	Cp12C_1024	Cp226_1002	Cp267_1009	Cp29156_0933	Cp3995_0986	Cp4202_0958	CpC231_0966	CpE55_0959	CpE56_0858	CpFRC41_0971	CpI19_0969	CpMEX1_0946	CpMEX25_0865	CpMEX29_0949	CpMEX9_0949	CpMIC6_1041	CpN1_0954	CpP54B96_0981	CpPA01_0927	CpPA02_0933	CpPA04_0980	CpPa05_1023	CpPa06_1066	CpPA07_0997	CpPa08_0958	CpPAT10_0964	CpPO22241_0870	AN902_04585	CpT1_0988	CpVD57_0989	CPTC_01525
96	Cp1002B_0573	Cp12C_0579	Cp226_0564	Cp267_0569	Cp29156_0554	Cp3995_0555	Cp4202_0541	CpC231_0550	CpE55_0572	CpE56_0514	CpFRC41_0549	CpI19_0549	CpMEX1_0563	CpMEX25_0516	CpMEX29_0567	CpMEX9_0563	CpMIC6_0584	CpN1_0564	CpP54B96_0554	CpPA01_0527	CpPA02_0527	CpPA04_0558	CpPa05_0578	CpPa06_0609	CpPA07_0563	CpPa08_0544	CpPAT10_0549	CpPO22241_0519	AN902_02735	CpT1_0559	CpVD57_0559	CPTC_00096
97	Cp1002B_1680	Cp12C_1041	Cp226_1019	Cp267_1026	Cp29156_0950	Cp3995_1002	Cp4202_0975	CpC231_0982	CpE55_0975	CpE56_0874	CpFRC41_0988	CpI19_0986	CpMEX1_0962	CpMEX25_0881	CpMEX29_0965	CpMEX9_0965	CpMIC6_1058	CpN1_0970	CpP54B96_0998	CpPA01_0943	CpPA02_0949	CpPA04_0996	CpPa05_1040	CpPa06_1085	CpPA07_1014	CpPa08_0974	CpPAT10_0981	CpPO22241_0886	AN902_04665	CpT1_1005	CpVD57_1006	CPTC_01542
98	Cp1002B_1507	Cp12C_1219	Cp226_1194	Cp267_1204	Cp29156_1124	Cp3995_1176	Cp4202_1143	CpC231_1150	CpE55_1151	CpE56_1033	CpFRC41_1154	CpI19_1157	CpMEX1_1135	CpMEX25_1042	CpMEX29_1140	CpMEX9_1141	CpMIC6_1236	CpN1_1142	CpP54B96_1172	CpPA01_1105	CpPA02_1115	CpPA04_1170	CpPa05_1219	CpPa06_1268	CpPA07_1189	CpPa08_1141	CpPAT10_1149	CpPO22241_1049	AN902_05490	CpT1_1179	CpVD57_1180	CPTC_01716
99	Cp1002B_1240	Cp12C_1490	Cp226_1472	Cp267_1475	Cp29156_1386	Cp3995_1456	Cp4202_1406	CpC231_1415	CpE55_1421	CpE56_1282	CpFRC41_1420	CpI19_1422	CpMEX1_1407	CpMEX25_1293	CpMEX29_1412	CpMEX9_1411	CpMIC6_1509	CpN1_1410	CpP54B96_1439	CpPA01_1364	CpPA02_1375	CpPA04_1442	CpPa05_1502	CpPa06_1557	CpPA07_1462	CpPa08_1403	CpPAT10_1414	CpPO22241_1300	AN902_06795	CpT1_1443	CpVD57_1444	CPTC_01998
100	Cp1002B_1861	Cp12C_0854	Cp226_0832	Cp267_0841	Cp29156_1820	Cp3995_0819	Cp4202_0797	CpC231_0807	CpE55_1867	CpE56_1677	CpFRC41_0808	CpI19_0807	CpMEX1_1854	CpMEX25_1698	CpMEX29_1855	CpMEX9_1858	CpMIC6_0863	CpN1_1852	CpP54B96_0818	CpPA01_0772	CpPA02_0777	CpPA04_0814	CpPa05_0854	CpPa06_0891	CpPA07_0829	CpPa08_0798	CpPAT10_0805	CpPO22241_1704	AN902_08970	CpT1_0821	CpVD57_0822	CPTC_01352
101	Cp1002B_0128	Cp12C_0130	Cp226_0127	Cp267_0129	Cp29156_0124	Cp3995_0122	Cp4202_0118	CpC231_0121	CpE55_0125	CpE56_0116	CpFRC41_0121	CpI19_0121	CpMEX1_0125	CpMEX25_0115	CpMEX29_0126	CpMEX9_0124	CpMIC6_0131	CpN1_0124	CpP54B96_0125	CpPA01_0114	CpPA02_0116	CpPA04_0125	CpPa05_0130	CpPa06_0138	CpPA07_0121	CpPa08_0120	CpPAT10_0120	CpPO22241_0115	AN902_00605	CpT1_0124	CpVD57_0123	CPTC_00547
102	Cp1002B_2144	Cp12C_2191	Cp226_2175	Cp267_2158	Cp29156_2101	Cp3995_2146	Cp4202_2072	CpC231_2074	CpE55_2156	CpE56_1940	CpFRC41_2081	CpI19_2095	CpMEX1_2142	CpMEX25_1962	CpMEX29_2143	CpMEX9_2144	CpMIC6_2230	CpN1_2134	CpP54B96_2115	CpPA01_1992	CpPA02_2019	CpPA04_2114	CpPa05_2205	CpPa06_2287	CpPA07_2142	CpPa08_2062	CpPAT10_2084	CpPO22241_1969	AN902_10340	CpT1_2120	CpVD57_2121	CPTC_00708
103	Cp1002B_1152	Cp12C_1584	Cp226_1562	Cp267_1567	Cp29156_1477	Cp3995_1544	Cp4202_1493	CpC231_1503	CpE55_1509	CpE56_1357	CpFRC41_1510	CpI19_1509	CpMEX1_1496	CpMEX25_1375	CpMEX29_1499	CpMEX9_1501	CpMIC6_1602	CpN1_1498	CpP54B96_1530	CpPA01_1448	CpPA02_1464	CpPA04_1530	CpPa05_1594	CpPa06_1655	CpPA07_1555	CpPa08_1490	CpPAT10_1503	CpPO22241_1380	AN902_07250	CpT1_1533	CpVD57_1534	CPTC_02093
104	Cp1002B_2050	Cp12C_0660	Cp226_0640	Cp267_0647	Cp29156_2005	Cp3995_0630	Cp4202_0613	CpC231_0619	CpE55_2058	CpE56_1854	CpFRC41_0622	CpI19_0618	CpMEX1_2047	CpMEX25_1876	CpMEX29_2045	CpMEX9_2048	CpMIC6_0668	CpN1_2041	CpP54B96_0630	CpPA01_0592	CpPA02_0594	CpPA04_0628	CpPa05_0653	CpPa06_0687	CpPA07_0638	CpPa08_0613	CpPAT10_0620	CpPO22241_1882	AN902_09885	CpT1_0633	CpVD57_0634	CPTC_01160
105	Cp1002B_1538	Cp12C_1187	Cp226_1163	Cp267_1172	Cp29156_1092	Cp3995_1145	Cp4202_1112	CpC231_1119	CpE55_1120	CpE56_1003	CpFRC41_1124	CpI19_1126	CpMEX1_1104	CpMEX25_1012	CpMEX29_1109	CpMEX9_1110	CpMIC6_1204	CpN1_1111	CpP54B96_1140	CpPA01_1075	CpPA02_1085	CpPA04_1139	CpPa05_1188	CpPa06_1236	CpPA07_1158	CpPa08_1110	CpPAT10_1119	CpPO22241_1019	AN902_05340	CpT1_1147	CpVD57_1148	CPTC_01685
106	Cp1002B_0888	Cp12C_1853	Cp226_1823	Cp267_1822	Cp29156_0868	Cp3995_1800	Cp4202_1741	CpC231_1744	CpE55_0883	CpE56_0794	CpFRC41_1752	CpI19_1760	CpMEX1_0870	CpMEX25_0803	CpMEX29_0874	CpMEX9_0874	CpMIC6_1878	CpN1_0878	CpP54B96_1781	CpPA01_1676	CpPA02_1698	CpPA04_1776	CpPa05_1852	CpPa06_1922	CpPA07_1803	CpPa08_1732	CpPAT10_1753	CpPO22241_0806	AN902_04225	CpT1_1785	CpVD57_1786	CPTC_01065
107	Cp1002B_0949	Cp12C_1792	Cp226_1768	Cp267_1766	Cp29156_0922	Cp3995_1745	Cp4202_1686	CpC231_1689	CpE55_0944	CpE56_0847	CpFRC41_1697	CpI19_1705	CpMEX1_0931	CpMEX25_0855	CpMEX29_0935	CpMEX9_0935	CpMIC6_1817	CpN1_0939	CpP54B96_1726	CpPA01_1622	CpPA02_1644	CpPA04_1719	CpPa05_1794	CpPa06_1860	CpPA07_1747	CpPa08_1677	CpPAT10_1697	CpPO22241_0859	AN902_04520	CpT1_1730	CpVD57_1731	CPTC_01123
108	Cp1002B_0502	Cp12C_0508	Cp226_0497	Cp267_0498	Cp29156_0483	Cp3995_0485	Cp4202_0472	CpC231_0481	CpE55_0503	CpE56_0451	CpFRC41_0482	CpI19_0480	CpMEX1_0495	CpMEX25_0452	CpMEX29_0498	CpMEX9_0495	CpMIC6_0513	CpN1_0495	CpP54B96_0484	CpPA01_0461	CpPA02_0460	CpPA04_0489	CpPa05_0508	CpPa06_0533	CpPA07_0493	CpPa08_0479	CpPAT10_0482	CpPO22241_0455	AN902_02415	CpT1_0488	CpVD57_0488	CPTC_00169
109	Cp1002B_2036	Cp12C_0675	Cp226_0654	Cp267_0661	Cp29156_1992	Cp3995_0643	Cp4202_0626	CpC231_0632	CpE55_2044	CpE56_1842	CpFRC41_0634	CpI19_0631	CpMEX1_2032	CpMEX25_1864	CpMEX29_2031	CpMEX9_2034	CpMIC6_0683	CpN1_2027	CpP54B96_0643	CpPA01_0604	CpPA02_0606	CpPA04_0641	CpPa05_0667	CpPa06_0699	CpPA07_0651	CpPa08_0625	CpPAT10_0633	CpPO22241_1870	AN902_09820	CpT1_0646	CpVD57_0647	CPTC_01174
110	Cp1002B_1819	Cp12C_0896	Cp226_0875	Cp267_0883	Cp29156_1780	Cp3995_0862	Cp4202_0839	CpC231_0848	CpE55_1825	CpE56_1639	CpFRC41_0849	CpI19_0848	CpMEX1_1812	CpMEX25_1658	CpMEX29_1813	CpMEX9_1817	CpMIC6_0907	CpN1_1810	CpP54B96_0859	CpPA01_0813	CpPA02_0818	CpPA04_0857	CpPa05_0897	CpPa06_0936	CpPA07_0872	CpPa08_0839	CpPAT10_0846	CpPO22241_1664	AN902_08760	CpT1_0862	CpVD57_0863	CPTC_01395
111	Cp1002B_0509	Cp12C_0515	Cp226_0504	Cp267_0505	Cp29156_0490	Cp3995_0492	Cp4202_0479	CpC231_0488	CpE55_0510	CpE56_0457	CpFRC41_0489	CpI19_0487	CpMEX1_0501	CpMEX25_0458	CpMEX29_0505	CpMEX9_0502	CpMIC6_0520	CpN1_0502	CpP54B96_0491	CpPA01_0468	CpPA02_0466	CpPA04_0497	CpPa05_0515	CpPa06_0541	CpPA07_0501	CpPa08_0486	CpPAT10_0489	CpPO22241_0461	AN902_02445	CpT1_0495	CpVD57_0495	CPTC_00161
112	Cp1002B_0372	Cp12C_0376	Cp226_0362	Cp267_0365	Cp29156_0355	Cp3995_0353	Cp4202_0348	CpC231_0355	CpE55_0371	CpE56_0328	CpFRC41_0350	CpI19_0354	CpMEX1_0367	CpMEX25_0332	CpMEX29_0369	CpMEX9_0368	CpMIC6_0379	CpN1_0365	CpP54B96_0355	CpPA01_0337	CpPA02_0335	CpPA04_0354	CpPa05_0370	CpPa06_0387	CpPA07_0356	CpPa08_0351	CpPAT10_0357	CpPO22241_0335	AN902_01785	CpT1_0359	CpVD57_0359	CPTC_00310
113	Cp1002B_1399	Cp12C_1329	Cp226_1303	Cp267_1312	Cp29156_1227	Cp3995_1286	Cp4202_1244	CpC231_1251	CpE55_1260	CpE56_1131	CpFRC41_1259	CpI19_1258	CpMEX1_1245	CpMEX25_1138	CpMEX29_1250	CpMEX9_1249	CpMIC6_1347	CpN1_1251	CpP54B96_1277	CpPA01_1206	CpPA02_1216	CpPA04_1276	CpPa05_1324	CpPa06_1378	CpPA07_1295	CpPa08_1244	CpPAT10_1251	CpPO22241_1146	AN902_06010	CpT1_1283	CpVD57_1284	CPTC_01828
114	Cp1002B_1624	Cp12C_1099	Cp226_1076	Cp267_1083	Cp29156_1005	Cp3995_1058	Cp4202_1027	CpC231_1034	CpE55_1031	CpE56_0920	CpFRC41_1039	CpI19_1040	CpMEX1_1018	CpMEX25_0929	CpMEX29_1020	CpMEX9_1022	CpMIC6_1116	CpN1_1025	CpP54B96_1054	CpPA01_0992	CpPA02_1001	CpPA04_1051	CpPa05_1100	CpPa06_1146	CpPA07_1070	CpPa08_1026	CpPAT10_1034	CpPO22241_0935	AN902_04915	CpT1_1060	CpVD57_1061	CPTC_01597
115	Cp1002B_0007	Cp12C_0007	Cp226_0007	Cp267_0007	Cp29156_0007	Cp3995_0006	Cp4202_0006	CpC231_0006	CpE55_0007	CpE56_0006	CpFRC41_0006	CpI19_0007	CpMEX1_0006	CpMEX25_0006	CpMEX29_0007	CpMEX9_0007	CpMIC6_0007	CpN1_0007	CpP54B96_0007	CpPA01_0006	CpPA02_0006	CpPA04_0006	CpPa05_0007	CpPa06_0007	CpPA07_0006	CpPa08_0006	CpPAT10_0007	CpPO22241_0006	AN902_00030	CpT1_0007	CpVD57_0007	CPTC_00668
116	Cp1002B_1880	Cp12C_0835	Cp226_0813	Cp267_0822	Cp29156_1839	Cp3995_0800	Cp4202_0778	CpC231_0788	CpE55_1886	CpE56_1695	CpFRC41_0789	CpI19_0788	CpMEX1_1873	CpMEX25_1716	CpMEX29_1874	CpMEX9_1877	CpMIC6_0844	CpN1_1871	CpP54B96_0799	CpPA01_0754	CpPA02_0759	CpPA04_0795	CpPa05_0834	CpPa06_0871	CpPA07_0809	CpPa08_0779	CpPAT10_0786	CpPO22241_1722	AN902_09060	CpT1_0802	CpVD57_0803	CPTC_01333
117	Cp1002B_2045	Cp12C_0665	Cp226_0645	Cp267_0652	Cp29156_2000	Cp3995_0635	Cp4202_0618	CpC231_0624	CpE55_2053	CpE56_1849	CpFRC41_0627	CpI19_0623	CpMEX1_2042	CpMEX25_1871	CpMEX29_2040	CpMEX9_2043	CpMIC6_0673	CpN1_2036	CpP54B96_0635	CpPA01_0597	CpPA02_0599	CpPA04_0633	CpPa05_0659	CpPa06_0692	CpPA07_0643	CpPa08_0618	CpPAT10_0625	CpPO22241_1877	AN902_09860	CpT1_0638	CpVD57_0639	CPTC_01166
118	Cp1002B_0548	Cp12C_0554	Cp226_0540	Cp267_0545	Cp29156_0529	Cp3995_0530	Cp4202_0517	CpC231_0526	CpE55_0548	CpE56_0490	CpFRC41_0525	CpI19_0525	CpMEX1_0539	CpMEX25_0492	CpMEX29_0543	CpMEX9_0539	CpMIC6_0559	CpN1_0540	CpP54B96_0529	CpPA01_0504	CpPA02_0503	CpPA04_0534	CpPa05_0552	CpPa06_0581	CpPA07_0540	CpPa08_0522	CpPAT10_0525	CpPO22241_0495	AN902_02615	CpT1_0534	CpVD57_0534	CPTC_00121
119	Cp1002B_1570	Cp12C_1155	Cp226_1131	Cp267_1140	Cp29156_1060	Cp3995_1113	Cp4202_1080	CpC231_1087	CpE55_1088	CpE56_0971	CpFRC41_1092	CpI19_1094	CpMEX1_1072	CpMEX25_0980	CpMEX29_1077	CpMEX9_1078	CpMIC6_1172	CpN1_1079	CpP54B96_1108	CpPA01_1043	CpPA02_1053	CpPA04_1107	CpPa05_1156	CpPa06_1203	CpPA07_1126	CpPa08_1078	CpPAT10_1087	CpPO22241_0987	AN902_05180	CpT1_1115	CpVD57_1116	CPTC_01653
120	Cp1002B_0348	Cp12C_0352	Cp226_0338	Cp267_0341	Cp29156_0331	Cp3995_0329	Cp4202_0325	CpC231_0332	CpE55_0347	CpE56_0305	CpFRC41_0326	CpI19_0331	CpMEX1_0343	CpMEX25_0309	CpMEX29_0345	CpMEX9_0344	CpMIC6_0355	CpN1_0341	CpP54B96_0331	CpPA01_0313	CpPA02_0312	CpPA04_0330	CpPa05_0346	CpPa06_0363	CpPA07_0331	CpPa08_0327	CpPAT10_0333	CpPO22241_0312	AN902_01670	CpT1_0335	CpVD57_0335	CPTC_00335
121	Cp1002B_1885	Cp12C_0830	Cp226_0808	Cp267_0817	Cp29156_1844	Cp3995_0795	Cp4202_0773	CpC231_0783	CpE55_1891	CpE56_1699	CpFRC41_0784	CpI19_0783	CpMEX1_1878	CpMEX25_1720	CpMEX29_1879	CpMEX9_1882	CpMIC6_0839	CpN1_1876	CpP54B96_0794	CpPA01_0749	CpPA02_0754	CpPA04_0790	CpPa05_0828	CpPa06_0865	CpPA07_0804	CpPa08_0774	CpPAT10_0782	CpPO22241_1726	AN902_09080	CpT1_0797	CpVD57_0798	CPTC_01328
122	Cp1002B_0992	Cp12C_1749	Cp226_1725	Cp267_1726	Cp29156_1633	Cp3995_1703	Cp4202_1650	CpC231_1661	CpE55_1671	CpE56_1497	CpFRC41_1661	CpI19_1669	CpMEX1_1658	CpMEX25_1517	CpMEX29_1659	CpMEX9_1663	CpMIC6_1771	CpN1_1657	CpP54B96_1687	CpPA01_1593	CpPA02_1610	CpPA04_1683	CpPa05_1753	CpPa06_1819	CpPA07_1705	CpPa08_1640	CpPAT10_1660	CpPO22241_1526	AN902_08010	CpT1_1690	CpVD57_1692	CPTC_00015
123	Cp1002B_2097	Cp12C_2141	Cp226_2124	Cp267_2107	Cp29156_2051	Cp3995_2095	Cp4202_2024	CpC231_2024	CpE55_2108	CpE56_1896	CpFRC41_2034	CpI19_2046	CpMEX1_2094	CpMEX25_1917	CpMEX29_2095	CpMEX9_2096	CpMIC6_2179	CpN1_2087	CpP54B96_2064	CpPA01_1946	CpPA02_1973	CpPA04_2068	CpPa05_2154	CpPa06_2238	CpPA07_2093	CpPa08_2014	CpPAT10_2038	CpPO22241_1923	AN902_10110	CpT1_2070	CpVD57_2071	CPTC_00757
124	Cp1002B_1771	Cp12C_0944	Cp226_0924	Cp267_0931	Cp29156_1732	Cp3995_0909	Cp4202_0885	CpC231_0895	CpE55_1777	CpE56_1594	CpFRC41_0898	CpI19_0896	CpMEX1_1764	CpMEX25_1614	CpMEX29_1765	CpMEX9_1769	CpMIC6_0955	CpN1_1762	CpP54B96_0907	CpPA01_0859	CpPA02_0864	CpPA04_0904	CpPa05_0945	CpPa06_0989	CpPA07_0920	CpPa08_0886	CpPAT10_0894	CpPO22241_1621	AN902_08535	CpT1_0910	CpVD57_0911	CPTC_01449
125	Cp1002B_0396	Cp12C_0401	Cp226_0387	Cp267_0390	Cp29156_0379	Cp3995_0378	Cp4202_0371	CpC231_0378	CpE55_0396	CpE56_0349	CpFRC41_0373	CpI19_0377	CpMEX1_0390	CpMEX25_0353	CpMEX29_0394	CpMEX9_0391	CpMIC6_0404	CpN1_0389	CpP54B96_0379	CpPA01_0359	CpPA02_0357	CpPA04_0380	CpPa05_0396	CpPa06_0415	CpPA07_0381	CpPa08_0374	CpPAT10_0379	CpPO22241_0356	AN902_01890	CpT1_0383	CpVD57_0383	CPTC_00285
126	Cp1002B_1404	Cp12C_1324	Cp226_1298	Cp267_1307	Cp29156_1222	Cp3995_1281	Cp4202_1239	CpC231_1246	CpE55_1255	CpE56_1126	CpFRC41_1254	CpI19_1253	CpMEX1_1240	CpMEX25_1133	CpMEX29_1245	CpMEX9_1244	CpMIC6_1342	CpN1_1246	CpP54B96_1272	CpPA01_1201	CpPA02_1211	CpPA04_1271	CpPa05_1319	CpPa06_1373	CpPA07_1290	CpPa08_1239	CpPAT10_1246	CpPO22241_1141	AN902_05985	CpT1_1278	CpVD57_1279	CPTC_01823
127	Cp1002B_1535	Cp12C_1190	Cp226_1166	Cp267_1175	Cp29156_1095	Cp3995_1148	Cp4202_1115	CpC231_1122	CpE55_1123	CpE56_1006	CpFRC41_1127	CpI19_1129	CpMEX1_1107	CpMEX25_1015	CpMEX29_1112	CpMEX9_1113	CpMIC6_1207	CpN1_1114	CpP54B96_1143	CpPA01_1078	CpPA02_1088	CpPA04_1142	CpPa05_1191	CpPa06_1239	CpPA07_1161	CpPa08_1113	CpPAT10_1122	CpPO22241_1022	AN902_05355	CpT1_1150	CpVD57_1151	CPTC_01688
128	Cp1002B_1808	Cp12C_0907	Cp226_0886	Cp267_0894	Cp29156_1769	Cp3995_0872	Cp4202_0849	CpC231_0858	CpE55_1814	CpE56_1629	CpFRC41_0860	CpI19_0858	CpMEX1_1801	CpMEX25_1648	CpMEX29_1802	CpMEX9_1806	CpMIC6_0918	CpN1_1799	CpP54B96_0870	CpPA01_0824	CpPA02_0829	CpPA04_0867	CpPa05_0908	CpPa06_0948	CpPA07_0883	CpPa08_0849	CpPAT10_0856	CpPO22241_1654	AN902_08710	CpT1_0873	CpVD57_0874	CPTC_01405
129	Cp1002B_1192	Cp12C_1542	Cp226_1524	Cp267_1524	Cp29156_1437	Cp3995_1506	Cp4202_1455	CpC231_1463	CpE55_1470	CpE56_1324	CpFRC41_1471	CpI19_1470	CpMEX1_1456	CpMEX25_1340	CpMEX29_1459	CpMEX9_1462	CpMIC6_1560	CpN1_1458	CpP54B96_1489	CpPA01_1412	CpPA02_1426	CpPA04_1492	CpPa05_1556	CpPa06_1613	CpPA07_1516	CpPa08_1452	CpPAT10_1464	CpPO22241_1346	AN902_07070	CpT1_1492	CpVD57_1493	CPTC_02054
130	Cp1002B_1186	Cp12C_1549	Cp226_1529	Cp267_1531	Cp29156_1444	Cp3995_1511	Cp4202_1461	CpC231_1469	CpE55_1476	CpE56_1328	CpFRC41_1477	CpI19_1476	CpMEX1_1462	CpMEX25_1344	CpMEX29_1465	CpMEX9_1468	CpMIC6_1567	CpN1_1464	CpP54B96_1496	CpPA01_1416	CpPA02_1431	CpPA04_1497	CpPa05_1561	CpPa06_1619	CpPA07_1521	CpPa08_1457	CpPAT10_1470	CpPO22241_1349	AN902_07090	CpT1_1499	CpVD57_1500	CPTC_02059
131	Cp1002B_1472	Cp12C_1255	Cp226_1231	Cp267_1241	Cp29156_1160	Cp3995_1214	Cp4202_1178	CpC231_1185	CpE55_1187	CpE56_1067	CpFRC41_1190	CpI19_1192	CpMEX1_1171	CpMEX25_1076	CpMEX29_1176	CpMEX9_1176	CpMIC6_1272	CpN1_1178	CpP54B96_1208	CpPA01_1140	CpPA02_1150	CpPA04_1207	CpPa05_1256	CpPa06_1307	CpPA07_1225	CpPa08_1177	CpPAT10_1184	CpPO22241_1083	AN902_05660	CpT1_1215	CpVD57_1216	CPTC_01754
132	Cp1002B_0562	Cp12C_0568	Cp226_0553	Cp267_0558	Cp29156_0543	Cp3995_0544	Cp4202_0530	CpC231_0539	CpE55_0561	CpE56_0503	CpFRC41_0538	CpI19_0538	CpMEX1_0552	CpMEX25_0505	CpMEX29_0556	CpMEX9_0552	CpMIC6_0573	CpN1_0553	CpP54B96_0543	CpPA01_0516	CpPA02_0516	CpPA04_0547	CpPa05_0566	CpPa06_0595	CpPA07_0552	CpPa08_0533	CpPAT10_0538	CpPO22241_0508	AN902_02680	CpT1_0548	CpVD57_0548	CPTC_00107
133	Cp1002B_2129	Cp12C_2176	Cp226_2160	Cp267_2143	Cp29156_2086	Cp3995_2132	Cp4202_2058	CpC231_2060	CpE55_2141	CpE56_1926	CpFRC41_2067	CpI19_2081	CpMEX1_2127	CpMEX25_1948	CpMEX29_2127	CpMEX9_2129	CpMIC6_2215	CpN1_2119	CpP54B96_2100	CpPA01_1978	CpPA02_2005	CpPA04_2100	CpPa05_2190	CpPa06_2272	CpPA07_2127	CpPa08_2047	CpPAT10_2070	CpPO22241_1954	AN902_10265	CpT1_2105	CpVD57_2106	CPTC_00722
134	Cp1002B_2159	Cp12C_2205	Cp226_2190	Cp267_2172	Cp29156_2115	Cp3995_2161	Cp4202_2086	CpC231_2088	CpE55_2171	CpE56_1954	CpFRC41_2095	CpI19_2109	CpMEX1_2157	CpMEX25_1977	CpMEX29_2158	CpMEX9_2159	CpMIC6_2244	CpN1_2149	CpP54B96_2129	CpPA01_2006	CpPA02_2034	CpPA04_2129	CpPa05_2221	CpPa06_2303	CpPA07_2157	CpPa08_2077	CpPAT10_2098	CpPO22241_1983	AN902_10415	CpT1_2134	CpVD57_2135	CPTC_00692
135	Cp1002B_0389	Cp12C_0394	Cp226_0380	Cp267_0383	Cp29156_0372	Cp3995_0371	Cp4202_0364	CpC231_0371	CpE55_0389	CpE56_0342	CpFRC41_0366	CpI19_0370	CpMEX1_0383	CpMEX25_0346	CpMEX29_0387	CpMEX9_0384	CpMIC6_0397	CpN1_0382	CpP54B96_0372	CpPA01_0352	CpPA02_0350	CpPA04_0373	CpPa05_0389	CpPa06_0408	CpPA07_0374	CpPa08_0367	CpPAT10_0372	CpPO22241_0349	AN902_01855	CpT1_0376	CpVD57_0376	CPTC_00292
136	Cp1002B_1621	Cp12C_1102	Cp226_1079	Cp267_1086	Cp29156_1008	Cp3995_1061	Cp4202_1030	CpC231_1037	CpE55_1034	CpE56_0923	CpFRC41_1042	CpI19_1043	CpMEX1_1021	CpMEX25_0932	CpMEX29_1023	CpMEX9_1025	CpMIC6_1119	CpN1_1028	CpP54B96_1057	CpPA01_0995	CpPA02_1004	CpPA04_1054	CpPa05_1103	CpPa06_1149	CpPA07_1073	CpPa08_1029	CpPAT10_1037	CpPO22241_0938	AN902_04930	CpT1_1063	CpVD57_1064	CPTC_01600
137	Cp1002B_0262	Cp12C_0266	Cp226_0256	Cp267_0260	Cp29156_0249	Cp3995_0248	Cp4202_0243	CpC231_0249	CpE55_0261	CpE56_0230	CpFRC41_0245	CpI19_0248	CpMEX1_0259	CpMEX25_0232	CpMEX29_0259	CpMEX9_0258	CpMIC6_0269	CpN1_0255	CpP54B96_0250	CpPA01_0234	CpPA02_0232	CpPA04_0250	CpPa05_0262	CpPa06_0278	CpPA07_0249	CpPa08_0245	CpPAT10_0251	CpPO22241_0235	AN902_01260	CpT1_0253	CpVD57_0253	CPTC_00417
138	Cp1002B_0472	Cp12C_0478	Cp226_0467	Cp267_0468	Cp29156_0453	Cp3995_0454	Cp4202_0442	CpC231_0451	CpE55_0473	CpE56_0422	CpFRC41_0450	CpI19_0449	CpMEX1_0465	CpMEX25_0424	CpMEX29_0469	CpMEX9_0465	CpMIC6_0483	CpN1_0465	CpP54B96_0454	CpPA01_0431	CpPA02_0430	CpPA04_0457	CpPa05_0476	CpPa06_0499	CpPA07_0461	CpPa08_0449	CpPAT10_0452	CpPO22241_0428	AN902_02265	CpT1_0458	CpVD57_0458	CPTC_00202
139	Cp1002B_1426	Cp12C_1302	Cp226_1274	Cp267_1284	Cp29156_1200	Cp3995_1258	Cp4202_1217	CpC231_1224	CpE55_1234	CpE56_1106	CpFRC41_1233	CpI19_1231	CpMEX1_1219	CpMEX25_1114	CpMEX29_1224	CpMEX9_1223	CpMIC6_1319	CpN1_1225	CpP54B96_1250	CpPA01_1180	CpPA02_1190	CpPA04_1249	CpPa05_1298	CpPa06_1352	CpPA07_1266	CpPa08_1217	CpPAT10_1224	CpPO22241_1121	AN902_05880	CpT1_1256	CpVD57_1257	CPTC_01800
140	Cp1002B_1981	Cp12C_0731	Cp226_0709	Cp267_0718	Cp29156_1937	Cp3995_0699	Cp4202_0681	CpC231_0688	CpE55_1989	CpE56_1791	CpFRC41_0687	CpI19_0688	CpMEX1_1976	CpMEX25_1811	CpMEX29_1976	CpMEX9_1979	CpMIC6_0739	CpN1_1972	CpP54B96_0699	CpPA01_0657	CpPA02_0660	CpPA04_0696	CpPa05_0725	CpPa06_0759	CpPA07_0708	CpPa08_0679	CpPAT10_0688	CpPO22241_1817	AN902_09555	CpT1_0702	CpVD57_0703	CPTC_01230
141	Cp1002B_0079	Cp12C_0080	Cp226_0078	Cp267_0080	Cp29156_0075	Cp3995_0073	Cp4202_0070	CpC231_0069	CpE55_0075	CpE56_0066	CpFRC41_0072	CpI19_0070	CpMEX1_0076	CpMEX25_0065	CpMEX29_0077	CpMEX9_0075	CpMIC6_0082	CpN1_0075	CpP54B96_0075	CpPA01_0066	CpPA02_0067	CpPA04_0072	CpPa05_0077	CpPa06_0081	CpPA07_0072	CpPa08_0070	CpPAT10_0071	CpPO22241_0065	AN902_00355	CpT1_0075	CpVD57_0074	CPTC_00597
142	Cp1002B_0594	Cp12C_0600	Cp226_0583	Cp267_0589	Cp29156_0574	Cp3995_0574	Cp4202_0559	CpC231_0567	CpE55_0592	CpE56_0527	CpFRC41_0566	CpI19_0566	CpMEX1_0582	CpMEX25_0531	CpMEX29_0587	CpMEX9_0583	CpMIC6_0605	CpN1_0584	CpP54B96_0573	CpPA01_0543	CpPA02_0544	CpPA04_0575	CpPa05_0598	CpPa06_0630	CpPA07_0582	CpPa08_0561	CpPAT10_0566	CpPO22241_0535	AN902_02820	CpT1_0577	CpVD57_0578	CPTC_00077
143	Cp1002B_1372	Cp12C_1356	Cp226_1333	Cp267_1339	Cp29156_1254	Cp3995_1317	Cp4202_1272	CpC231_1281	CpE55_1287	CpE56_1158	CpFRC41_1286	CpI19_1288	CpMEX1_1272	CpMEX25_1165	CpMEX29_1277	CpMEX9_1276	CpMIC6_1374	CpN1_1278	CpP54B96_1305	CpPA01_1233	CpPA02_1243	CpPA04_1305	CpPa05_1354	CpPa06_1406	CpPA07_1323	CpPa08_1271	CpPAT10_1280	CpPO22241_1172	AN902_06140	CpT1_1310	CpVD57_1311	CPTC_01856
144	Cp1002B_1088	Cp12C_1650	Cp226_1629	Cp267_1631	Cp29156_1540	Cp3995_1608	Cp4202_1558	CpC231_1569	CpE55_1574	CpE56_1415	CpFRC41_1574	CpI19_1574	CpMEX1_1561	CpMEX25_1432	CpMEX29_1563	CpMEX9_1565	CpMIC6_1669	CpN1_1563	CpP54B96_1595	CpPA01_1508	CpPA02_1525	CpPA04_1592	CpPa05_1662	CpPa06_1721	CpPA07_1618	CpPa08_1552	CpPAT10_1569	CpPO22241_1441	AN902_07555	CpT1_1597	CpVD57_1599	CPTC_02162
145	Cp1002B_1113	Cp12C_1624	Cp226_1603	Cp267_1606	Cp29156_1514	Cp3995_1585	Cp4202_1532	CpC231_1543	CpE55_1549	CpE56_1393	CpFRC41_1549	CpI19_1548	CpMEX1_1537	CpMEX25_1411	CpMEX29_1538	CpMEX9_1540	CpMIC6_1643	CpN1_1538	CpP54B96_1569	CpPA01_1485	CpPA02_1501	CpPA04_1569	CpPa05_1636	CpPa06_1695	CpPA07_1594	CpPa08_1527	CpPAT10_1543	CpPO22241_1418	AN902_07445	CpT1_1571	CpVD57_1572	CPTC_02136
146	Cp1002B_1682	Cp12C_1039	Cp226_1017	Cp267_1024	Cp29156_0948	Cp3995_1000	Cp4202_0973	CpC231_0980	CpE55_0973	CpE56_0872	CpFRC41_0986	CpI19_0984	CpMEX1_0960	CpMEX25_0879	CpMEX29_0963	CpMEX9_0963	CpMIC6_1056	CpN1_0968	CpP54B96_0996	CpPA01_0941	CpPA02_0947	CpPA04_0994	CpPa05_1038	CpPa06_1083	CpPA07_1012	CpPa08_0972	CpPAT10_0979	CpPO22241_0884	AN902_04655	CpT1_1003	CpVD57_1004	CPTC_01540
147	Cp1002B_1376	Cp12C_1352	Cp226_1329	Cp267_1335	Cp29156_1250	Cp3995_1313	Cp4202_1268	CpC231_1277	CpE55_1283	CpE56_1154	CpFRC41_1282	CpI19_1284	CpMEX1_1268	CpMEX25_1161	CpMEX29_1273	CpMEX9_1272	CpMIC6_1370	CpN1_1274	CpP54B96_1301	CpPA01_1229	CpPA02_1239	CpPA04_1301	CpPa05_1350	CpPa06_1402	CpPA07_1319	CpPa08_1267	CpPAT10_1276	CpPO22241_1169	AN902_06120	CpT1_1306	CpVD57_1307	CPTC_01852
148	Cp1002B_0370	Cp12C_0374	Cp226_0360	Cp267_0363	Cp29156_0353	Cp3995_0351	Cp4202_0346	CpC231_0353	CpE55_0369	CpE56_0326	CpFRC41_0348	CpI19_0352	CpMEX1_0365	CpMEX25_0330	CpMEX29_0367	CpMEX9_0366	CpMIC6_0377	CpN1_0363	CpP54B96_0353	CpPA01_0335	CpPA02_0333	CpPA04_0352	CpPa05_0368	CpPa06_0385	CpPA07_0354	CpPa08_0349	CpPAT10_0355	CpPO22241_0333	AN902_01775	CpT1_0357	CpVD57_0357	CPTC_00312
149	Cp1002B_1874	Cp12C_0841	Cp226_0819	Cp267_0828	Cp29156_1833	Cp3995_0806	Cp4202_0784	CpC231_0794	CpE55_1880	CpE56_1689	CpFRC41_0795	CpI19_0794	CpMEX1_1867	CpMEX25_1710	CpMEX29_1868	CpMEX9_1871	CpMIC6_0850	CpN1_1865	CpP54B96_0805	CpPA01_0760	CpPA02_0765	CpPA04_0801	CpPa05_0840	CpPa06_0877	CpPA07_0815	CpPa08_0785	CpPAT10_0792	CpPO22241_1716	AN902_09030	CpT1_0808	CpVD57_0809	CPTC_01339
150	Cp1002B_0506	Cp12C_0512	Cp226_0501	Cp267_0502	Cp29156_0487	Cp3995_0489	Cp4202_0476	CpC231_0485	CpE55_0507	CpE56_0454	CpFRC41_0486	CpI19_0484	CpMEX1_0498	CpMEX25_0455	CpMEX29_0502	CpMEX9_0499	CpMIC6_0517	CpN1_0499	CpP54B96_0488	CpPA01_0465	CpPA02_0463	CpPA04_0494	CpPa05_0512	CpPa06_0538	CpPA07_0498	CpPa08_0483	CpPAT10_0486	CpPO22241_0458	AN902_02430	CpT1_0492	CpVD57_0492	CPTC_00164
151	Cp1002B_0433	Cp12C_0438	Cp226_0430	Cp267_0428	Cp29156_0416	Cp3995_0418	Cp4202_0408	CpC231_0416	CpE55_0433	CpE56_0387	CpFRC41_0412	CpI19_0414	CpMEX1_0427	CpMEX25_0389	CpMEX29_0432	CpMEX9_0428	CpMIC6_0442	CpN1_0427	CpP54B96_0416	CpPA01_0396	CpPA02_0394	CpPA04_0420	CpPa05_0439	CpPa06_0459	CpPA07_0421	CpPa08_0412	CpPAT10_0417	CpPO22241_0393	AN902_02080	CpT1_0420	CpVD57_0420	CPTC_00241
152	Cp1002B_1875	Cp12C_0840	Cp226_0818	Cp267_0827	Cp29156_1834	Cp3995_0805	Cp4202_0783	CpC231_0793	CpE55_1881	CpE56_1690	CpFRC41_0794	CpI19_0793	CpMEX1_1868	CpMEX25_1711	CpMEX29_1869	CpMEX9_1872	CpMIC6_0849	CpN1_1866	CpP54B96_0804	CpPA01_0759	CpPA02_0764	CpPA04_0800	CpPa05_0839	CpPa06_0876	CpPA07_0814	CpPa08_0784	CpPAT10_0791	CpPO22241_1717	AN902_09035	CpT1_0807	CpVD57_0808	CPTC_01338
153	Cp1002B_1380	Cp12C_1348	Cp226_1325	Cp267_1331	Cp29156_1246	Cp3995_1309	Cp4202_1264	CpC231_1273	CpE55_1279	CpE56_1150	CpFRC41_1278	CpI19_1280	CpMEX1_1264	CpMEX25_1157	CpMEX29_1269	CpMEX9_1268	CpMIC6_1366	CpN1_1270	CpP54B96_1297	CpPA01_1225	CpPA02_1235	CpPA04_1297	CpPa05_1344	CpPa06_1398	CpPA07_1315	CpPa08_1263	CpPAT10_1272	CpPO22241_1165	AN902_06100	CpT1_1302	CpVD57_1303	CPTC_01848
154	Cp1002B_1594	Cp12C_1131	Cp226_1108	Cp267_1116	Cp29156_1036	Cp3995_1090	Cp4202_1056	CpC231_1062	CpE55_1064	CpE56_0948	CpFRC41_1070	CpI19_1069	CpMEX1_1049	CpMEX25_0958	CpMEX29_1053	CpMEX9_1054	CpMIC6_1148	CpN1_1055	CpP54B96_1084	CpPA01_1021	CpPA02_1030	CpPA04_1084	CpPa05_1132	CpPa06_1179	CpPA07_1103	CpPa08_1056	CpPAT10_1063	CpPO22241_0964	AN902_05065	CpT1_1091	CpVD57_1092	CPTC_01630
155	Cp1002B_0997	Cp12C_1744	Cp226_1720	Cp267_1721	Cp29156_1628	Cp3995_1698	Cp4202_1645	CpC231_1656	CpE55_1666	CpE56_1492	CpFRC41_1656	CpI19_1664	CpMEX1_1653	CpMEX25_1512	CpMEX29_1654	CpMEX9_1658	CpMIC6_1766	CpN1_1652	CpP54B96_1682	CpPA01_1588	CpPA02_1605	CpPA04_1678	CpPa05_1748	CpPa06_1813	CpPA07_1700	CpPa08_1635	CpPAT10_1655	CpPO22241_1521	AN902_07985	CpT1_1685	CpVD57_1687	CPTC_00010
156	Cp1002B_1500	Cp12C_1226	Cp226_1201	Cp267_1211	Cp29156_1131	Cp3995_1183	Cp4202_1150	CpC231_1157	CpE55_1158	CpE56_1040	CpFRC41_1161	CpI19_1164	CpMEX1_1142	CpMEX25_1049	CpMEX29_1147	CpMEX9_1148	CpMIC6_1243	CpN1_1149	CpP54B96_1179	CpPA01_1112	CpPA02_1122	CpPA04_1177	CpPa05_1226	CpPa06_1275	CpPA07_1196	CpPa08_1148	CpPAT10_1156	CpPO22241_1056	AN902_05525	CpT1_1186	CpVD57_1187	CPTC_01723
157	Cp1002B_1642	Cp12C_1081	Cp226_1057	Cp267_1065	Cp29156_0987	Cp3995_1040	Cp4202_1009	CpC231_1016	CpE55_1013	CpE56_0903	CpFRC41_1021	CpI19_1022	CpMEX1_1000	CpMEX25_0911	CpMEX29_1002	CpMEX9_1004	CpMIC6_1098	CpN1_1007	CpP54B96_1036	CpPA01_0974	CpPA02_0983	CpPA04_1033	CpPa05_1081	CpPa06_1125	CpPA07_1051	CpPa08_1008	CpPAT10_1016	CpPO22241_0917	AN902_04825	CpT1_1042	CpVD57_1043	CPTC_01578
158	Cp1002B_0115	Cp12C_0117	Cp226_0114	Cp267_0116	Cp29156_0111	Cp3995_0109	Cp4202_0105	CpC231_0106	CpE55_0112	CpE56_0102	CpFRC41_0107	CpI19_0107	CpMEX1_0112	CpMEX25_0101	CpMEX29_0113	CpMEX9_0111	CpMIC6_0118	CpN1_0111	CpP54B96_0112	CpPA01_0101	CpPA02_0103	CpPA04_0110	CpPa05_0115	CpPa06_0123	CpPA07_0108	CpPa08_0107	CpPAT10_0105	CpPO22241_0101	AN902_00535	CpT1_0111	CpVD57_0110	CPTC_00561
159	Cp1002B_1646	Cp12C_1077	Cp226_1053	Cp267_1061	Cp29156_0983	Cp3995_1036	Cp4202_1005	CpC231_1012	CpE55_1009	CpE56_0899	CpFRC41_1018	CpI19_1018	CpMEX1_0996	CpMEX25_0907	CpMEX29_0998	CpMEX9_1000	CpMIC6_1094	CpN1_1003	CpP54B96_1032	CpPA01_0971	CpPA02_0979	CpPA04_1029	CpPa05_1077	CpPa06_1121	CpPA07_1047	CpPa08_1004	CpPAT10_1012	CpPO22241_0913	AN902_04805	CpT1_1038	CpVD57_1039	CPTC_01574
160	Cp1002B_1378	Cp12C_1350	Cp226_1327	Cp267_1333	Cp29156_1248	Cp3995_1311	Cp4202_1266	CpC231_1275	CpE55_1281	CpE56_1152	CpFRC41_1280	CpI19_1282	CpMEX1_1266	CpMEX25_1159	CpMEX29_1271	CpMEX9_1270	CpMIC6_1368	CpN1_1272	CpP54B96_1299	CpPA01_1227	CpPA02_1237	CpPA04_1299	CpPa05_1346	CpPa06_1400	CpPA07_1317	CpPa08_1265	CpPAT10_1274	CpPO22241_1167	AN902_06110	CpT1_1304	CpVD57_1305	CPTC_01850
161	Cp1002B_0158	Cp12C_0161	Cp226_0152	Cp267_0153	Cp29156_0148	Cp3995_0146	Cp4202_0142	CpC231_0147	CpE55_0156	CpE56_0139	CpFRC41_0145	CpI19_0146	CpMEX1_0156	CpMEX25_0140	CpMEX29_0157	CpMEX9_0154	CpMIC6_0161	CpN1_0154	CpP54B96_0149	CpPA01_0137	CpPA02_0133	CpPA04_0150	CpPa05_0155	CpPa06_0166	CpPA07_0146	CpPa08_0145	CpPAT10_0145	CpPO22241_0140	AN902_00765	CpT1_0148	CpVD57_0147	CPTC_00522
162	Cp1002B_2099	Cp12C_2143	Cp226_2126	Cp267_2109	Cp29156_2053	Cp3995_2096	Cp4202_2025	CpC231_2025	CpE55_2110	CpE56_1897	CpFRC41_2036	CpI19_2047	CpMEX1_2096	CpMEX25_1918	CpMEX29_2097	CpMEX9_2098	CpMIC6_2181	CpN1_2089	CpP54B96_2066	CpPA01_1948	CpPA02_1975	CpPA04_2069	CpPa05_2156	CpPa06_2239	CpPA07_2095	CpPa08_2015	CpPAT10_2039	CpPO22241_1924	AN902_10115	CpT1_2072	CpVD57_2073	CPTC_00756
163	Cp1002B_1286	Cp12C_1443	Cp226_1423	Cp267_1427	Cp29156_1340	Cp3995_1408	Cp4202_1359	CpC231_1368	CpE55_1375	CpE56_1239	CpFRC41_1375	CpI19_1374	CpMEX1_1360	CpMEX25_1250	CpMEX29_1366	CpMEX9_1364	CpMIC6_1462	CpN1_1364	CpP54B96_1392	CpPA01_1320	CpPA02_1330	CpPA04_1395	CpPa05_1453	CpPa06_1507	CpPA07_1414	CpPa08_1357	CpPAT10_1368	CpPO22241_1255	AN902_06570	CpT1_1397	CpVD57_1398	CPTC_01951
164	Cp1002B_1302	Cp12C_1426	Cp226_1406	Cp267_1410	Cp29156_1323	Cp3995_1391	Cp4202_1342	CpC231_1351	CpE55_1358	CpE56_1224	CpFRC41_1358	CpI19_1357	CpMEX1_1343	CpMEX25_1234	CpMEX29_1349	CpMEX9_1347	CpMIC6_1445	CpN1_1347	CpP54B96_1375	CpPA01_1304	CpPA02_1314	CpPA04_1379	CpPa05_1436	CpPa06_1487	CpPA07_1397	CpPa08_1341	CpPAT10_1351	CpPO22241_1239	AN902_06490	CpT1_1380	CpVD57_1381	CPTC_01934
165	Cp1002B_1713	Cp12C_1006	Cp226_0987	Cp267_0994	Cp29156_1675	Cp3995_0970	Cp4202_0944	CpC231_0952	CpE55_1716	CpE56_1537	CpFRC41_0958	CpI19_0955	CpMEX1_1702	CpMEX25_1557	CpMEX29_1703	CpMEX9_1708	CpMIC6_1023	CpN1_1702	CpP54B96_0967	CpPA01_0914	CpPA02_0919	CpPA04_0965	CpPa05_1008	CpPa06_1051	CpPA07_0981	CpPa08_0943	CpPAT10_0950	CpPO22241_1566	AN902_08235	CpT1_0974	CpVD57_0975	CPTC_01510
166	Cp1002B_2113	Cp12C_2157	Cp226_2140	Cp267_2124	Cp29156_2067	Cp3995_2111	Cp4202_2039	CpC231_2041	CpE55_2124	CpE56_1911	CpFRC41_2050	CpI19_2062	CpMEX1_2110	CpMEX25_1932	CpMEX29_2111	CpMEX9_2112	CpMIC6_2195	CpN1_2103	CpP54B96_2081	CpPA01_1962	CpPA02_1989	CpPA04_2083	CpPa05_2171	CpPa06_2254	CpPA07_2109	CpPa08_2029	CpPAT10_2054	CpPO22241_1938	AN902_10185	CpT1_2086	CpVD57_2087	CPTC_00742
167	Cp1002B_0982	Cp12C_1759	Cp226_1735	Cp267_1736	Cp29156_1643	Cp3995_1713	Cp4202_1660	CpC231_1670	CpE55_1681	CpE56_1507	CpFRC41_1668	CpI19_1679	CpMEX1_1668	CpMEX25_1527	CpMEX29_1668	CpMEX9_1673	CpMIC6_1781	CpN1_1667	CpP54B96_1697	CpPA01_1599	CpPA02_1618	CpPA04_1690	CpPa05_1762	CpPa06_1828	CpPA07_1716	CpPa08_1649	CpPAT10_1670	CpPO22241_1536	AN902_08060	CpT1_1700	CpVD57_1702	CPTC_00025
168	Cp1002B_1794	Cp12C_0921	Cp226_0900	Cp267_0908	Cp29156_1755	Cp3995_0886	Cp4202_0863	CpC231_0872	CpE55_1800	CpE56_1615	CpFRC41_0874	CpI19_0872	CpMEX1_1787	CpMEX25_1634	CpMEX29_1788	CpMEX9_1792	CpMIC6_0932	CpN1_1785	CpP54B96_0884	CpPA01_0838	CpPA02_0843	CpPA04_0881	CpPa05_0922	CpPa06_0964	CpPA07_0897	CpPa08_0863	CpPAT10_0870	CpPO22241_1640	AN902_08640	CpT1_0887	CpVD57_0888	CPTC_01421
169	Cp1002B_0851	Cp12C_1890	Cp226_1861	Cp267_1859	Cp29156_0831	Cp3995_1838	Cp4202_1780	CpC231_1781	CpE55_0846	CpE56_0758	CpFRC41_1789	CpI19_1799	CpMEX1_0833	CpMEX25_0768	CpMEX29_0837	CpMEX9_0837	CpMIC6_1915	CpN1_0841	CpP54B96_1819	CpPA01_1713	CpPA02_1735	CpPA04_1813	CpPa05_1891	CpPa06_1959	CpPA07_1841	CpPa08_1769	CpPAT10_1791	CpPO22241_0770	AN902_04045	CpT1_1822	CpVD57_1823	CPTC_01028
170	Cp1002B_1431	Cp12C_1297	Cp226_1269	Cp267_1279	Cp29156_1195	Cp3995_1253	Cp4202_1212	CpC231_1219	CpE55_1229	CpE56_1101	CpFRC41_1228	CpI19_1226	CpMEX1_1214	CpMEX25_1109	CpMEX29_1219	CpMEX9_1218	CpMIC6_1314	CpN1_1220	CpP54B96_1245	CpPA01_1175	CpPA02_1185	CpPA04_1244	CpPa05_1293	CpPa06_1347	CpPA07_1261	CpPa08_1212	CpPAT10_1219	CpPO22241_1116	AN902_05855	CpT1_1251	CpVD57_1252	CPTC_01794
171	Cp1002B_1360	Cp12C_1368	Cp226_1345	Cp267_1351	Cp29156_1266	Cp3995_1329	Cp4202_1284	CpC231_1293	CpE55_1299	CpE56_1170	CpFRC41_1298	CpI19_1299	CpMEX1_1284	CpMEX25_1177	CpMEX29_1289	CpMEX9_1288	CpMIC6_1386	CpN1_1290	CpP54B96_1317	CpPA01_1245	CpPA02_1255	CpPA04_1317	CpPa05_1368	CpPa06_1420	CpPA07_1335	CpPa08_1283	CpPAT10_1292	CpPO22241_1184	AN902_06200	CpT1_1322	CpVD57_1323	CPTC_01868
172	Cp1002B_0395	Cp12C_0400	Cp226_0386	Cp267_0389	Cp29156_0378	Cp3995_0377	Cp4202_0370	CpC231_0377	CpE55_0395	CpE56_0348	CpFRC41_0372	CpI19_0376	CpMEX1_0389	CpMEX25_0352	CpMEX29_0393	CpMEX9_0390	CpMIC6_0403	CpN1_0388	CpP54B96_0378	CpPA01_0358	CpPA02_0356	CpPA04_0379	CpPa05_0395	CpPa06_0414	CpPA07_0380	CpPa08_0373	CpPAT10_0378	CpPO22241_0355	AN902_01885	CpT1_0382	CpVD57_0382	CPTC_00286
173	Cp1002B_1850	Cp12C_0865	Cp226_0844	Cp267_0852	Cp29156_1809	Cp3995_0831	Cp4202_0809	CpC231_0818	CpE55_1856	CpE56_1667	CpFRC41_0819	CpI19_0818	CpMEX1_1843	CpMEX25_1687	CpMEX29_1844	CpMEX9_1847	CpMIC6_0875	CpN1_1841	CpP54B96_0829	CpPA01_0783	CpPA02_0788	CpPA04_0826	CpPa05_0866	CpPa06_0903	CpPA07_0841	CpPa08_0809	CpPAT10_0816	CpPO22241_1693	AN902_08915	CpT1_0832	CpVD57_0833	CPTC_01364
174	Cp1002B_0669	Cp12C_2075	Cp226_2054	Cp267_2044	Cp29156_0646	Cp3995_2026	Cp4202_1964	CpC231_1964	CpE55_0664	CpE56_0590	CpFRC41_1973	CpI19_1985	CpMEX1_0654	CpMEX25_0595	CpMEX29_0656	CpMEX9_0654	CpMIC6_2109	CpN1_0657	CpP54B96_2001	CpPA01_1890	CpPA02_1914	CpPA04_1998	CpPa05_2086	CpPa06_2166	CpPA07_2024	CpPa08_1947	CpPAT10_1977	CpPO22241_0598	AN902_03155	CpT1_2007	CpVD57_2008	CPTC_00831
175	Cp1002B_0069	Cp12C_0069	Cp226_0067	Cp267_0069	Cp29156_0065	Cp3995_0062	Cp4202_0060	CpC231_0059	CpE55_0065	CpE56_0056	CpFRC41_0062	CpI19_0060	CpMEX1_0065	CpMEX25_0055	CpMEX29_0067	CpMEX9_0065	CpMIC6_0071	CpN1_0065	CpP54B96_0065	CpPA01_0056	CpPA02_0057	CpPA04_0059	CpPa05_0065	CpPa06_0069	CpPA07_0060	CpPa08_0059	CpPAT10_0061	CpPO22241_0055	AN902_00305	CpT1_0065	CpVD57_0064	CPTC_00609
176	Cp1002B_1121	Cp12C_1615	Cp226_1594	Cp267_1597	Cp29156_1506	Cp3995_1575	Cp4202_1523	CpC231_1533	CpE55_1541	CpE56_1386	CpFRC41_1539	CpI19_1539	CpMEX1_1528	CpMEX25_1403	CpMEX29_1530	CpMEX9_1532	CpMIC6_1634	CpN1_1529	CpP54B96_1560	CpPA01_1477	CpPA02_1493	CpPA04_1560	CpPa05_1627	CpPa06_1686	CpPA07_1585	CpPa08_1518	CpPAT10_1533	CpPO22241_1409	AN902_07405	CpT1_1562	CpVD57_1563	CPTC_02125
177	Cp1002B_1627	Cp12C_1096	Cp226_1073	Cp267_1080	Cp29156_1002	Cp3995_1055	Cp4202_1024	CpC231_1031	CpE55_1028	CpE56_0917	CpFRC41_1036	CpI19_1037	CpMEX1_1015	CpMEX25_0926	CpMEX29_1017	CpMEX9_1019	CpMIC6_1113	CpN1_1022	CpP54B96_1051	CpPA01_0989	CpPA02_0998	CpPA04_1048	CpPa05_1097	CpPa06_1141	CpPA07_1067	CpPa08_1023	CpPAT10_1031	CpPO22241_0932	AN902_04900	CpT1_1057	CpVD57_1058	CPTC_01594
178	Cp1002B_1010	Cp12C_1731	Cp226_1708	Cp267_1709	Cp29156_1616	Cp3995_1686	Cp4202_1633	CpC231_1644	CpE55_1653	CpE56_1481	CpFRC41_1645	CpI19_1652	CpMEX1_1640	CpMEX25_1500	CpMEX29_1641	CpMEX9_1645	CpMIC6_1753	CpN1_1639	CpP54B96_1671	CpPA01_1577	CpPA02_1594	CpPA04_1666	CpPa05_1736	CpPa06_1799	CpPA07_1689	CpPa08_1623	CpPAT10_1644	CpPO22241_1509	AN902_07920	CpT1_1673	CpVD57_1675	CPTC_02240
179	Cp1002B_1388	Cp12C_1340	Cp226_1315	Cp267_1323	Cp29156_1238	Cp3995_1300	Cp4202_1256	CpC231_1264	CpE55_1271	CpE56_1142	CpFRC41_1270	CpI19_1271	CpMEX1_1256	CpMEX25_1149	CpMEX29_1261	CpMEX9_1260	CpMIC6_1358	CpN1_1262	CpP54B96_1289	CpPA01_1217	CpPA02_1227	CpPA04_1289	CpPa05_1336	CpPa06_1390	CpPA07_1307	CpPa08_1255	CpPAT10_1263	CpPO22241_1157	AN902_06065	CpT1_1294	CpVD57_1295	CPTC_01840
180	Cp1002B_1235	Cp12C_1496	Cp226_1478	Cp267_1482	Cp29156_1393	Cp3995_1462	Cp4202_1412	CpC231_1421	CpE55_1427	CpE56_1287	CpFRC41_1425	CpI19_1428	CpMEX1_1413	CpMEX25_1298	CpMEX29_1418	CpMEX9_1417	CpMIC6_1517	CpN1_1415	CpP54B96_1446	CpPA01_1369	CpPA02_1380	CpPA04_1448	CpPa05_1509	CpPa06_1564	CpPA07_1468	CpPa08_1408	CpPAT10_1419	CpPO22241_1305	AN902_06820	CpT1_1450	CpVD57_1451	CPTC_02004
181	Cp1002B_1571	Cp12C_1154	Cp226_1130	Cp267_1139	Cp29156_1059	Cp3995_1112	Cp4202_1079	CpC231_1086	CpE55_1087	CpE56_0970	CpFRC41_1091	CpI19_1093	CpMEX1_1071	CpMEX25_0979	CpMEX29_1076	CpMEX9_1077	CpMIC6_1171	CpN1_1078	CpP54B96_1107	CpPA01_1042	CpPA02_1052	CpPA04_1106	CpPa05_1155	CpPa06_1202	CpPA07_1125	CpPa08_1077	CpPAT10_1086	CpPO22241_0986	AN902_05175	CpT1_1114	CpVD57_1115	CPTC_01652
182	Cp1002B_0688	Cp12C_2057	Cp226_2035	Cp267_2026	Cp29156_0664	Cp3995_2007	Cp4202_1946	CpC231_1946	CpE55_0682	CpE56_0606	CpFRC41_1955	CpI19_1967	CpMEX1_0672	CpMEX25_0613	CpMEX29_0674	CpMEX9_0672	CpMIC6_2090	CpN1_0675	CpP54B96_1983	CpPA01_1872	CpPA02_1896	CpPA04_1979	CpPa05_2066	CpPa06_2145	CpPA07_2006	CpPa08_1928	CpPAT10_1959	CpPO22241_0616	AN902_03245	CpT1_1989	CpVD57_1990	CPTC_00850
183	Cp1002B_2034	Cp12C_0678	Cp226_0657	Cp267_0664	Cp29156_1990	Cp3995_0645	Cp4202_0628	CpC231_0634	CpE55_2042	CpE56_1840	CpFRC41_0636	CpI19_0634	CpMEX1_2029	CpMEX25_1862	CpMEX29_2029	CpMEX9_2032	CpMIC6_0686	CpN1_2025	CpP54B96_0646	CpPA01_0606	CpPA02_0608	CpPA04_0643	CpPa05_0669	CpPa06_0701	CpPA07_0654	CpPa08_0628	CpPAT10_0635	CpPO22241_1868	AN902_09810	CpT1_0649	CpVD57_0650	CPTC_01177
184	Cp1002B_1400	Cp12C_1328	Cp226_1302	Cp267_1311	Cp29156_1226	Cp3995_1285	Cp4202_1243	CpC231_1250	CpE55_1259	CpE56_1130	CpFRC41_1258	CpI19_1257	CpMEX1_1244	CpMEX25_1137	CpMEX29_1249	CpMEX9_1248	CpMIC6_1346	CpN1_1250	CpP54B96_1276	CpPA01_1205	CpPA02_1215	CpPA04_1275	CpPa05_1323	CpPa06_1377	CpPA07_1294	CpPa08_1243	CpPAT10_1250	CpPO22241_1145	AN902_06005	CpT1_1282	CpVD57_1283	CPTC_01827
185	Cp1002B_0165	Cp12C_0168	Cp226_0159	Cp267_0160	Cp29156_0155	Cp3995_0153	Cp4202_0149	CpC231_0154	CpE55_0163	CpE56_0146	CpFRC41_0153	CpI19_0153	CpMEX1_0163	CpMEX25_0146	CpMEX29_0164	CpMEX9_0161	CpMIC6_0168	CpN1_0161	CpP54B96_0156	CpPA01_0144	CpPA02_0140	CpPA04_0157	CpPa05_0163	CpPa06_0174	CpPA07_0153	CpPa08_0152	CpPAT10_0153	CpPO22241_0146	AN902_00800	CpT1_0155	CpVD57_0156	CPTC_00514
186	Cp1002B_0740	Cp12C_2005	Cp226_1983	Cp267_1975	Cp29156_0715	Cp3995_1955	Cp4202_1895	CpC231_1894	CpE55_0734	CpE56_0655	CpFRC41_1906	CpI19_1915	CpMEX1_0723	CpMEX25_0661	CpMEX29_0726	CpMEX9_0724	CpMIC6_2037	CpN1_0727	CpP54B96_1934	CpPA01_1825	CpPA02_1848	CpPA04_1928	CpPa05_2015	CpPa06_2091	CpPA07_1957	CpPa08_1881	CpPAT10_1907	CpPO22241_0664	AN902_03495	CpT1_1938	CpVD57_1939	CPTC_00904
187	Cp1002B_0691	Cp12C_2054	Cp226_2032	Cp267_2023	Cp29156_0667	Cp3995_2004	Cp4202_1943	CpC231_1943	CpE55_0685	CpE56_0609	CpFRC41_1952	CpI19_1964	CpMEX1_0675	CpMEX25_0616	CpMEX29_0677	CpMEX9_0675	CpMIC6_2087	CpN1_0678	CpP54B96_1980	CpPA01_1869	CpPA02_1893	CpPA04_1976	CpPa05_2063	CpPa06_2142	CpPA07_2003	CpPa08_1925	CpPAT10_1956	CpPO22241_0619	AN902_03260	CpT1_1986	CpVD57_1987	CPTC_00853
188	Cp1002B_0853	Cp12C_1888	Cp226_1859	Cp267_1857	Cp29156_0833	Cp3995_1836	Cp4202_1778	CpC231_1779	CpE55_0848	CpE56_0760	CpFRC41_1787	CpI19_1797	CpMEX1_0835	CpMEX25_0770	CpMEX29_0839	CpMEX9_0839	CpMIC6_1913	CpN1_0843	CpP54B96_1817	CpPA01_1711	CpPA02_1733	CpPA04_1811	CpPa05_1889	CpPa06_1957	CpPA07_1839	CpPa08_1767	CpPAT10_1789	CpPO22241_0772	AN902_04055	CpT1_1820	CpVD57_1821	CPTC_01030
189	Cp1002B_0745	Cp12C_1997	Cp226_1976	Cp267_1969	Cp29156_0723	Cp3995_1950	Cp4202_1890	CpC231_1889	CpE55_0739	CpE56_0659	CpFRC41_1898	CpI19_1909	CpMEX1_0728	CpMEX25_0664	CpMEX29_0731	CpMEX9_0731	CpMIC6_2029	CpN1_0732	CpP54B96_1928	CpPA01_1818	CpPA02_1841	CpPA04_1922	CpPa05_2008	CpPa06_2084	CpPA07_1952	CpPa08_1874	CpPAT10_1899	CpPO22241_0668	AN902_03520	CpT1_1930	CpVD57_1931	CPTC_00911
190	Cp1002B_1499	Cp12C_1227	Cp226_1202	Cp267_1212	Cp29156_1132	Cp3995_1184	Cp4202_1151	CpC231_1158	CpE55_1159	CpE56_1041	CpFRC41_1162	CpI19_1165	CpMEX1_1143	CpMEX25_1050	CpMEX29_1148	CpMEX9_1149	CpMIC6_1244	CpN1_1150	CpP54B96_1180	CpPA01_1113	CpPA02_1123	CpPA04_1178	CpPa05_1227	CpPa06_1276	CpPA07_1197	CpPa08_1149	CpPAT10_1157	CpPO22241_1057	AN902_05530	CpT1_1187	CpVD57_1188	CPTC_01724
191	Cp1002B_1515	Cp12C_1210	Cp226_1186	Cp267_1195	Cp29156_1115	Cp3995_1168	Cp4202_1134	CpC231_1141	CpE55_1143	CpE56_1025	CpFRC41_1146	CpI19_1148	CpMEX1_1127	CpMEX25_1034	CpMEX29_1132	CpMEX9_1133	CpMIC6_1227	CpN1_1134	CpP54B96_1163	CpPA01_1097	CpPA02_1107	CpPA04_1162	CpPa05_1211	CpPa06_1260	CpPA07_1181	CpPa08_1133	CpPAT10_1141	CpPO22241_1041	AN902_05450	CpT1_1170	CpVD57_1171	CPTC_01708
192	Cp1002B_1995	Cp12C_0717	Cp226_0695	Cp267_0704	Cp29156_1951	Cp3995_0685	Cp4202_0667	CpC231_0673	CpE55_2003	CpE56_1804	CpFRC41_0674	CpI19_0673	CpMEX1_1990	CpMEX25_1824	CpMEX29_1990	CpMEX9_1993	CpMIC6_0725	CpN1_1986	CpP54B96_0685	CpPA01_0644	CpPA02_0647	CpPA04_0682	CpPa05_0711	CpPa06_0744	CpPA07_0693	CpPa08_0666	CpPAT10_0674	CpPO22241_1830	AN902_09620	CpT1_0688	CpVD57_0689	CPTC_01215
193	Cp1002B_0730	Cp12C_2015	Cp226_1993	Cp267_1985	Cp29156_0705	Cp3995_1965	Cp4202_1905	CpC231_1905	CpE55_0724	CpE56_0647	CpFRC41_1917	CpI19_1926	CpMEX1_0713	CpMEX25_0654	CpMEX29_0716	CpMEX9_0714	CpMIC6_2048	CpN1_0717	CpP54B96_1944	CpPA01_1834	CpPA02_1857	CpPA04_1938	CpPa05_2026	CpPa06_2104	CpPA07_1966	CpPa08_1890	CpPAT10_1918	CpPO22241_0657	AN902_03450	CpT1_1948	CpVD57_1949	CPTC_00893
194	Cp1002B_0066	Cp12C_0066	Cp226_0064	Cp267_0066	Cp29156_0062	Cp3995_0059	Cp4202_0057	CpC231_0056	CpE55_0062	CpE56_0054	CpFRC41_0059	CpI19_0057	CpMEX1_0062	CpMEX25_0053	CpMEX29_0064	CpMEX9_0062	CpMIC6_0068	CpN1_0062	CpP54B96_0062	CpPA01_0053	CpPA02_0054	CpPA04_0056	CpPa05_0062	CpPa06_0066	CpPA07_0057	CpPa08_0056	CpPAT10_0058	CpPO22241_0053	AN902_00295	CpT1_0062	CpVD57_0061	CPTC_00612
195	Cp1002B_0183	Cp12C_0186	Cp226_0178	Cp267_0179	Cp29156_0172	Cp3995_0172	Cp4202_0167	CpC231_0172	CpE55_0182	CpE56_0161	CpFRC41_0171	CpI19_0171	CpMEX1_0181	CpMEX25_0162	CpMEX29_0182	CpMEX9_0179	CpMIC6_0186	CpN1_0178	CpP54B96_0174	CpPA01_0161	CpPA02_0157	CpPA04_0174	CpPa05_0181	CpPa06_0193	CpPA07_0170	CpPa08_0168	CpPAT10_0172	CpPO22241_0162	AN902_00885	CpT1_0173	CpVD57_0174	CPTC_00495
196	Cp1002B_0733	Cp12C_2012	Cp226_1990	Cp267_1982	Cp29156_0708	Cp3995_1962	Cp4202_1902	CpC231_1902	CpE55_0727	CpE56_0649	CpFRC41_1914	CpI19_1923	CpMEX1_0716	CpMEX25_0656	CpMEX29_0719	CpMEX9_0717	CpMIC6_2045	CpN1_0720	CpP54B96_1941	CpPA01_1831	CpPA02_1854	CpPA04_1935	CpPa05_2023	CpPa06_2101	CpPA07_1963	CpPa08_1887	CpPAT10_1915	CpPO22241_0660	AN902_03465	CpT1_1945	CpVD57_1946	CPTC_00896
197	Cp1002B_1026	Cp12C_1714	Cp226_1693	Cp267_1695	Cp29156_1602	Cp3995_1672	Cp4202_1619	CpC231_1630	CpE55_1637	CpE56_1469	CpFRC41_1633	CpI19_1637	CpMEX1_1624	CpMEX25_1488	CpMEX29_1625	CpMEX9_1629	CpMIC6_1736	CpN1_1623	CpP54B96_1657	CpPA01_1565	CpPA02_1582	CpPA04_1653	CpPa05_1723	CpPa06_1785	CpPA07_1678	CpPa08_1611	CpPAT10_1630	CpPO22241_1497	AN902_07840	CpT1_1659	CpVD57_1661	CPTC_02227
198	Cp1002B_0157	Cp12C_0160	Cp226_0151	Cp267_0152	Cp29156_0147	Cp3995_0145	Cp4202_0141	CpC231_0146	CpE55_0155	CpE56_0138	CpFRC41_0144	CpI19_0145	CpMEX1_0155	CpMEX25_0139	CpMEX29_0156	CpMEX9_0153	CpMIC6_0160	CpN1_0153	CpP54B96_0148	CpPA01_0136	CpPA02_0132	CpPA04_0149	CpPa05_0154	CpPa06_0165	CpPA07_0145	CpPa08_0144	CpPAT10_0144	CpPO22241_0139	AN902_00760	CpT1_0147	CpVD57_0146	CPTC_00523
199	Cp1002B_1342	Cp12C_1386	Cp226_1364	Cp267_1370	Cp29156_1284	Cp3995_1349	Cp4202_1302	CpC231_1311	CpE55_1318	CpE56_1188	CpFRC41_1317	CpI19_1317	CpMEX1_1303	CpMEX25_1195	CpMEX29_1308	CpMEX9_1307	CpMIC6_1405	CpN1_1308	CpP54B96_1335	CpPA01_1263	CpPA02_1273	CpPA04_1338	CpPa05_1391	CpPa06_1442	CpPA07_1355	CpPa08_1302	CpPAT10_1311	CpPO22241_1201	AN902_06290	CpT1_1340	CpVD57_1341	CPTC_01890
200	Cp1002B_0189	Cp12C_0192	Cp226_0184	Cp267_0186	Cp29156_0178	Cp3995_0178	Cp4202_0173	CpC231_0178	CpE55_0187	CpE56_0166	CpFRC41_0176	CpI19_0177	CpMEX1_0186	CpMEX25_0167	CpMEX29_0187	CpMEX9_0184	CpMIC6_0192	CpN1_0183	CpP54B96_0180	CpPA01_0166	CpPA02_0162	CpPA04_0179	CpPa05_0187	CpPa06_0200	CpPA07_0175	CpPa08_0173	CpPAT10_0178	CpPO22241_0167	AN902_00910	CpT1_0179	CpVD57_0180	CPTC_00489
201	Cp1002B_1306	Cp12C_1422	Cp226_1402	Cp267_1406	Cp29156_1319	Cp3995_1387	Cp4202_1338	CpC231_1347	CpE55_1354	CpE56_1220	CpFRC41_1354	CpI19_1353	CpMEX1_1339	CpMEX25_1230	CpMEX29_1345	CpMEX9_1343	CpMIC6_1441	CpN1_1343	CpP54B96_1371	CpPA01_1300	CpPA02_1310	CpPA04_1375	CpPa05_1431	CpPa06_1482	CpPA07_1393	CpPa08_1337	CpPAT10_1347	CpPO22241_1235	AN902_06470	CpT1_1376	CpVD57_1377	CPTC_01929
202	Cp1002B_2093	Cp12C_2136	Cp226_2120	Cp267_2102	Cp29156_2046	Cp3995_2091	Cp4202_2019	CpC231_2020	CpE55_2103	CpE56_1893	CpFRC41_2031	CpI19_2041	CpMEX1_2090	CpMEX25_1914	CpMEX29_2090	CpMEX9_2092	CpMIC6_2174	CpN1_2083	CpP54B96_2060	CpPA01_1943	CpPA02_1970	CpPA04_2064	CpPa05_2150	CpPa06_2234	CpPA07_2089	CpPa08_2009	CpPAT10_2034	CpPO22241_1920	AN902_10095	CpT1_2065	CpVD57_2066	CPTC_00761
203	Cp1002B_1012	Cp12C_1729	Cp226_1706	Cp267_1707	Cp29156_1614	Cp3995_1684	Cp4202_1631	CpC231_1642	CpE55_1651	CpE56_1479	CpFRC41_1643	CpI19_1650	CpMEX1_1638	CpMEX25_1498	CpMEX29_1639	CpMEX9_1643	CpMIC6_1751	CpN1_1637	CpP54B96_1669	CpPA01_1575	CpPA02_1592	CpPA04_1664	CpPa05_1734	CpPa06_1797	CpPA07_1687	CpPa08_1621	CpPAT10_1642	CpPO22241_1507	AN902_07910	CpT1_1671	CpVD57_1673	CPTC_02238
204	Cp1002B_1011	Cp12C_1730	Cp226_1707	Cp267_1708	Cp29156_1615	Cp3995_1685	Cp4202_1632	CpC231_1643	CpE55_1652	CpE56_1480	CpFRC41_1644	CpI19_1651	CpMEX1_1639	CpMEX25_1499	CpMEX29_1640	CpMEX9_1644	CpMIC6_1752	CpN1_1638	CpP54B96_1670	CpPA01_1576	CpPA02_1593	CpPA04_1665	CpPa05_1735	CpPa06_1798	CpPA07_1688	CpPa08_1622	CpPAT10_1643	CpPO22241_1508	AN902_07915	CpT1_1672	CpVD57_1674	CPTC_02239
205	Cp1002B_1563	Cp12C_1162	Cp226_1138	Cp267_1147	Cp29156_1067	Cp3995_1120	Cp4202_1087	CpC231_1094	CpE55_1095	CpE56_0978	CpFRC41_1099	CpI19_1101	CpMEX1_1079	CpMEX25_0987	CpMEX29_1084	CpMEX9_1085	CpMIC6_1179	CpN1_1086	CpP54B96_1115	CpPA01_1050	CpPA02_1060	CpPA04_1114	CpPa05_1163	CpPa06_1210	CpPA07_1133	CpPa08_1085	CpPAT10_1094	CpPO22241_0994	AN902_05215	CpT1_1122	CpVD57_1123	CPTC_01660
206	Cp1002B_1873	Cp12C_0842	Cp226_0820	Cp267_0829	Cp29156_1832	Cp3995_0807	Cp4202_0785	CpC231_0795	CpE55_1879	CpE56_1688	CpFRC41_0796	CpI19_0795	CpMEX1_1866	CpMEX25_1709	CpMEX29_1867	CpMEX9_1870	CpMIC6_0851	CpN1_1864	CpP54B96_0806	CpPA01_0761	CpPA02_0766	CpPA04_0802	CpPa05_0841	CpPa06_0878	CpPA07_0816	CpPa08_0786	CpPAT10_0793	CpPO22241_1715	AN902_09025	CpT1_0809	CpVD57_0810	CPTC_01340
207	Cp1002B_0921	Cp12C_1820	Cp226_1791	Cp267_1789	Cp29156_0899	Cp3995_1768	Cp4202_1709	CpC231_1712	CpE55_0916	CpE56_0825	CpFRC41_1719	CpI19_1728	CpMEX1_0903	CpMEX25_0833	CpMEX29_0907	CpMEX9_0907	CpMIC6_1845	CpN1_0911	CpP54B96_1749	CpPA01_1644	CpPA02_1666	CpPA04_1742	CpPa05_1817	CpPa06_1886	CpPA07_1770	CpPa08_1700	CpPAT10_1720	CpPO22241_0837	AN902_04385	CpT1_1753	CpVD57_1754	CPTC_01098
208	Cp1002B_1492	Cp12C_1234	Cp226_1209	Cp267_1219	Cp29156_1139	Cp3995_1191	Cp4202_1157	CpC231_1164	CpE55_1166	CpE56_1047	CpFRC41_1169	CpI19_1171	CpMEX1_1150	CpMEX25_1056	CpMEX29_1155	CpMEX9_1156	CpMIC6_1251	CpN1_1157	CpP54B96_1187	CpPA01_1120	CpPA02_1130	CpPA04_1185	CpPa05_1234	CpPa06_1283	CpPA07_1204	CpPa08_1156	CpPAT10_1163	CpPO22241_1063	AN902_05560	CpT1_1194	CpVD57_1195	CPTC_01731
209	Cp1002B_1281	Cp12C_1448	Cp226_1428	Cp267_1432	Cp29156_1345	Cp3995_1413	Cp4202_1364	CpC231_1373	CpE55_1380	CpE56_1244	CpFRC41_1380	CpI19_1379	CpMEX1_1365	CpMEX25_1255	CpMEX29_1371	CpMEX9_1369	CpMIC6_1467	CpN1_1369	CpP54B96_1397	CpPA01_1325	CpPA02_1335	CpPA04_1400	CpPa05_1458	CpPa06_1512	CpPA07_1419	CpPa08_1362	CpPAT10_1373	CpPO22241_1260	AN902_06595	CpT1_1402	CpVD57_1403	CPTC_01956
210	Cp1002B_0369	Cp12C_0373	Cp226_0359	Cp267_0362	Cp29156_0352	Cp3995_0350	Cp4202_0345	CpC231_0352	CpE55_0368	CpE56_0325	CpFRC41_0347	CpI19_0351	CpMEX1_0364	CpMEX25_0329	CpMEX29_0366	CpMEX9_0365	CpMIC6_0376	CpN1_0362	CpP54B96_0352	CpPA01_0334	CpPA02_0332	CpPA04_0351	CpPa05_0367	CpPa06_0384	CpPA07_0353	CpPa08_0348	CpPAT10_0354	CpPO22241_0332	AN902_01770	CpT1_0356	CpVD57_0356	CPTC_00313
211	Cp1002B_0074	Cp12C_0074	Cp226_0072	Cp267_0074	Cp29156_0070	Cp3995_0067	Cp4202_0065	CpC231_0064	CpE55_0070	CpE56_0061	CpFRC41_0067	CpI19_0065	CpMEX1_0070	CpMEX25_0060	CpMEX29_0072	CpMEX9_0070	CpMIC6_0076	CpN1_0070	CpP54B96_0070	CpPA01_0061	CpPA02_0062	CpPA04_0066	CpPa05_0070	CpPa06_0074	CpPA07_0066	CpPa08_0064	CpPAT10_0066	CpPO22241_0060	AN902_00330	CpT1_0070	CpVD57_0069	CPTC_00603
212	Cp1002B_1219	Cp12C_1514	Cp226_1494	Cp267_1498	Cp29156_1409	Cp3995_1478	Cp4202_1428	CpC231_1437	CpE55_1443	CpE56_1303	CpFRC41_1441	CpI19_1444	CpMEX1_1429	CpMEX25_1314	CpMEX29_1434	CpMEX9_1434	CpMIC6_1533	CpN1_1431	CpP54B96_1462	CpPA01_1385	CpPA02_1396	CpPA04_1464	CpPa05_1525	CpPa06_1581	CpPA07_1485	CpPa08_1424	CpPAT10_1435	CpPO22241_1321	AN902_06900	CpT1_1466	CpVD57_1467	CPTC_02021
213	Cp1002B_1415	Cp12C_1313	Cp226_1285	Cp267_1296	Cp29156_1211	Cp3995_1270	Cp4202_1228	CpC231_1235	CpE55_1244	CpE56_1116	CpFRC41_1243	CpI19_1242	CpMEX1_1229	CpMEX25_1123	CpMEX29_1234	CpMEX9_1233	CpMIC6_1331	CpN1_1235	CpP54B96_1261	CpPA01_1190	CpPA02_1200	CpPA04_1259	CpPa05_1308	CpPa06_1362	CpPA07_1277	CpPa08_1228	CpPAT10_1235	CpPO22241_1131	AN902_05930	CpT1_1267	CpVD57_1268	CPTC_01810
214	Cp1002B_1411	Cp12C_1317	Cp226_1289	Cp267_1300	Cp29156_1215	Cp3995_1274	Cp4202_1232	CpC231_1239	CpE55_1248	CpE56_1120	CpFRC41_1247	CpI19_1246	CpMEX1_1233	CpMEX25_1127	CpMEX29_1238	CpMEX9_1237	CpMIC6_1335	CpN1_1239	CpP54B96_1265	CpPA01_1194	CpPA02_1204	CpPA04_1263	CpPa05_1312	CpPa06_1366	CpPA07_1281	CpPa08_1232	CpPAT10_1239	CpPO22241_1135	AN902_05950	CpT1_1271	CpVD57_1272	CPTC_01814
215	Cp1002B_1751	Cp12C_0966	Cp226_0949	Cp267_0954	Cp29156_1713	Cp3995_0930	Cp4202_0905	CpC231_0915	CpE55_1754	CpE56_1575	CpFRC41_0917	CpI19_0916	CpMEX1_1741	CpMEX25_1595	CpMEX29_1742	CpMEX9_1746	CpMIC6_0982	CpN1_1740	CpP54B96_0927	CpPA01_0877	CpPA02_0882	CpPA04_0927	CpPa05_0968	CpPa06_1012	CpPA07_0943	CpPa08_0906	CpPAT10_0912	CpPO22241_1602	AN902_08425	CpT1_0934	CpVD57_0935	CPTC_01472
216	Cp1002B_1153	Cp12C_1583	Cp226_1561	Cp267_1566	Cp29156_1476	Cp3995_1543	Cp4202_1492	CpC231_1502	CpE55_1508	CpE56_1356	CpFRC41_1509	CpI19_1508	CpMEX1_1495	CpMEX25_1374	CpMEX29_1498	CpMEX9_1500	CpMIC6_1601	CpN1_1497	CpP54B96_1529	CpPA01_1447	CpPA02_1463	CpPA04_1529	CpPa05_1593	CpPa06_1654	CpPA07_1554	CpPa08_1489	CpPAT10_1502	CpPO22241_1379	AN902_07245	CpT1_1532	CpVD57_1533	CPTC_02092
217	Cp1002B_1488	Cp12C_1238	Cp226_1213	Cp267_1224	Cp29156_1143	Cp3995_1195	Cp4202_1161	CpC231_1168	CpE55_1170	CpE56_1051	CpFRC41_1173	CpI19_1175	CpMEX1_1154	CpMEX25_1060	CpMEX29_1159	CpMEX9_1160	CpMIC6_1255	CpN1_1161	CpP54B96_1191	CpPA01_1124	CpPA02_1134	CpPA04_1189	CpPa05_1238	CpPa06_1288	CpPA07_1208	CpPa08_1160	CpPAT10_1167	CpPO22241_1067	AN902_05580	CpT1_1198	CpVD57_1199	CPTC_01735
218	Cp1002B_1818	Cp12C_0897	Cp226_0876	Cp267_0884	Cp29156_1779	Cp3995_0863	Cp4202_0840	CpC231_0849	CpE55_1824	CpE56_1638	CpFRC41_0850	CpI19_0849	CpMEX1_1811	CpMEX25_1657	CpMEX29_1812	CpMEX9_1816	CpMIC6_0908	CpN1_1809	CpP54B96_0860	CpPA01_0814	CpPA02_0819	CpPA04_0858	CpPa05_0898	CpPa06_0937	CpPA07_0873	CpPa08_0840	CpPAT10_0847	CpPO22241_1663	AN902_08755	CpT1_0863	CpVD57_0864	CPTC_01396
219	Cp1002B_1418	Cp12C_1310	Cp226_1282	Cp267_1293	Cp29156_1208	Cp3995_1267	Cp4202_1225	CpC231_1232	CpE55_1241	CpE56_1113	CpFRC41_1240	CpI19_1239	CpMEX1_1226	CpMEX25_1121	CpMEX29_1231	CpMEX9_1230	CpMIC6_1328	CpN1_1232	CpP54B96_1258	CpPA01_1187	CpPA02_1197	CpPA04_1256	CpPa05_1305	CpPa06_1359	CpPA07_1274	CpPa08_1225	CpPAT10_1232	CpPO22241_1128	AN902_05915	CpT1_1264	CpVD57_1265	CPTC_01807
220	Cp1002B_1610	Cp12C_1114	Cp226_1092	Cp267_1100	Cp29156_1020	Cp3995_1074	Cp4202_1041	CpC231_1047	CpE55_1046	CpE56_0933	CpFRC41_1054	CpI19_1054	CpMEX1_1032	CpMEX25_0943	CpMEX29_1036	CpMEX9_1037	CpMIC6_1131	CpN1_1039	CpP54B96_1068	CpPA01_1006	CpPA02_1015	CpPA04_1067	CpPa05_1116	CpPa06_1163	CpPA07_1086	CpPa08_1040	CpPAT10_1048	CpPO22241_0949	AN902_04985	CpT1_1075	CpVD57_1076	CPTC_01613
221	Cp1002B_0039	Cp12C_0038	Cp226_0035	Cp267_0037	Cp29156_0036	Cp3995_0031	Cp4202_0031	CpC231_0030	CpE55_0033	CpE56_0028	CpFRC41_0034	CpI19_0032	CpMEX1_0033	CpMEX25_0027	CpMEX29_0034	CpMEX9_0034	CpMIC6_0040	CpN1_0034	CpP54B96_0036	CpPA01_0028	CpPA02_0029	CpPA04_0030	CpPa05_0033	CpPa06_0035	CpPA07_0031	CpPa08_0030	CpPAT10_0032	CpPO22241_0027	AN902_00160	CpT1_0036	CpVD57_0035	CPTC_00639
222	Cp1002B_1178	Cp12C_1558	Cp226_1537	Cp267_1541	Cp29156_1453	Cp3995_1520	Cp4202_1469	CpC231_1478	CpE55_1484	CpE56_1334	CpFRC41_1485	CpI19_1485	CpMEX1_1470	CpMEX25_1351	CpMEX29_1473	CpMEX9_1476	CpMIC6_1576	CpN1_1472	CpP54B96_1505	CpPA01_1423	CpPA02_1439	CpPA04_1506	CpPa05_1570	CpPa06_1628	CpPA07_1529	CpPa08_1465	CpPAT10_1478	CpPO22241_1356	AN902_07125	CpT1_1508	CpVD57_1509	CPTC_02068
223	Cp1002B_0453	Cp12C_0458	Cp226_0447	Cp267_0448	Cp29156_0435	Cp3995_0435	Cp4202_0425	CpC231_0433	CpE55_0452	CpE56_0404	CpFRC41_0433	CpI19_0431	CpMEX1_0445	CpMEX25_0405	CpMEX29_0450	CpMEX9_0446	CpMIC6_0463	CpN1_0445	CpP54B96_0436	CpPA01_0414	CpPA02_0412	CpPA04_0438	CpPa05_0456	CpPa06_0477	CpPA07_0440	CpPa08_0429	CpPAT10_0435	CpPO22241_0409	AN902_02170	CpT1_0440	CpVD57_0440	CPTC_00222
224	Cp1002B_0649	Cp12C_2095	Cp226_2075	Cp267_2064	Cp29156_0626	Cp3995_2048	Cp4202_1983	CpC231_1983	CpE55_0645	CpE56_0572	CpFRC41_1994	CpI19_2004	CpMEX1_0635	CpMEX25_0577	CpMEX29_0637	CpMEX9_0635	CpMIC6_2130	CpN1_0636	CpP54B96_2021	CpPA01_1909	CpPA02_1933	CpPA04_2021	CpPa05_2110	CpPa06_2190	CpPA07_2046	CpPa08_1968	CpPAT10_1997	CpPO22241_0580	AN902_03060	CpT1_2027	CpVD57_2028	CPTC_00806
225	Cp1002B_1681	Cp12C_1040	Cp226_1018	Cp267_1025	Cp29156_0949	Cp3995_1001	Cp4202_0974	CpC231_0981	CpE55_0974	CpE56_0873	CpFRC41_0987	CpI19_0985	CpMEX1_0961	CpMEX25_0880	CpMEX29_0964	CpMEX9_0964	CpMIC6_1057	CpN1_0969	CpP54B96_0997	CpPA01_0942	CpPA02_0948	CpPA04_0995	CpPa05_1039	CpPa06_1084	CpPA07_1013	CpPa08_0973	CpPAT10_0980	CpPO22241_0885	AN902_04660	CpT1_1004	CpVD57_1005	CPTC_01541
226	Cp1002B_0290	Cp12C_0294	Cp226_0284	Cp267_0287	Cp29156_0277	Cp3995_0275	Cp4202_0271	CpC231_0277	CpE55_0289	CpE56_0255	CpFRC41_0271	CpI19_0276	CpMEX1_0285	CpMEX25_0257	CpMEX29_0287	CpMEX9_0285	CpMIC6_0297	CpN1_0283	CpP54B96_0278	CpPA01_0259	CpPA02_0258	CpPA04_0276	CpPa05_0288	CpPa06_0305	CpPA07_0277	CpPa08_0273	CpPAT10_0279	CpPO22241_0260	AN902_01380	CpT1_0281	CpVD57_0281	CPTC_00390
227	Cp1002B_0625	Cp12C_2119	Cp226_2105	Cp267_2088	Cp29156_0602	Cp3995_2075	Cp4202_2006	CpC231_2006	CpE55_0620	CpE56_0550	CpFRC41_2019	CpI19_2028	CpMEX1_0610	CpMEX25_0554	CpMEX29_0615	CpMEX9_0612	CpMIC6_2156	CpN1_0612	CpP54B96_2046	CpPA01_1932	CpPA02_1958	CpPA04_2048	CpPa05_2137	CpPa06_2218	CpPA07_2073	CpPa08_1995	CpPAT10_2021	CpPO22241_0558	AN902_02945	CpT1_2051	CpVD57_2052	CPTC_00779
228	Cp1002B_1355	Cp12C_1373	Cp226_1350	Cp267_1356	Cp29156_1271	Cp3995_1335	Cp4202_1289	CpC231_1298	CpE55_1304	CpE56_1175	CpFRC41_1303	CpI19_1304	CpMEX1_1289	CpMEX25_1182	CpMEX29_1294	CpMEX9_1293	CpMIC6_1391	CpN1_1295	CpP54B96_1322	CpPA01_1250	CpPA02_1260	CpPA04_1322	CpPa05_1374	CpPa06_1425	CpPA07_1340	CpPa08_1288	CpPAT10_1297	CpPO22241_1189	AN902_06225	CpT1_1327	CpVD57_1328	CPTC_01874
229	Cp1002B_0169	Cp12C_0172	Cp226_0163	Cp267_0164	Cp29156_0159	Cp3995_0157	Cp4202_0153	CpC231_0158	CpE55_0168	CpE56_0148	CpFRC41_0156	CpI19_0157	CpMEX1_0167	CpMEX25_0148	CpMEX29_0168	CpMEX9_0165	CpMIC6_0172	CpN1_0165	CpP54B96_0160	CpPA01_0146	CpPA02_0142	CpPA04_0161	CpPa05_0167	CpPa06_0178	CpPA07_0157	CpPa08_0155	CpPAT10_0157	CpPO22241_0148	AN902_00810	CpT1_0159	CpVD57_0160	CPTC_00510
230	Cp1002B_0975	Cp12C_1766	Cp226_1741	Cp267_1743	Cp29156_1650	Cp3995_1719	Cp4202_1667	CpC231_1677	CpE55_1688	CpE56_1513	CpFRC41_1673	CpI19_1686	CpMEX1_1675	CpMEX25_1533	CpMEX29_1675	CpMEX9_1680	CpMIC6_1788	CpN1_1674	CpP54B96_1704	CpPA01_1604	CpPA02_1624	CpPA04_1695	CpPa05_1768	CpPa06_1835	CpPA07_1722	CpPa08_1654	CpPAT10_1677	CpPO22241_1542	AN902_08090	CpT1_1707	CpVD57_1709	CPTC_00031
231	Cp1002B_0174	Cp12C_0177	Cp226_0169	Cp267_0169	Cp29156_0163	Cp3995_0162	Cp4202_0158	CpC231_0163	CpE55_0173	CpE56_0152	CpFRC41_0162	CpI19_0162	CpMEX1_0172	CpMEX25_0152	CpMEX29_0173	CpMEX9_0170	CpMIC6_0177	CpN1_0170	CpP54B96_0165	CpPA01_0152	CpPA02_0148	CpPA04_0166	CpPa05_0172	CpPa06_0183	CpPA07_0162	CpPa08_0160	CpPAT10_0163	CpPO22241_0152	AN902_00835	CpT1_0164	CpVD57_0165	CPTC_00504
232	Cp1002B_0564	Cp12C_0570	Cp226_0555	Cp267_0560	Cp29156_0545	Cp3995_0546	Cp4202_0532	CpC231_0541	CpE55_0563	CpE56_0505	CpFRC41_0540	CpI19_0540	CpMEX1_0554	CpMEX25_0507	CpMEX29_0558	CpMEX9_0554	CpMIC6_0575	CpN1_0555	CpP54B96_0545	CpPA01_0518	CpPA02_0518	CpPA04_0549	CpPa05_0568	CpPa06_0597	CpPA07_0554	CpPa08_0535	CpPAT10_0540	CpPO22241_0510	AN902_02690	CpT1_0550	CpVD57_0550	CPTC_00105
233	Cp1002B_1659	Cp12C_1064	Cp226_1038	Cp267_1048	Cp29156_0970	Cp3995_1023	Cp4202_0992	CpC231_0999	CpE55_0996	CpE56_0887	CpFRC41_1006	CpI19_1005	CpMEX1_0983	CpMEX25_0894	CpMEX29_0985	CpMEX9_0987	CpMIC6_1081	CpN1_0990	CpP54B96_1019	CpPA01_0959	CpPA02_0966	CpPA04_1014	CpPa05_1061	CpPa06_1106	CpPA07_1032	CpPa08_0991	CpPAT10_0999	CpPO22241_0900	AN902_04740	CpT1_1025	CpVD57_1026	CPTC_01561
234	Cp1002B_0477	Cp12C_0483	Cp226_0472	Cp267_0473	Cp29156_0458	Cp3995_0460	Cp4202_0447	CpC231_0456	CpE55_0478	CpE56_0427	CpFRC41_0456	CpI19_0455	CpMEX1_0470	CpMEX25_0428	CpMEX29_0474	CpMEX9_0470	CpMIC6_0488	CpN1_0470	CpP54B96_0459	CpPA01_0436	CpPA02_0435	CpPA04_0462	CpPa05_0482	CpPa06_0505	CpPA07_0466	CpPa08_0454	CpPAT10_0457	CpPO22241_0432	AN902_02290	CpT1_0463	CpVD57_0463	CPTC_00196
235	Cp1002B_1395	Cp12C_1333	Cp226_1307	Cp267_1316	Cp29156_1231	Cp3995_1291	Cp4202_1249	CpC231_1256	CpE55_1264	CpE56_1135	CpFRC41_1263	CpI19_1263	CpMEX1_1249	CpMEX25_1142	CpMEX29_1254	CpMEX9_1253	CpMIC6_1351	CpN1_1255	CpP54B96_1282	CpPA01_1210	CpPA02_1220	CpPA04_1280	CpPa05_1328	CpPa06_1382	CpPA07_1299	CpPa08_1248	CpPAT10_1255	CpPO22241_1150	AN902_06030	CpT1_1287	CpVD57_1288	CPTC_01832
236	Cp1002B_1724	Cp12C_0995	Cp226_0976	Cp267_0983	Cp29156_1686	Cp3995_0957	Cp4202_0933	CpC231_0941	CpE55_1727	CpE56_1548	CpFRC41_0945	CpI19_0944	CpMEX1_1713	CpMEX25_1568	CpMEX29_1714	CpMEX9_1719	CpMIC6_1012	CpN1_1713	CpP54B96_0956	CpPA01_0903	CpPA02_0908	CpPA04_0954	CpPa05_0997	CpPa06_1040	CpPA07_0969	CpPa08_0932	CpPAT10_0940	CpPO22241_1576	AN902_08290	CpT1_0963	CpVD57_0964	CPTC_01499
237	Cp1002B_1059	Cp12C_1679	Cp226_1657	Cp267_1660	Cp29156_1569	Cp3995_1636	Cp4202_1587	CpC231_1597	CpE55_1603	CpE56_1441	CpFRC41_1601	CpI19_1603	CpMEX1_1589	CpMEX25_1458	CpMEX29_1592	CpMEX9_1594	CpMIC6_1698	CpN1_1592	CpP54B96_1624	CpPA01_1535	CpPA02_1552	CpPA04_1619	CpPa05_1690	CpPa06_1751	CpPA07_1645	CpPa08_1579	CpPAT10_1598	CpPO22241_1468	AN902_07685	CpT1_1626	CpVD57_1628	CPTC_02190
238	Cp1002B_1947	Cp12C_0768	Cp226_0744	Cp267_0755	Cp29156_1905	Cp3995_0733	Cp4202_0711	CpC231_0720	CpE55_1953	CpE56_1761	CpFRC41_0722	CpI19_0720	CpMEX1_1940	CpMEX25_1781	CpMEX29_1941	CpMEX9_1944	CpMIC6_0777	CpN1_1938	CpP54B96_0732	CpPA01_0688	CpPA02_0693	CpPA04_0729	CpPa05_0762	CpPa06_0796	CpPA07_0742	CpPa08_0712	CpPAT10_0719	CpPO22241_1788	AN902_09390	CpT1_0736	CpVD57_0737	CPTC_01267
239	Cp1002B_0116	Cp12C_0118	Cp226_0115	Cp267_0117	Cp29156_0112	Cp3995_0110	Cp4202_0106	CpC231_0107	CpE55_0113	CpE56_0103	CpFRC41_0108	CpI19_0108	CpMEX1_0113	CpMEX25_0102	CpMEX29_0114	CpMEX9_0112	CpMIC6_0119	CpN1_0112	CpP54B96_0113	CpPA01_0102	CpPA02_0104	CpPA04_0111	CpPa05_0116	CpPa06_0124	CpPA07_0109	CpPa08_0108	CpPAT10_0106	CpPO22241_0102	AN902_00540	CpT1_0112	CpVD57_0111	CPTC_00560
240	Cp1002B_0130	Cp12C_0132	Cp226_0128	Cp267_0130	Cp29156_0125	Cp3995_0123	Cp4202_0119	CpC231_0122	CpE55_0127	CpE56_0117	CpFRC41_0122	CpI19_0122	CpMEX1_0127	CpMEX25_0116	CpMEX29_0128	CpMEX9_0126	CpMIC6_0133	CpN1_0126	CpP54B96_0126	CpPA01_0115	CpPA02_0117	CpPA04_0126	CpPa05_0131	CpPa06_0139	CpPA07_0122	CpPa08_0121	CpPAT10_0121	CpPO22241_0116	AN902_00615	CpT1_0125	CpVD57_0124	CPTC_00546
241	Cp1002B_1883	Cp12C_0832	Cp226_0810	Cp267_0819	Cp29156_1842	Cp3995_0797	Cp4202_0775	CpC231_0785	CpE55_1889	CpE56_1698	CpFRC41_0786	CpI19_0785	CpMEX1_1876	CpMEX25_1719	CpMEX29_1877	CpMEX9_1880	CpMIC6_0841	CpN1_1874	CpP54B96_0796	CpPA01_0751	CpPA02_0756	CpPA04_0792	CpPa05_0830	CpPa06_0867	CpPA07_0806	CpPa08_0776	CpPAT10_0783	CpPO22241_1725	AN902_09075	CpT1_0799	CpVD57_0800	CPTC_01330
242	Cp1002B_1934	Cp12C_0781	Cp226_0757	Cp267_0768	Cp29156_1892	Cp3995_0746	Cp4202_0724	CpC231_0734	CpE55_1940	CpE56_1748	CpFRC41_0735	CpI19_0734	CpMEX1_1927	CpMEX25_1768	CpMEX29_1928	CpMEX9_1931	CpMIC6_0790	CpN1_1925	CpP54B96_0745	CpPA01_0701	CpPA02_0706	CpPA04_0742	CpPa05_0776	CpPa06_0811	CpPA07_0755	CpPa08_0725	CpPAT10_0732	CpPO22241_1775	AN902_09325	CpT1_0749	CpVD57_0750	CPTC_01280
243	Cp1002B_0999	Cp12C_1742	Cp226_1718	Cp267_1719	Cp29156_1626	Cp3995_1696	Cp4202_1643	CpC231_1654	CpE55_1664	CpE56_1490	CpFRC41_1654	CpI19_1662	CpMEX1_1651	CpMEX25_1510	CpMEX29_1652	CpMEX9_1656	CpMIC6_1764	CpN1_1650	CpP54B96_1680	CpPA01_1586	CpPA02_1603	CpPA04_1676	CpPa05_1746	CpPa06_1811	CpPA07_1698	CpPa08_1633	CpPAT10_1653	CpPO22241_1519	AN902_07975	CpT1_1683	CpVD57_1685	CPTC_00008
244	Cp1002B_0679	Cp12C_2065	Cp226_2044	Cp267_2034	Cp29156_0656	Cp3995_2016	Cp4202_1954	CpC231_1954	CpE55_0674	CpE56_0598	CpFRC41_1963	CpI19_1975	CpMEX1_0664	CpMEX25_0605	CpMEX29_0666	CpMEX9_0664	CpMIC6_2099	CpN1_0667	CpP54B96_1991	CpPA01_1880	CpPA02_1904	CpPA04_1988	CpPa05_2076	CpPa06_2155	CpPA07_2014	CpPa08_1937	CpPAT10_1967	CpPO22241_0608	AN902_03205	CpT1_1997	CpVD57_1998	CPTC_00841
245	Cp1002B_0666	Cp12C_2078	Cp226_2058	Cp267_2047	Cp29156_0643	Cp3995_2030	Cp4202_1966	CpC231_1966	CpE55_0662	CpE56_0588	CpFRC41_1976	CpI19_1987	CpMEX1_0651	CpMEX25_0593	CpMEX29_0654	CpMEX9_0652	CpMIC6_2113	CpN1_0653	CpP54B96_2004	CpPA01_1892	CpPA02_1916	CpPA04_2002	CpPa05_2090	CpPa06_2170	CpPA07_2028	CpPa08_1950	CpPAT10_1979	CpPO22241_0596	AN902_03145	CpT1_2010	CpVD57_2011	CPTC_00827
246	Cp1002B_0577	Cp12C_0583	Cp226_0568	Cp267_0573	Cp29156_0558	Cp3995_0559	Cp4202_0545	CpC231_0554	CpE55_0576	CpE56_0518	CpFRC41_0553	CpI19_0553	CpMEX1_0567	CpMEX25_0520	CpMEX29_0571	CpMEX9_0567	CpMIC6_0588	CpN1_0568	CpP54B96_0558	CpPA01_0531	CpPA02_0531	CpPA04_0562	CpPa05_0582	CpPa06_0613	CpPA07_0567	CpPa08_0548	CpPAT10_0553	CpPO22241_0523	AN902_02755	CpT1_0563	CpVD57_0563	CPTC_00092
247	Cp1002B_1409	Cp12C_1319	Cp226_1291	Cp267_1302	Cp29156_1217	Cp3995_1276	Cp4202_1234	CpC231_1241	CpE55_1250	CpE56_1122	CpFRC41_1249	CpI19_1248	CpMEX1_1235	CpMEX25_1129	CpMEX29_1240	CpMEX9_1239	CpMIC6_1337	CpN1_1241	CpP54B96_1267	CpPA01_1196	CpPA02_1206	CpPA04_1265	CpPa05_1314	CpPa06_1368	CpPA07_1283	CpPa08_1234	CpPAT10_1241	CpPO22241_1137	AN902_05960	CpT1_1273	CpVD57_1274	CPTC_01816
248	Cp1002B_0412	Cp12C_0417	Cp226_0407	Cp267_0406	Cp29156_0395	Cp3995_0395	Cp4202_0387	CpC231_0394	CpE55_0412	CpE56_0366	CpFRC41_0390	CpI19_0393	CpMEX1_0406	CpMEX25_0368	CpMEX29_0411	CpMEX9_0407	CpMIC6_0421	CpN1_0406	CpP54B96_0395	CpPA01_0375	CpPA02_0373	CpPA04_0397	CpPa05_0415	CpPa06_0434	CpPA07_0398	CpPa08_0391	CpPAT10_0395	CpPO22241_0372	AN902_01975	CpT1_0399	CpVD57_0399	CPTC_00265
249	Cp1002B_0111	Cp12C_0113	Cp226_0110	Cp267_0112	Cp29156_0107	Cp3995_0105	Cp4202_0101	CpC231_0102	CpE55_0108	CpE56_0098	CpFRC41_0103	CpI19_0103	CpMEX1_0108	CpMEX25_0097	CpMEX29_0109	CpMEX9_0107	CpMIC6_0114	CpN1_0107	CpP54B96_0108	CpPA01_0097	CpPA02_0099	CpPA04_0106	CpPa05_0111	CpPa06_0119	CpPA07_0104	CpPa08_0103	CpPAT10_0101	CpPO22241_0097	AN902_00515	CpT1_0107	CpVD57_0106	CPTC_00565
250	Cp1002B_0402	Cp12C_0407	Cp226_0394	Cp267_0396	Cp29156_0385	Cp3995_0384	Cp4202_0377	CpC231_0384	CpE55_0402	CpE56_0355	CpFRC41_0379	CpI19_0383	CpMEX1_0396	CpMEX25_0359	CpMEX29_0400	CpMEX9_0397	CpMIC6_0410	CpN1_0395	CpP54B96_0385	CpPA01_0365	CpPA02_0363	CpPA04_0386	CpPa05_0402	CpPa06_0421	CpPA07_0387	CpPa08_0380	CpPAT10_0385	CpPO22241_0362	AN902_01920	CpT1_0389	CpVD57_0389	CPTC_00279
251	Cp1002B_0794	Cp12C_1946	Cp226_1919	Cp267_1917	Cp29156_0774	Cp3995_1895	Cp4202_1837	CpC231_1838	CpE55_0789	CpE56_0706	CpFRC41_1845	CpI19_1856	CpMEX1_0777	CpMEX25_0714	CpMEX29_0780	CpMEX9_0781	CpMIC6_1974	CpN1_0783	CpP54B96_1876	CpPA01_1767	CpPA02_1791	CpPA04_1868	CpPa05_1949	CpPa06_2019	CpPA07_1898	CpPa08_1824	CpPAT10_1848	CpPO22241_0717	AN902_03775	CpT1_1879	CpVD57_1880	CPTC_00970
252	Cp1002B_2162	Cp12C_2208	Cp226_2194	Cp267_2175	Cp29156_2118	Cp3995_2164	Cp4202_2090	CpC231_2091	CpE55_2174	CpE56_1957	CpFRC41_2098	CpI19_2112	CpMEX1_2160	CpMEX25_1980	CpMEX29_2161	CpMEX9_2162	CpMIC6_2247	CpN1_2152	CpP54B96_2132	CpPA01_2009	CpPA02_2037	CpPA04_2132	CpPa05_2224	CpPa06_2306	CpPA07_2161	CpPa08_2080	CpPAT10_2101	CpPO22241_1986	AN902_10430	CpT1_2137	CpVD57_2138	CPTC_00688
253	Cp1002B_1546	Cp12C_1179	Cp226_1155	Cp267_1164	Cp29156_1084	Cp3995_1137	Cp4202_1104	CpC231_1111	CpE55_1112	CpE56_0995	CpFRC41_1116	CpI19_1118	CpMEX1_1096	CpMEX25_1004	CpMEX29_1101	CpMEX9_1102	CpMIC6_1196	CpN1_1103	CpP54B96_1132	CpPA01_1067	CpPA02_1077	CpPA04_1131	CpPa05_1180	CpPa06_1228	CpPA07_1150	CpPa08_1102	CpPAT10_1111	CpPO22241_1011	AN902_05300	CpT1_1139	CpVD57_1140	CPTC_01677
254	Cp1002B_1367	Cp12C_1361	Cp226_1338	Cp267_1344	Cp29156_1259	Cp3995_1322	Cp4202_1277	CpC231_1286	CpE55_1292	CpE56_1163	CpFRC41_1291	CpI19_1293	CpMEX1_1277	CpMEX25_1170	CpMEX29_1282	CpMEX9_1281	CpMIC6_1379	CpN1_1283	CpP54B96_1310	CpPA01_1238	CpPA02_1248	CpPA04_1310	CpPa05_1360	CpPa06_1412	CpPA07_1328	CpPa08_1276	CpPAT10_1285	CpPO22241_1177	AN902_06165	CpT1_1315	CpVD57_1316	CPTC_01861
255	Cp1002B_0050	Cp12C_0049	Cp226_0045	Cp267_0047	Cp29156_0046	Cp3995_0041	Cp4202_0041	CpC231_0040	CpE55_0044	CpE56_0038	CpFRC41_0044	CpI19_0042	CpMEX1_0044	CpMEX25_0037	CpMEX29_0045	CpMEX9_0045	CpMIC6_0051	CpN1_0045	CpP54B96_0046	CpPA01_0038	CpPA02_0039	CpPA04_0040	CpPa05_0043	CpPa06_0047	CpPA07_0041	CpPa08_0040	CpPAT10_0042	CpPO22241_0037	AN902_00215	CpT1_0046	CpVD57_0045	CPTC_00629
256	Cp1002B_1505	Cp12C_1221	Cp226_1196	Cp267_1206	Cp29156_1126	Cp3995_1178	Cp4202_1145	CpC231_1152	CpE55_1153	CpE56_1035	CpFRC41_1156	CpI19_1159	CpMEX1_1137	CpMEX25_1044	CpMEX29_1142	CpMEX9_1143	CpMIC6_1238	CpN1_1144	CpP54B96_1174	CpPA01_1107	CpPA02_1117	CpPA04_1172	CpPa05_1221	CpPa06_1270	CpPA07_1191	CpPa08_1143	CpPAT10_1151	CpPO22241_1051	AN902_05500	CpT1_1181	CpVD57_1182	CPTC_01718
257	Cp1002B_0924	Cp12C_1817	Cp226_1788	Cp267_1786	Cp29156_0902	Cp3995_1765	Cp4202_1706	CpC231_1709	CpE55_0919	CpE56_0828	CpFRC41_1716	CpI19_1725	CpMEX1_0906	CpMEX25_0836	CpMEX29_0910	CpMEX9_0910	CpMIC6_1842	CpN1_0914	CpP54B96_1746	CpPA01_1641	CpPA02_1663	CpPA04_1739	CpPa05_1814	CpPa06_1883	CpPA07_1767	CpPa08_1697	CpPAT10_1717	CpPO22241_0840	AN902_04400	CpT1_1750	CpVD57_1751	CPTC_01102
258	Cp1002B_1929	Cp12C_0786	Cp226_0762	Cp267_0773	Cp29156_1887	Cp3995_0751	Cp4202_0729	CpC231_0739	CpE55_1935	CpE56_1743	CpFRC41_0740	CpI19_0739	CpMEX1_1922	CpMEX25_1763	CpMEX29_1923	CpMEX9_1926	CpMIC6_0795	CpN1_1920	CpP54B96_0750	CpPA01_0706	CpPA02_0711	CpPA04_0747	CpPa05_0782	CpPa06_0816	CpPA07_0760	CpPa08_0730	CpPAT10_0737	CpPO22241_1770	AN902_09300	CpT1_0754	CpVD57_0755	CPTC_01285
259	Cp1002B_1224	Cp12C_1509	Cp226_1489	Cp267_1493	Cp29156_1404	Cp3995_1473	Cp4202_1423	CpC231_1432	CpE55_1438	CpE56_1298	CpFRC41_1436	CpI19_1439	CpMEX1_1424	CpMEX25_1309	CpMEX29_1429	CpMEX9_1429	CpMIC6_1528	CpN1_1426	CpP54B96_1457	CpPA01_1380	CpPA02_1391	CpPA04_1459	CpPa05_1520	CpPa06_1575	CpPA07_1480	CpPa08_1419	CpPAT10_1430	CpPO22241_1316	AN902_06875	CpT1_1461	CpVD57_1462	CPTC_02016
260	Cp1002B_0295	Cp12C_0299	Cp226_0289	Cp267_0292	Cp29156_0282	Cp3995_0280	Cp4202_0276	CpC231_0282	CpE55_0294	CpE56_0260	CpFRC41_0276	CpI19_0281	CpMEX1_0290	CpMEX25_0262	CpMEX29_0292	CpMEX9_0290	CpMIC6_0302	CpN1_0288	CpP54B96_0283	CpPA01_0264	CpPA02_0263	CpPA04_0281	CpPa05_0293	CpPa06_0310	CpPA07_0282	CpPa08_0278	CpPAT10_0284	CpPO22241_0265	AN902_01405	CpT1_0286	CpVD57_0286	CPTC_00385
261	Cp1002B_1784	Cp12C_0931	Cp226_0911	Cp267_0918	Cp29156_1745	Cp3995_0896	Cp4202_0873	CpC231_0882	CpE55_1790	CpE56_1606	CpFRC41_0883	CpI19_0883	CpMEX1_1777	CpMEX25_1625	CpMEX29_1778	CpMEX9_1782	CpMIC6_0942	CpN1_1775	CpP54B96_0894	CpPA01_0847	CpPA02_0852	CpPA04_0892	CpPa05_0931	CpPa06_0975	CpPA07_0908	CpPa08_0873	CpPAT10_0881	CpPO22241_1631	AN902_08595	CpT1_0897	CpVD57_0898	CPTC_01434
262	Cp1002B_1839	Cp12C_0875	Cp226_0854	Cp267_0862	Cp29156_1800	Cp3995_0841	Cp4202_0819	CpC231_0828	CpE55_1845	CpE56_1658	CpFRC41_0829	CpI19_0828	CpMEX1_1832	CpMEX25_1678	CpMEX29_1833	CpMEX9_1837	CpMIC6_0886	CpN1_1830	CpP54B96_0839	CpPA01_0793	CpPA02_0798	CpPA04_0836	CpPa05_0876	CpPa06_0913	CpPA07_0851	CpPa08_0819	CpPAT10_0826	CpPO22241_1684	AN902_08860	CpT1_0842	CpVD57_0843	CPTC_01374
263	Cp1002B_0787	Cp12C_1953	Cp226_1926	Cp267_1924	Cp29156_0767	Cp3995_1902	Cp4202_1844	CpC231_1845	CpE55_0782	CpE56_0699	CpFRC41_1852	CpI19_1863	CpMEX1_0770	CpMEX25_0707	CpMEX29_0773	CpMEX9_0774	CpMIC6_1981	CpN1_0776	CpP54B96_1883	CpPA01_1774	CpPA02_1798	CpPA04_1875	CpPa05_1956	CpPa06_2026	CpPA07_1905	CpPa08_1831	CpPAT10_1855	CpPO22241_0710	AN902_03740	CpT1_1886	CpVD57_1887	CPTC_00963
264	Cp1002B_1282	Cp12C_1447	Cp226_1427	Cp267_1431	Cp29156_1344	Cp3995_1412	Cp4202_1363	CpC231_1372	CpE55_1379	CpE56_1243	CpFRC41_1379	CpI19_1378	CpMEX1_1364	CpMEX25_1254	CpMEX29_1370	CpMEX9_1368	CpMIC6_1466	CpN1_1368	CpP54B96_1396	CpPA01_1324	CpPA02_1334	CpPA04_1399	CpPa05_1457	CpPa06_1511	CpPA07_1418	CpPa08_1361	CpPAT10_1372	CpPO22241_1259	AN902_06590	CpT1_1401	CpVD57_1402	CPTC_01955
265	Cp1002B_0236	Cp12C_0240	Cp226_0231	Cp267_0235	Cp29156_0224	Cp3995_0223	Cp4202_0219	CpC231_0224	CpE55_0235	CpE56_0208	CpFRC41_0221	CpI19_0223	CpMEX1_0233	CpMEX25_0210	CpMEX29_0234	CpMEX9_0233	CpMIC6_0242	CpN1_0230	CpP54B96_0226	CpPA01_0211	CpPA02_0209	CpPA04_0227	CpPa05_0236	CpPa06_0251	CpPA07_0223	CpPa08_0221	CpPAT10_0227	CpPO22241_0212	AN902_01140	CpT1_0228	CpVD57_0228	CPTC_00441
266	Cp1002B_1321	Cp12C_1407	Cp226_1386	Cp267_1391	Cp29156_1305	Cp3995_1371	Cp4202_1323	CpC231_1332	CpE55_1339	CpE56_1207	CpFRC41_1339	CpI19_1338	CpMEX1_1324	CpMEX25_1216	CpMEX29_1329	CpMEX9_1328	CpMIC6_1426	CpN1_1329	CpP54B96_1356	CpPA01_1285	CpPA02_1295	CpPA04_1361	CpPa05_1415	CpPa06_1467	CpPA07_1377	CpPa08_1323	CpPAT10_1332	CpPO22241_1221	AN902_06395	CpT1_1361	CpVD57_1362	CPTC_01913
267	Cp1002B_1072	Cp12C_1666	Cp226_1645	Cp267_1647	Cp29156_1556	Cp3995_1624	Cp4202_1574	CpC231_1585	CpE55_1590	CpE56_1431	CpFRC41_1590	CpI19_1590	CpMEX1_1577	CpMEX25_1448	CpMEX29_1579	CpMEX9_1581	CpMIC6_1685	CpN1_1579	CpP54B96_1611	CpPA01_1524	CpPA02_1541	CpPA04_1608	CpPa05_1678	CpPa06_1738	CpPA07_1634	CpPa08_1568	CpPAT10_1585	CpPO22241_1457	AN902_07635	CpT1_1613	CpVD57_1615	CPTC_02178
268	Cp1002B_1748	Cp12C_0969	Cp226_0953	Cp267_0957	Cp29156_1710	Cp3995_0933	Cp4202_0908	CpC231_0918	CpE55_1751	CpE56_1572	CpFRC41_0920	CpI19_0919	CpMEX1_1738	CpMEX25_1592	CpMEX29_1739	CpMEX9_1743	CpMIC6_0985	CpN1_1737	CpP54B96_0930	CpPA01_0880	CpPA02_0885	CpPA04_0930	CpPa05_0971	CpPa06_1015	CpPA07_0946	CpPa08_0909	CpPAT10_0915	CpPO22241_1599	AN902_08410	CpT1_0937	CpVD57_0938	CPTC_01475
269	Cp1002B_0386	Cp12C_0391	Cp226_0377	Cp267_0380	Cp29156_0369	Cp3995_0368	Cp4202_0362	CpC231_0369	CpE55_0386	CpE56_0340	CpFRC41_0363	CpI19_0368	CpMEX1_0380	CpMEX25_0344	CpMEX29_0384	CpMEX9_0382	CpMIC6_0394	CpN1_0379	CpP54B96_0369	CpPA01_0350	CpPA02_0348	CpPA04_0370	CpPa05_0386	CpPa06_0404	CpPA07_0371	CpPa08_0365	CpPAT10_0370	CpPO22241_0347	AN902_01845	CpT1_0373	CpVD57_0373	CPTC_00295
270	Cp1002B_1074	Cp12C_1664	Cp226_1643	Cp267_1645	Cp29156_1554	Cp3995_1622	Cp4202_1572	CpC231_1583	CpE55_1588	CpE56_1429	CpFRC41_1588	CpI19_1588	CpMEX1_1575	CpMEX25_1446	CpMEX29_1577	CpMEX9_1579	CpMIC6_1683	CpN1_1577	CpP54B96_1609	CpPA01_1522	CpPA02_1539	CpPA04_1606	CpPa05_1676	CpPa06_1736	CpPA07_1632	CpPa08_1566	CpPAT10_1583	CpPO22241_1455	AN902_07625	CpT1_1611	CpVD57_1613	CPTC_02176
271	Cp1002B_0510	Cp12C_0516	Cp226_0505	Cp267_0506	Cp29156_0491	Cp3995_0493	Cp4202_0480	CpC231_0489	CpE55_0511	CpE56_0458	CpFRC41_0490	CpI19_0488	CpMEX1_0502	CpMEX25_0459	CpMEX29_0506	CpMEX9_0503	CpMIC6_0521	CpN1_0503	CpP54B96_0492	CpPA01_0469	CpPA02_0467	CpPA04_0498	CpPa05_0516	CpPa06_0542	CpPA07_0502	CpPa08_0487	CpPAT10_0490	CpPO22241_0462	AN902_02450	CpT1_0496	CpVD57_0496	CPTC_00160
272	Cp1002B_1473	Cp12C_1254	Cp226_1230	Cp267_1240	Cp29156_1159	Cp3995_1213	Cp4202_1177	CpC231_1184	CpE55_1186	CpE56_1066	CpFRC41_1189	CpI19_1191	CpMEX1_1170	CpMEX25_1075	CpMEX29_1175	CpMEX9_1175	CpMIC6_1271	CpN1_1177	CpP54B96_1207	CpPA01_1139	CpPA02_1149	CpPA04_1206	CpPa05_1255	CpPa06_1306	CpPA07_1224	CpPa08_1176	CpPAT10_1183	CpPO22241_1082	AN902_05655	CpT1_1214	CpVD57_1215	CPTC_01753
273	Cp1002B_1291	Cp12C_1437	Cp226_1417	Cp267_1421	Cp29156_1334	Cp3995_1402	Cp4202_1353	CpC231_1362	CpE55_1369	CpE56_1234	CpFRC41_1369	CpI19_1368	CpMEX1_1354	CpMEX25_1245	CpMEX29_1360	CpMEX9_1358	CpMIC6_1456	CpN1_1358	CpP54B96_1386	CpPA01_1315	CpPA02_1325	CpPA04_1390	CpPa05_1447	CpPa06_1499	CpPA07_1408	CpPa08_1352	CpPAT10_1362	CpPO22241_1250	AN902_06545	CpT1_1391	CpVD57_1392	CPTC_01945
274	Cp1002B_0951	Cp12C_1790	Cp226_1766	Cp267_1764	Cp29156_0924	Cp3995_1743	Cp4202_1684	CpC231_1687	CpE55_0946	CpE56_0849	CpFRC41_1695	CpI19_1703	CpMEX1_0933	CpMEX25_0857	CpMEX29_0937	CpMEX9_0937	CpMIC6_1815	CpN1_0941	CpP54B96_1724	CpPA01_1620	CpPA02_1641	CpPA04_1717	CpPa05_1792	CpPa06_1858	CpPA07_1745	CpPa08_1675	CpPAT10_1695	CpPO22241_0861	AN902_04530	CpT1_1728	CpVD57_1729	CPTC_01125
275	Cp1002B_1176	Cp12C_1560	Cp226_1539	Cp267_1543	Cp29156_1455	Cp3995_1522	Cp4202_1471	CpC231_1480	CpE55_1486	CpE56_1336	CpFRC41_1487	CpI19_1487	CpMEX1_1472	CpMEX25_1353	CpMEX29_1475	CpMEX9_1478	CpMIC6_1578	CpN1_1474	CpP54B96_1507	CpPA01_1425	CpPA02_1441	CpPA04_1508	CpPa05_1572	CpPa06_1630	CpPA07_1531	CpPa08_1467	CpPAT10_1480	CpPO22241_1358	AN902_07135	CpT1_1510	CpVD57_1511	CPTC_02070
276	Cp1002B_1354	Cp12C_1374	Cp226_1351	Cp267_1357	Cp29156_1272	Cp3995_1336	Cp4202_1290	CpC231_1299	CpE55_1305	CpE56_1176	CpFRC41_1304	CpI19_1305	CpMEX1_1290	CpMEX25_1183	CpMEX29_1295	CpMEX9_1294	CpMIC6_1392	CpN1_1296	CpP54B96_1323	CpPA01_1251	CpPA02_1261	CpPA04_1323	CpPa05_1375	CpPa06_1426	CpPA07_1341	CpPa08_1289	CpPAT10_1298	CpPO22241_1190	AN902_06230	CpT1_1328	CpVD57_1329	CPTC_01875
277	Cp1002B_0485	Cp12C_0491	Cp226_0480	Cp267_0481	Cp29156_0466	Cp3995_0468	Cp4202_0455	CpC231_0464	CpE55_0486	CpE56_0434	CpFRC41_0465	CpI19_0463	CpMEX1_0478	CpMEX25_0435	CpMEX29_0482	CpMEX9_0478	CpMIC6_0496	CpN1_0478	CpP54B96_0467	CpPA01_0444	CpPA02_0443	CpPA04_0470	CpPa05_0491	CpPa06_0515	CpPA07_0474	CpPa08_0462	CpPAT10_0465	CpPO22241_0439	AN902_02330	CpT1_0471	CpVD57_0471	CPTC_00187
278	Cp1002B_0869	Cp12C_1872	Cp226_1843	Cp267_1841	Cp29156_0849	Cp3995_1820	Cp4202_1762	CpC231_1763	CpE55_0864	CpE56_0776	CpFRC41_1771	CpI19_1781	CpMEX1_0851	CpMEX25_0786	CpMEX29_0855	CpMEX9_0855	CpMIC6_1897	CpN1_0859	CpP54B96_1801	CpPA01_1695	CpPA02_1717	CpPA04_1795	CpPa05_1872	CpPa06_1940	CpPA07_1823	CpPa08_1751	CpPAT10_1773	CpPO22241_0788	AN902_04135	CpT1_1804	CpVD57_1805	CPTC_01046
279	Cp1002B_0044	Cp12C_0043	Cp226_0040	Cp267_0042	Cp29156_0041	Cp3995_0036	Cp4202_0036	CpC231_0035	CpE55_0038	CpE56_0033	CpFRC41_0039	CpI19_0037	CpMEX1_0038	CpMEX25_0032	CpMEX29_0039	CpMEX9_0039	CpMIC6_0045	CpN1_0039	CpP54B96_0041	CpPA01_0033	CpPA02_0034	CpPA04_0035	CpPa05_0038	CpPa06_0041	CpPA07_0036	CpPa08_0035	CpPAT10_0037	CpPO22241_0032	AN902_00185	CpT1_0041	CpVD57_0040	CPTC_00634
280	Cp1002B_0312	Cp12C_0316	Cp226_0306	Cp267_0309	Cp29156_0299	Cp3995_0297	Cp4202_0293	CpC231_0299	CpE55_0311	CpE56_0277	CpFRC41_0293	CpI19_0298	CpMEX1_0307	CpMEX25_0279	CpMEX29_0309	CpMEX9_0307	CpMIC6_0319	CpN1_0305	CpP54B96_0299	CpPA01_0281	CpPA02_0280	CpPA04_0298	CpPa05_0310	CpPa06_0327	CpPA07_0299	CpPa08_0295	CpPAT10_0301	CpPO22241_0282	AN902_01490	CpT1_0303	CpVD57_0303	CPTC_00368
281	Cp1002B_1517	Cp12C_1208	Cp226_1184	Cp267_1193	Cp29156_1113	Cp3995_1166	Cp4202_1132	CpC231_1139	CpE55_1141	CpE56_1023	CpFRC41_1144	CpI19_1146	CpMEX1_1125	CpMEX25_1032	CpMEX29_1130	CpMEX9_1131	CpMIC6_1225	CpN1_1132	CpP54B96_1161	CpPA01_1095	CpPA02_1105	CpPA04_1160	CpPa05_1209	CpPa06_1258	CpPA07_1179	CpPa08_1131	CpPAT10_1139	CpPO22241_1039	AN902_05440	CpT1_1168	CpVD57_1169	CPTC_01706
282	Cp1002B_0452	Cp12C_0457	Cp226_0446	Cp267_0447	Cp29156_0434	Cp3995_0434	Cp4202_0424	CpC231_0432	CpE55_0451	CpE56_0403	CpFRC41_0432	CpI19_0430	CpMEX1_0444	CpMEX25_0404	CpMEX29_0449	CpMEX9_0445	CpMIC6_0462	CpN1_0444	CpP54B96_0435	CpPA01_0413	CpPA02_0411	CpPA04_0437	CpPa05_0455	CpPa06_0476	CpPA07_0439	CpPa08_0428	CpPAT10_0434	CpPO22241_0408	AN902_02165	CpT1_0439	CpVD57_0439	CPTC_00223
283	Cp1002B_0268	Cp12C_0272	Cp226_0262	Cp267_0266	Cp29156_0255	Cp3995_0254	Cp4202_0249	CpC231_0255	CpE55_0267	CpE56_0236	CpFRC41_0251	CpI19_0254	CpMEX1_0265	CpMEX25_0238	CpMEX29_0265	CpMEX9_0264	CpMIC6_0275	CpN1_0261	CpP54B96_0256	CpPA01_0240	CpPA02_0238	CpPA04_0256	CpPa05_0268	CpPa06_0284	CpPA07_0255	CpPa08_0251	CpPAT10_0257	CpPO22241_0241	AN902_01285	CpT1_0259	CpVD57_0259	CPTC_00411
284	Cp1002B_0073	Cp12C_0073	Cp226_0071	Cp267_0073	Cp29156_0069	Cp3995_0066	Cp4202_0064	CpC231_0063	CpE55_0069	CpE56_0060	CpFRC41_0066	CpI19_0064	CpMEX1_0069	CpMEX25_0059	CpMEX29_0071	CpMEX9_0069	CpMIC6_0075	CpN1_0069	CpP54B96_0069	CpPA01_0060	CpPA02_0061	CpPA04_0064	CpPa05_0069	CpPa06_0073	CpPA07_0064	CpPa08_0063	CpPAT10_0065	CpPO22241_0059	AN902_00325	CpT1_0069	CpVD57_0068	CPTC_00604
285	Cp1002B_0184	Cp12C_0187	Cp226_0180	Cp267_0181	Cp29156_0173	Cp3995_0174	Cp4202_0168	CpC231_0173	CpE55_0183	CpE56_0162	CpFRC41_0172	CpI19_0172	CpMEX1_0182	CpMEX25_0163	CpMEX29_0183	CpMEX9_0180	CpMIC6_0187	CpN1_0179	CpP54B96_0175	CpPA01_0162	CpPA02_0158	CpPA04_0175	CpPa05_0183	CpPa06_0195	CpPA07_0171	CpPa08_0169	CpPAT10_0173	CpPO22241_0163	AN902_00890	CpT1_0174	CpVD57_0175	CPTC_00493
286	Cp1002B_1940	Cp12C_0775	Cp226_0751	Cp267_0762	Cp29156_1898	Cp3995_0740	Cp4202_0718	CpC231_0727	CpE55_1946	CpE56_1754	CpFRC41_0729	CpI19_0727	CpMEX1_1933	CpMEX25_1774	CpMEX29_1934	CpMEX9_1937	CpMIC6_0784	CpN1_1931	CpP54B96_0739	CpPA01_0695	CpPA02_0700	CpPA04_0736	CpPa05_0770	CpPa06_0804	CpPA07_0749	CpPa08_0719	CpPAT10_0726	CpPO22241_1781	AN902_09355	CpT1_0743	CpVD57_0744	CPTC_01274
287	Cp1002B_1562	Cp12C_1163	Cp226_1139	Cp267_1148	Cp29156_1068	Cp3995_1121	Cp4202_1088	CpC231_1095	CpE55_1096	CpE56_0979	CpFRC41_1100	CpI19_1102	CpMEX1_1080	CpMEX25_0988	CpMEX29_1085	CpMEX9_1086	CpMIC6_1180	CpN1_1087	CpP54B96_1116	CpPA01_1051	CpPA02_1061	CpPA04_1115	CpPa05_1164	CpPa06_1211	CpPA07_1134	CpPa08_1086	CpPAT10_1095	CpPO22241_0995	AN902_05220	CpT1_1123	CpVD57_1124	CPTC_01661
288	Cp1002B_1085	Cp12C_1653	Cp226_1632	Cp267_1634	Cp29156_1543	Cp3995_1611	Cp4202_1561	CpC231_1572	CpE55_1577	CpE56_1418	CpFRC41_1577	CpI19_1577	CpMEX1_1564	CpMEX25_1435	CpMEX29_1566	CpMEX9_1568	CpMIC6_1672	CpN1_1566	CpP54B96_1598	CpPA01_1511	CpPA02_1528	CpPA04_1595	CpPa05_1665	CpPa06_1724	CpPA07_1621	CpPa08_1555	CpPAT10_1572	CpPO22241_1444	AN902_07570	CpT1_1600	CpVD57_1602	CPTC_02165
289	Cp1002B_1334	Cp12C_1394	Cp226_1372	Cp267_1378	Cp29156_1292	Cp3995_1358	Cp4202_1310	CpC231_1319	CpE55_1326	CpE56_1195	CpFRC41_1325	CpI19_1325	CpMEX1_1311	CpMEX25_1203	CpMEX29_1316	CpMEX9_1315	CpMIC6_1413	CpN1_1316	CpP54B96_1343	CpPA01_1271	CpPA02_1281	CpPA04_1347	CpPa05_1401	CpPa06_1452	CpPA07_1363	CpPa08_1310	CpPAT10_1319	CpPO22241_1209	AN902_06330	CpT1_1348	CpVD57_1349	CPTC_01898
290	Cp1002B_1004	Cp12C_1737	Cp226_1714	Cp267_1715	Cp29156_1622	Cp3995_1692	Cp4202_1639	CpC231_1650	CpE55_1659	CpE56_1487	CpFRC41_1651	CpI19_1658	CpMEX1_1646	CpMEX25_1506	CpMEX29_1647	CpMEX9_1651	CpMIC6_1759	CpN1_1645	CpP54B96_1677	CpPA01_1583	CpPA02_1600	CpPA04_1673	CpPa05_1742	CpPa06_1806	CpPA07_1695	CpPa08_1629	CpPAT10_1650	CpPO22241_1515	AN902_07950	CpT1_1679	CpVD57_1681	CPTC_00004
291	Cp1002B_0937	Cp12C_1804	Cp226_1775	Cp267_1773	Cp29156_0915	Cp3995_1752	Cp4202_1693	CpC231_1696	CpE55_0932	CpE56_0840	CpFRC41_1703	CpI19_1712	CpMEX1_0919	CpMEX25_0848	CpMEX29_0923	CpMEX9_0923	CpMIC6_1829	CpN1_0927	CpP54B96_1733	CpPA01_1628	CpPA02_1650	CpPA04_1726	CpPa05_1801	CpPa06_1868	CpPA07_1754	CpPa08_1684	CpPAT10_1704	CpPO22241_0852	AN902_04460	CpT1_1737	CpVD57_1738	CPTC_01116
292	Cp1002B_0289	Cp12C_0293	Cp226_0283	Cp267_0286	Cp29156_0276	Cp3995_0274	Cp4202_0270	CpC231_0276	CpE55_0288	CpE56_0254	CpFRC41_0270	CpI19_0275	CpMEX1_0284	CpMEX25_0256	CpMEX29_0286	CpMEX9_0284	CpMIC6_0296	CpN1_0282	CpP54B96_0277	CpPA01_0258	CpPA02_0257	CpPA04_0275	CpPa05_0287	CpPa06_0304	CpPA07_0276	CpPa08_0272	CpPAT10_0278	CpPO22241_0259	AN902_01375	CpT1_0280	CpVD57_0280	CPTC_00391
293	Cp1002B_2029	Cp12C_0683	Cp226_0662	Cp267_0669	Cp29156_1985	Cp3995_0650	Cp4202_0633	CpC231_0639	CpE55_2037	CpE56_1836	CpFRC41_0641	CpI19_0639	CpMEX1_2024	CpMEX25_1857	CpMEX29_2024	CpMEX9_2027	CpMIC6_0691	CpN1_2020	CpP54B96_0651	CpPA01_0611	CpPA02_0613	CpPA04_0648	CpPa05_0674	CpPa06_0706	CpPA07_0659	CpPa08_0633	CpPAT10_0640	CpPO22241_1863	AN902_09785	CpT1_0654	CpVD57_0655	CPTC_01182
294	Cp1002B_0455	Cp12C_0460	Cp226_0449	Cp267_0450	Cp29156_0437	Cp3995_0437	Cp4202_0427	CpC231_0435	CpE55_0454	CpE56_0406	CpFRC41_0435	CpI19_0433	CpMEX1_0447	CpMEX25_0407	CpMEX29_0452	CpMEX9_0448	CpMIC6_0465	CpN1_0447	CpP54B96_0438	CpPA01_0416	CpPA02_0414	CpPA04_0440	CpPa05_0458	CpPa06_0479	CpPA07_0442	CpPa08_0431	CpPAT10_0437	CpPO22241_0411	AN902_02180	CpT1_0442	CpVD57_0442	CPTC_00220
295	Cp1002B_0824	Cp12C_1916	Cp226_1889	Cp267_1887	Cp29156_0804	Cp3995_1867	Cp4202_1807	CpC231_1808	CpE55_0819	CpE56_0733	CpFRC41_1814	CpI19_1826	CpMEX1_0807	CpMEX25_0743	CpMEX29_0810	CpMEX9_0811	CpMIC6_1944	CpN1_0813	CpP54B96_1846	CpPA01_1738	CpPA02_1761	CpPA04_1839	CpPa05_1919	CpPa06_1989	CpPA07_1868	CpPa08_1796	CpPAT10_1818	CpPO22241_0745	AN902_03920	CpT1_1849	CpVD57_1850	CPTC_01001
296	Cp1002B_1615	Cp12C_1109	Cp226_1087	Cp267_1095	Cp29156_1015	Cp3995_1069	Cp4202_1036	CpC231_1043	CpE55_1041	CpE56_0929	CpFRC41_1049	CpI19_1049	CpMEX1_1028	CpMEX25_0938	CpMEX29_1031	CpMEX9_1032	CpMIC6_1126	CpN1_1034	CpP54B96_1063	CpPA01_1001	CpPA02_1010	CpPA04_1062	CpPa05_1110	CpPa06_1157	CpPA07_1081	CpPa08_1035	CpPAT10_1043	CpPO22241_0944	AN902_04960	CpT1_1070	CpVD57_1071	CPTC_01608
297	Cp1002B_1936	Cp12C_0779	Cp226_0755	Cp267_0766	Cp29156_1894	Cp3995_0744	Cp4202_0722	CpC231_0731	CpE55_1942	CpE56_1750	CpFRC41_0733	CpI19_0731	CpMEX1_1929	CpMEX25_1770	CpMEX29_1930	CpMEX9_1933	CpMIC6_0788	CpN1_1927	CpP54B96_0743	CpPA01_0699	CpPA02_0704	CpPA04_0740	CpPa05_0774	CpPa06_0809	CpPA07_0753	CpPa08_0723	CpPAT10_0730	CpPO22241_1777	AN902_09335	CpT1_0747	CpVD57_0748	CPTC_01278
298	Cp1002B_1551	Cp12C_1174	Cp226_1150	Cp267_1159	Cp29156_1079	Cp3995_1132	Cp4202_1099	CpC231_1106	CpE55_1107	CpE56_0990	CpFRC41_1111	CpI19_1113	CpMEX1_1091	CpMEX25_0999	CpMEX29_1096	CpMEX9_1097	CpMIC6_1191	CpN1_1098	CpP54B96_1127	CpPA01_1062	CpPA02_1072	CpPA04_1126	CpPa05_1175	CpPa06_1223	CpPA07_1145	CpPa08_1097	CpPAT10_1106	CpPO22241_1006	AN902_05275	CpT1_1134	CpVD57_1135	CPTC_01672
299	Cp1002B_0581	Cp12C_0587	Cp226_0571	Cp267_0576	Cp29156_0561	Cp3995_0562	Cp4202_0548	CpC231_0557	CpE55_0580	CpE56_0520	CpFRC41_0555	CpI19_0556	CpMEX1_0571	CpMEX25_0523	CpMEX29_0575	CpMEX9_0571	CpMIC6_0592	CpN1_0572	CpP54B96_0561	CpPA01_0533	CpPA02_0533	CpPA04_0565	CpPa05_0585	CpPa06_0616	CpPA07_0570	CpPa08_0551	CpPAT10_0556	CpPO22241_0526	AN902_02775	CpT1_0566	CpVD57_0566	CPTC_00089
300	Cp1002B_2018	Cp12C_0694	Cp226_0673	Cp267_0681	Cp29156_1974	Cp3995_0662	Cp4202_0644	CpC231_0650	CpE55_2026	CpE56_1827	CpFRC41_0652	CpI19_0650	CpMEX1_2013	CpMEX25_1846	CpMEX29_2013	CpMEX9_2016	CpMIC6_0702	CpN1_2009	CpP54B96_0662	CpPA01_0622	CpPA02_0624	CpPA04_0659	CpPa05_0687	CpPa06_0719	CpPA07_0670	CpPa08_0644	CpPAT10_0651	CpPO22241_1852	AN902_09730	CpT1_0665	CpVD57_0666	CPTC_01193
301	Cp1002B_1635	Cp12C_1088	Cp226_1064	Cp267_1072	Cp29156_0994	Cp3995_1047	Cp4202_1016	CpC231_1023	CpE55_1020	CpE56_0910	CpFRC41_1028	CpI19_1029	CpMEX1_1007	CpMEX25_0918	CpMEX29_1009	CpMEX9_1011	CpMIC6_1105	CpN1_1014	CpP54B96_1043	CpPA01_0981	CpPA02_0990	CpPA04_1040	CpPa05_1089	CpPa06_1133	CpPA07_1058	CpPa08_1015	CpPAT10_1023	CpPO22241_0924	AN902_04860	CpT1_1049	CpVD57_1050	CPTC_01585
302	Cp1002B_1525	Cp12C_1200	Cp226_1176	Cp267_1185	Cp29156_1105	Cp3995_1158	Cp4202_1125	CpC231_1132	CpE55_1133	CpE56_1015	CpFRC41_1136	CpI19_1139	CpMEX1_1117	CpMEX25_1024	CpMEX29_1122	CpMEX9_1123	CpMIC6_1217	CpN1_1124	CpP54B96_1153	CpPA01_1087	CpPA02_1097	CpPA04_1152	CpPa05_1201	CpPa06_1250	CpPA07_1171	CpPa08_1123	CpPAT10_1132	CpPO22241_1031	AN902_05400	CpT1_1160	CpVD57_1161	CPTC_01698
303	Cp1002B_1634	Cp12C_1089	Cp226_1065	Cp267_1073	Cp29156_0995	Cp3995_1048	Cp4202_1017	CpC231_1024	CpE55_1021	CpE56_0911	CpFRC41_1029	CpI19_1030	CpMEX1_1008	CpMEX25_0919	CpMEX29_1010	CpMEX9_1012	CpMIC6_1106	CpN1_1015	CpP54B96_1044	CpPA01_0982	CpPA02_0991	CpPA04_1041	CpPa05_1090	CpPa06_1134	CpPA07_1059	CpPa08_1016	CpPAT10_1024	CpPO22241_0925	AN902_04865	CpT1_1050	CpVD57_1051	CPTC_01586
304	Cp1002B_0080	Cp12C_0081	Cp226_0079	Cp267_0081	Cp29156_0076	Cp3995_0074	Cp4202_0071	CpC231_0070	CpE55_0076	CpE56_0067	CpFRC41_0073	CpI19_0071	CpMEX1_0077	CpMEX25_0066	CpMEX29_0078	CpMEX9_0076	CpMIC6_0083	CpN1_0076	CpP54B96_0076	CpPA01_0067	CpPA02_0068	CpPA04_0073	CpPa05_0078	CpPa06_0082	CpPA07_0073	CpPa08_0071	CpPAT10_0072	CpPO22241_0066	AN902_00360	CpT1_0076	CpVD57_0075	CPTC_00596
305	Cp1002B_1326	Cp12C_1402	Cp226_1381	Cp267_1386	Cp29156_1300	Cp3995_1366	Cp4202_1318	CpC231_1327	CpE55_1334	CpE56_1203	CpFRC41_1333	CpI19_1333	CpMEX1_1319	CpMEX25_1211	CpMEX29_1324	CpMEX9_1323	CpMIC6_1421	CpN1_1324	CpP54B96_1351	CpPA01_1279	CpPA02_1289	CpPA04_1356	CpPa05_1409	CpPa06_1460	CpPA07_1372	CpPa08_1318	CpPAT10_1327	CpPO22241_1217	AN902_06370	CpT1_1356	CpVD57_1357	CPTC_01907
306	Cp1002B_0476	Cp12C_0482	Cp226_0471	Cp267_0472	Cp29156_0457	Cp3995_0459	Cp4202_0446	CpC231_0455	CpE55_0477	CpE56_0426	CpFRC41_0455	CpI19_0454	CpMEX1_0469	CpMEX25_0427	CpMEX29_0473	CpMEX9_0469	CpMIC6_0487	CpN1_0469	CpP54B96_0458	CpPA01_0435	CpPA02_0434	CpPA04_0461	CpPa05_0481	CpPa06_0504	CpPA07_0465	CpPa08_0453	CpPAT10_0456	CpPO22241_0431	AN902_02285	CpT1_0462	CpVD57_0462	CPTC_00197
307	Cp1002B_0153	Cp12C_0156	Cp226_0148	Cp267_0149	Cp29156_0144	Cp3995_0142	Cp4202_0138	CpC231_0143	CpE55_0151	CpE56_0136	CpFRC41_0142	CpI19_0142	CpMEX1_0151	CpMEX25_0137	CpMEX29_0152	CpMEX9_0150	CpMIC6_0156	CpN1_0149	CpP54B96_0145	CpPA01_0134	CpPA02_0130	CpPA04_0146	CpPa05_0151	CpPa06_0162	CpPA07_0142	CpPa08_0141	CpPAT10_0141	CpPO22241_0137	AN902_00745	CpT1_0144	CpVD57_0143	CPTC_00526
308	Cp1002B_1233	Cp12C_1498	Cp226_1480	Cp267_1484	Cp29156_1395	Cp3995_1464	Cp4202_1414	CpC231_1423	CpE55_1429	CpE56_1289	CpFRC41_1427	CpI19_1430	CpMEX1_1415	CpMEX25_1300	CpMEX29_1420	CpMEX9_1419	CpMIC6_1519	CpN1_1417	CpP54B96_1448	CpPA01_1371	CpPA02_1382	CpPA04_1450	CpPa05_1511	CpPa06_1566	CpPA07_1470	CpPa08_1410	CpPAT10_1421	CpPO22241_1307	AN902_06830	CpT1_1452	CpVD57_1453	CPTC_02006
309	Cp1002B_0240	Cp12C_0244	Cp226_0235	Cp267_0239	Cp29156_0228	Cp3995_0227	Cp4202_0223	CpC231_0228	CpE55_0239	CpE56_0212	CpFRC41_0225	CpI19_0227	CpMEX1_0237	CpMEX25_0214	CpMEX29_0238	CpMEX9_0237	CpMIC6_0246	CpN1_0234	CpP54B96_0230	CpPA01_0215	CpPA02_0213	CpPA04_0231	CpPa05_0240	CpPa06_0255	CpPA07_0227	CpPa08_0225	CpPAT10_0231	CpPO22241_0216	AN902_01160	CpT1_0232	CpVD57_0232	CPTC_00437
310	Cp1002B_0486	Cp12C_0492	Cp226_0481	Cp267_0482	Cp29156_0467	Cp3995_0469	Cp4202_0456	CpC231_0465	CpE55_0487	CpE56_0435	CpFRC41_0466	CpI19_0464	CpMEX1_0479	CpMEX25_0436	CpMEX29_0483	CpMEX9_0479	CpMIC6_0497	CpN1_0479	CpP54B96_0468	CpPA01_0445	CpPA02_0444	CpPA04_0471	CpPa05_0492	CpPa06_0516	CpPA07_0475	CpPa08_0463	CpPAT10_0466	CpPO22241_0440	AN902_02335	CpT1_0472	CpVD57_0472	CPTC_00186
311	Cp1002B_0457	Cp12C_0462	Cp226_0451	Cp267_0452	Cp29156_0439	Cp3995_0439	Cp4202_0429	CpC231_0437	CpE55_0456	CpE56_0408	CpFRC41_0437	CpI19_0435	CpMEX1_0449	CpMEX25_0409	CpMEX29_0454	CpMEX9_0450	CpMIC6_0467	CpN1_0449	CpP54B96_0440	CpPA01_0418	CpPA02_0416	CpPA04_0442	CpPa05_0460	CpPa06_0481	CpPA07_0445	CpPa08_0433	CpPAT10_0439	CpPO22241_0413	AN902_02190	CpT1_0444	CpVD57_0444	CPTC_00217
312	Cp1002B_0259	Cp12C_0263	Cp226_0253	Cp267_0257	Cp29156_0246	Cp3995_0245	Cp4202_0240	CpC231_0246	CpE55_0258	CpE56_0227	CpFRC41_0242	CpI19_0245	CpMEX1_0256	CpMEX25_0229	CpMEX29_0256	CpMEX9_0255	CpMIC6_0266	CpN1_0252	CpP54B96_0247	CpPA01_0231	CpPA02_0229	CpPA04_0247	CpPa05_0259	CpPa06_0275	CpPA07_0246	CpPa08_0242	CpPAT10_0248	CpPO22241_0232	AN902_01245	CpT1_0250	CpVD57_0250	CPTC_00420
313	Cp1002B_1611	Cp12C_1113	Cp226_1091	Cp267_1099	Cp29156_1019	Cp3995_1073	Cp4202_1040	CpC231_1046	CpE55_1045	CpE56_0932	CpFRC41_1053	CpI19_1053	CpMEX1_1031	CpMEX25_0942	CpMEX29_1035	CpMEX9_1036	CpMIC6_1130	CpN1_1038	CpP54B96_1067	CpPA01_1005	CpPA02_1014	CpPA04_1066	CpPa05_1115	CpPa06_1162	CpPA07_1085	CpPa08_1039	CpPAT10_1047	CpPO22241_0948	AN902_04980	CpT1_1074	CpVD57_1075	CPTC_01612
314	Cp1002B_1337	Cp12C_1391	Cp226_1369	Cp267_1375	Cp29156_1289	Cp3995_1355	Cp4202_1307	CpC231_1316	CpE55_1323	CpE56_1193	CpFRC41_1322	CpI19_1322	CpMEX1_1308	CpMEX25_1200	CpMEX29_1313	CpMEX9_1312	CpMIC6_1410	CpN1_1313	CpP54B96_1340	CpPA01_1268	CpPA02_1278	CpPA04_1344	CpPa05_1398	CpPa06_1449	CpPA07_1360	CpPa08_1307	CpPAT10_1316	CpPO22241_1206	AN902_06315	CpT1_1345	CpVD57_1346	CPTC_01895
315	Cp1002B_1454	Cp12C_1274	Cp226_1244	Cp267_1255	Cp29156_1173	Cp3995_1227	Cp4202_1190	CpC231_1197	CpE55_1206	CpE56_1079	CpFRC41_1202	CpI19_1204	CpMEX1_1190	CpMEX25_1088	CpMEX29_1195	CpMEX9_1195	CpMIC6_1291	CpN1_1196	CpP54B96_1221	CpPA01_1152	CpPA02_1162	CpPA04_1220	CpPa05_1269	CpPa06_1320	CpPA07_1237	CpPa08_1190	CpPAT10_1196	CpPO22241_1095	AN902_05745	CpT1_1228	CpVD57_1229	CPTC_01767
316	Cp1002B_0497	Cp12C_0503	Cp226_0492	Cp267_0493	Cp29156_0478	Cp3995_0480	Cp4202_0467	CpC231_0476	CpE55_0498	CpE56_0446	CpFRC41_0477	CpI19_0475	CpMEX1_0490	CpMEX25_0447	CpMEX29_0493	CpMEX9_0490	CpMIC6_0508	CpN1_0490	CpP54B96_0479	CpPA01_0456	CpPA02_0455	CpPA04_0483	CpPa05_0503	CpPa06_0528	CpPA07_0487	CpPa08_0474	CpPAT10_0477	CpPO22241_0450	AN902_02390	CpT1_0483	CpVD57_0483	CPTC_00174
317	Cp1002B_1174	Cp12C_1562	Cp226_1542	Cp267_1545	Cp29156_1457	Cp3995_1524	Cp4202_1473	CpC231_1482	CpE55_1488	CpE56_1338	CpFRC41_1489	CpI19_1489	CpMEX1_1474	CpMEX25_1355	CpMEX29_1477	CpMEX9_1480	CpMIC6_1580	CpN1_1476	CpP54B96_1509	CpPA01_1427	CpPA02_1443	CpPA04_1510	CpPa05_1574	CpPa06_1632	CpPA07_1534	CpPa08_1469	CpPAT10_1482	CpPO22241_1360	AN902_07145	CpT1_1512	CpVD57_1513	CPTC_02073
318	Cp1002B_1848	Cp12C_0867	Cp226_0846	Cp267_0854	Cp29156_1807	Cp3995_0833	Cp4202_0811	CpC231_0820	CpE55_1854	CpE56_1665	CpFRC41_0821	CpI19_0820	CpMEX1_1841	CpMEX25_1685	CpMEX29_1842	CpMEX9_1845	CpMIC6_0877	CpN1_1839	CpP54B96_0831	CpPA01_0785	CpPA02_0790	CpPA04_0828	CpPa05_0868	CpPa06_0905	CpPA07_0843	CpPa08_0811	CpPAT10_0818	CpPO22241_1691	AN902_08905	CpT1_0834	CpVD57_0835	CPTC_01366
319	Cp1002B_1721	Cp12C_0998	Cp226_0979	Cp267_0986	Cp29156_1683	Cp3995_0960	Cp4202_0936	CpC231_0944	CpE55_1724	CpE56_1545	CpFRC41_0948	CpI19_0947	CpMEX1_1710	CpMEX25_1565	CpMEX29_1711	CpMEX9_1716	CpMIC6_1015	CpN1_1710	CpP54B96_0959	CpPA01_0906	CpPA02_0911	CpPA04_0957	CpPa05_1000	CpPa06_1043	CpPA07_0973	CpPa08_0935	CpPAT10_0943	CpPO22241_1573	AN902_08275	CpT1_0966	CpVD57_0967	CPTC_01502
320	Cp1002B_2095	Cp12C_2139	Cp226_2122	Cp267_2105	Cp29156_2049	Cp3995_2093	Cp4202_2022	CpC231_2022	CpE55_2106	CpE56_1894	CpFRC41_2032	CpI19_2044	CpMEX1_2092	CpMEX25_1915	CpMEX29_2093	CpMEX9_2094	CpMIC6_2177	CpN1_2085	CpP54B96_2062	CpPA01_1944	CpPA02_1971	CpPA04_2066	CpPa05_2152	CpPa06_2236	CpPA07_2091	CpPa08_2012	CpPAT10_2036	CpPO22241_1921	AN902_10100	CpT1_2068	CpVD57_2069	CPTC_00759
321	Cp1002B_1440	Cp12C_1288	Cp226_1258	Cp267_1269	Cp29156_1186	Cp3995_1242	Cp4202_1203	CpC231_1210	CpE55_1220	CpE56_1092	CpFRC41_1217	CpI19_1217	CpMEX1_1204	CpMEX25_1100	CpMEX29_1209	CpMEX9_1209	CpMIC6_1305	CpN1_1210	CpP54B96_1235	CpPA01_1166	CpPA02_1176	CpPA04_1234	CpPa05_1282	CpPa06_1336	CpPA07_1251	CpPa08_1203	CpPAT10_1210	CpPO22241_1107	AN902_05810	CpT1_1242	CpVD57_1243	CPTC_01783
322	Cp1002B_1998	Cp12C_0714	Cp226_0692	Cp267_0701	Cp29156_1954	Cp3995_0682	Cp4202_0664	CpC231_0670	CpE55_2006	CpE56_1807	CpFRC41_0671	CpI19_0670	CpMEX1_1993	CpMEX25_1827	CpMEX29_1993	CpMEX9_1996	CpMIC6_0722	CpN1_1989	CpP54B96_0682	CpPA01_0641	CpPA02_0644	CpPA04_0679	CpPa05_0708	CpPa06_0741	CpPA07_0690	CpPa08_0663	CpPAT10_0671	CpPO22241_1833	AN902_09635	CpT1_0685	CpVD57_0686	CPTC_01212
323	Cp1002B_0318	Cp12C_0322	Cp226_0312	Cp267_0315	Cp29156_0305	Cp3995_0303	Cp4202_0299	CpC231_0306	CpE55_0317	CpE56_0282	CpFRC41_0299	CpI19_0304	CpMEX1_0313	CpMEX25_0284	CpMEX29_0315	CpMEX9_0313	CpMIC6_0325	CpN1_0311	CpP54B96_0305	CpPA01_0287	CpPA02_0286	CpPA04_0304	CpPa05_0318	CpPa06_0335	CpPA07_0305	CpPa08_0301	CpPAT10_0307	CpPO22241_0288	AN902_01520	CpT1_0309	CpVD57_0309	CPTC_00362
324	Cp1002B_1648	Cp12C_1075	Cp226_1050	Cp267_1059	Cp29156_0981	Cp3995_1034	Cp4202_1003	CpC231_1010	CpE55_1007	CpE56_0897	CpFRC41_1017	CpI19_1016	CpMEX1_0994	CpMEX25_0905	CpMEX29_0996	CpMEX9_0998	CpMIC6_1092	CpN1_1001	CpP54B96_1030	CpPA01_0970	CpPA02_0977	CpPA04_1026	CpPa05_1075	CpPa06_1119	CpPA07_1044	CpPa08_1002	CpPAT10_1010	CpPO22241_0911	AN902_04795	CpT1_1036	CpVD57_1037	CPTC_01572
325	Cp1002B_0778	Cp12C_1962	Cp226_1935	Cp267_1933	Cp29156_0758	Cp3995_1913	Cp4202_1853	CpC231_1854	CpE55_0773	CpE56_0691	CpFRC41_1863	CpI19_1872	CpMEX1_0761	CpMEX25_0698	CpMEX29_0764	CpMEX9_0765	CpMIC6_1990	CpN1_0767	CpP54B96_1892	CpPA01_1784	CpPA02_1807	CpPA04_1884	CpPa05_1967	CpPa06_2040	CpPA07_1914	CpPa08_1840	CpPAT10_1865	CpPO22241_0702	AN902_03695	CpT1_1895	CpVD57_1896	CPTC_00953
326	Cp1002B_1573	Cp12C_1152	Cp226_1128	Cp267_1137	Cp29156_1057	Cp3995_1110	Cp4202_1077	CpC231_1084	CpE55_1085	CpE56_0968	CpFRC41_1089	CpI19_1091	CpMEX1_1069	CpMEX25_0977	CpMEX29_1074	CpMEX9_1075	CpMIC6_1169	CpN1_1076	CpP54B96_1105	CpPA01_1040	CpPA02_1050	CpPA04_1104	CpPa05_1153	CpPa06_1200	CpPA07_1123	CpPa08_1075	CpPAT10_1084	CpPO22241_0984	AN902_05165	CpT1_1112	CpVD57_1113	CPTC_01650
327	Cp1002B_0206	Cp12C_0209	Cp226_0201	Cp267_0203	Cp29156_0195	Cp3995_0195	Cp4202_0190	CpC231_0195	CpE55_0204	CpE56_0183	CpFRC41_0191	CpI19_0194	CpMEX1_0203	CpMEX25_0184	CpMEX29_0204	CpMEX9_0201	CpMIC6_0210	CpN1_0200	CpP54B96_0197	CpPA01_0181	CpPA02_0177	CpPA04_0197	CpPa05_0205	CpPa06_0218	CpPA07_0192	CpPa08_0190	CpPAT10_0195	CpPO22241_0184	AN902_00995	CpT1_0197	CpVD57_0197	CPTC_00472
328	Cp1002B_0148	Cp12C_0151	Cp226_0143	Cp267_0144	Cp29156_0139	Cp3995_0137	Cp4202_0133	CpC231_0138	CpE55_0146	CpE56_0131	CpFRC41_0137	CpI19_0137	CpMEX1_0146	CpMEX25_0132	CpMEX29_0147	CpMEX9_0145	CpMIC6_0151	CpN1_0144	CpP54B96_0140	CpPA01_0129	CpPA02_0125	CpPA04_0141	CpPa05_0146	CpPa06_0157	CpPA07_0137	CpPa08_0136	CpPAT10_0136	CpPO22241_0132	AN902_00720	CpT1_0139	CpVD57_0138	CPTC_00531
329	Cp1002B_1828	Cp12C_0886	Cp226_0865	Cp267_0873	Cp29156_1789	Cp3995_0852	Cp4202_0830	CpC231_0839	CpE55_1834	CpE56_1648	CpFRC41_0840	CpI19_0839	CpMEX1_1821	CpMEX25_1667	CpMEX29_1822	CpMEX9_1826	CpMIC6_0897	CpN1_1819	CpP54B96_0850	CpPA01_0804	CpPA02_0809	CpPA04_0847	CpPa05_0887	CpPa06_0926	CpPA07_0862	CpPa08_0830	CpPAT10_0837	CpPO22241_1673	AN902_08805	CpT1_0853	CpVD57_0854	CPTC_01385
330	Cp1002B_0319	Cp12C_0323	Cp226_0313	Cp267_0316	Cp29156_0306	Cp3995_0304	Cp4202_0300	CpC231_0307	CpE55_0318	CpE56_0283	CpFRC41_0300	CpI19_0305	CpMEX1_0314	CpMEX25_0285	CpMEX29_0316	CpMEX9_0314	CpMIC6_0326	CpN1_0312	CpP54B96_0306	CpPA01_0288	CpPA02_0287	CpPA04_0305	CpPa05_0319	CpPa06_0336	CpPA07_0306	CpPa08_0302	CpPAT10_0308	CpPO22241_0289	AN902_01525	CpT1_0310	CpVD57_0310	CPTC_00361
331	Cp1002B_1308	Cp12C_1420	Cp226_1400	Cp267_1404	Cp29156_1317	Cp3995_1385	Cp4202_1336	CpC231_1345	CpE55_1352	CpE56_1218	CpFRC41_1352	CpI19_1351	CpMEX1_1337	CpMEX25_1228	CpMEX29_1343	CpMEX9_1341	CpMIC6_1439	CpN1_1341	CpP54B96_1369	CpPA01_1298	CpPA02_1308	CpPA04_1373	CpPa05_1429	CpPa06_1480	CpPA07_1391	CpPa08_1335	CpPAT10_1345	CpPO22241_1233	AN902_06460	CpT1_1374	CpVD57_1375	CPTC_01927
332	Cp1002B_2067	Cp12C_0640	Cp226_0622	Cp267_0628	Cp29156_2022	Cp3995_0611	Cp4202_0596	CpC231_0602	CpE55_2077	CpE56_1869	CpFRC41_0604	CpI19_0601	CpMEX1_2065	CpMEX25_1891	CpMEX29_2063	CpMEX9_2067	CpMIC6_0648	CpN1_2058	CpP54B96_0612	CpPA01_0576	CpPA02_0577	CpPA04_0609	CpPa05_0635	CpPa06_0669	CpPA07_0619	CpPa08_0595	CpPAT10_0603	CpPO22241_1897	AN902_09965	CpT1_0615	CpVD57_0616	CPTC_01141
333	Cp1002B_1041	Cp12C_1697	Cp226_1676	Cp267_1678	Cp29156_1586	Cp3995_1655	Cp4202_1603	CpC231_1613	CpE55_1622	CpE56_1455	CpFRC41_1618	CpI19_1620	CpMEX1_1608	CpMEX25_1474	CpMEX29_1610	CpMEX9_1613	CpMIC6_1719	CpN1_1609	CpP54B96_1641	CpPA01_1550	CpPA02_1567	CpPA04_1636	CpPa05_1707	CpPa06_1769	CpPA07_1662	CpPa08_1595	CpPAT10_1613	CpPO22241_1483	AN902_07770	CpT1_1643	CpVD57_1645	CPTC_02209
334	Cp1002B_0336	Cp12C_0340	Cp226_0326	Cp267_0329	Cp29156_0319	Cp3995_0317	Cp4202_0313	CpC231_0320	CpE55_0335	CpE56_0293	CpFRC41_0314	CpI19_0319	CpMEX1_0331	CpMEX25_0297	CpMEX29_0333	CpMEX9_0332	CpMIC6_0343	CpN1_0329	CpP54B96_0319	CpPA01_0301	CpPA02_0300	CpPA04_0318	CpPa05_0333	CpPa06_0351	CpPA07_0319	CpPa08_0315	CpPAT10_0321	CpPO22241_0301	AN902_01610	CpT1_0323	CpVD57_0323	CPTC_00347
335	Cp1002B_1759	Cp12C_0958	Cp226_0941	Cp267_0945	Cp29156_1721	Cp3995_0922	Cp4202_0896	CpC231_0906	CpE55_1762	CpE56_1583	CpFRC41_0909	CpI19_0907	CpMEX1_1749	CpMEX25_1603	CpMEX29_1750	CpMEX9_1754	CpMIC6_0973	CpN1_1748	CpP54B96_0918	CpPA01_0869	CpPA02_0874	CpPA04_0918	CpPa05_0958	CpPa06_1003	CpPA07_0934	CpPa08_0898	CpPAT10_0904	CpPO22241_1610	AN902_08465	CpT1_0925	CpVD57_0926	CPTC_01463
336	Cp1002B_1560	Cp12C_1165	Cp226_1141	Cp267_1150	Cp29156_1070	Cp3995_1123	Cp4202_1090	CpC231_1097	CpE55_1098	CpE56_0981	CpFRC41_1102	CpI19_1104	CpMEX1_1082	CpMEX25_0990	CpMEX29_1087	CpMEX9_1088	CpMIC6_1182	CpN1_1089	CpP54B96_1118	CpPA01_1053	CpPA02_1063	CpPA04_1117	CpPa05_1166	CpPa06_1213	CpPA07_1136	CpPa08_1088	CpPAT10_1097	CpPO22241_0997	AN902_05230	CpT1_1125	CpVD57_1126	CPTC_01663
337	Cp1002B_1106	Cp12C_1631	Cp226_1610	Cp267_1613	Cp29156_1521	Cp3995_1592	Cp4202_1539	CpC231_1550	CpE55_1556	CpE56_1400	CpFRC41_1557	CpI19_1555	CpMEX1_1544	CpMEX25_1418	CpMEX29_1545	CpMEX9_1547	CpMIC6_1650	CpN1_1545	CpP54B96_1576	CpPA01_1492	CpPA02_1508	CpPA04_1576	CpPa05_1644	CpPa06_1703	CpPA07_1601	CpPa08_1534	CpPAT10_1550	CpPO22241_1424	AN902_07480	CpT1_1578	CpVD57_1579	CPTC_02144
338	Cp1002B_2164	Cp12C_2210	Cp226_2198	Cp267_2178	Cp29156_2120	Cp3995_2168	Cp4202_2093	CpC231_2093	CpE55_2176	CpE56_1959	CpFRC41_2100	CpI19_2114	CpMEX1_2163	CpMEX25_1982	CpMEX29_2163	CpMEX9_2165	CpMIC6_2249	CpN1_2154	CpP54B96_2134	CpPA01_2011	CpPA02_2039	CpPA04_2135	CpPa05_2227	CpPa06_2309	CpPA07_2165	CpPa08_2084	CpPAT10_2103	CpPO22241_1988	AN902_10440	CpT1_2139	CpVD57_2140	CPTC_00684
339	Cp1002B_1271	Cp12C_1458	Cp226_1438	Cp267_1442	Cp29156_1355	Cp3995_1422	Cp4202_1374	CpC231_1383	CpE55_1390	CpE56_1253	CpFRC41_1390	CpI19_1389	CpMEX1_1375	CpMEX25_1264	CpMEX29_1381	CpMEX9_1379	CpMIC6_1477	CpN1_1379	CpP54B96_1407	CpPA01_1335	CpPA02_1345	CpPA04_1410	CpPa05_1468	CpPa06_1523	CpPA07_1429	CpPa08_1372	CpPAT10_1383	CpPO22241_1270	AN902_06645	CpT1_1412	CpVD57_1413	CPTC_01965
340	Cp1002B_0827	Cp12C_1913	Cp226_1886	Cp267_1884	Cp29156_0807	Cp3995_1864	Cp4202_1804	CpC231_1805	CpE55_0822	CpE56_0736	CpFRC41_1811	CpI19_1823	CpMEX1_0810	CpMEX25_0746	CpMEX29_0813	CpMEX9_0814	CpMIC6_1941	CpN1_0816	CpP54B96_1843	CpPA01_1735	CpPA02_1758	CpPA04_1836	CpPa05_1916	CpPa06_1985	CpPA07_1865	CpPa08_1793	CpPAT10_1815	CpPO22241_0748	AN902_03935	CpT1_1846	CpVD57_1847	CPTC_01004
341	Cp1002B_1944	Cp12C_0771	Cp226_0747	Cp267_0758	Cp29156_1902	Cp3995_0736	Cp4202_0714	CpC231_0723	CpE55_1950	CpE56_1758	CpFRC41_0725	CpI19_0723	CpMEX1_1937	CpMEX25_1778	CpMEX29_1938	CpMEX9_1941	CpMIC6_0780	CpN1_1935	CpP54B96_0735	CpPA01_0691	CpPA02_0696	CpPA04_0732	CpPa05_0765	CpPa06_0799	CpPA07_0745	CpPa08_0715	CpPAT10_0722	CpPO22241_1785	AN902_09375	CpT1_0739	CpVD57_0740	CPTC_01270
342	Cp1002B_0541	Cp12C_0547	Cp226_0533	Cp267_0538	Cp29156_0522	Cp3995_0523	Cp4202_0510	CpC231_0519	CpE55_0541	CpE56_0483	CpFRC41_0518	CpI19_0518	CpMEX1_0532	CpMEX25_0485	CpMEX29_0536	CpMEX9_0532	CpMIC6_0552	CpN1_0533	CpP54B96_0522	CpPA01_0497	CpPA02_0496	CpPA04_0527	CpPa05_0545	CpPa06_0574	CpPA07_0533	CpPa08_0515	CpPAT10_0518	CpPO22241_0488	AN902_02580	CpT1_0527	CpVD57_0527	CPTC_00128
343	Cp1002B_1782	Cp12C_0933	Cp226_0913	Cp267_0920	Cp29156_1743	Cp3995_0898	Cp4202_0875	CpC231_0884	CpE55_1788	CpE56_1604	CpFRC41_0885	CpI19_0885	CpMEX1_1775	CpMEX25_1623	CpMEX29_1776	CpMEX9_1780	CpMIC6_0944	CpN1_1773	CpP54B96_0896	CpPA01_0849	CpPA02_0854	CpPA04_0894	CpPa05_0933	CpPa06_0977	CpPA07_0910	CpPa08_0875	CpPAT10_0883	CpPO22241_1629	AN902_08585	CpT1_0899	CpVD57_0900	CPTC_01436
344	Cp1002B_1170	Cp12C_1566	Cp226_1546	Cp267_1549	Cp29156_1461	Cp3995_1528	Cp4202_1477	CpC231_1486	CpE55_1492	CpE56_1342	CpFRC41_1493	CpI19_1493	CpMEX1_1478	CpMEX25_1359	CpMEX29_1481	CpMEX9_1484	CpMIC6_1584	CpN1_1480	CpP54B96_1513	CpPA01_1431	CpPA02_1447	CpPA04_1514	CpPa05_1578	CpPa06_1636	CpPA07_1538	CpPa08_1473	CpPAT10_1486	CpPO22241_1364	AN902_07165	CpT1_1516	CpVD57_1517	CPTC_02077
345	Cp1002B_2105	Cp12C_2149	Cp226_2132	Cp267_2116	Cp29156_2059	Cp3995_2103	Cp4202_2031	CpC231_2032	CpE55_2116	CpE56_1903	CpFRC41_2042	CpI19_2054	CpMEX1_2102	CpMEX25_1924	CpMEX29_2103	CpMEX9_2104	CpMIC6_2187	CpN1_2095	CpP54B96_2073	CpPA01_1954	CpPA02_1981	CpPA04_2075	CpPa05_2163	CpPa06_2246	CpPA07_2101	CpPa08_2021	CpPAT10_2045	CpPO22241_1930	AN902_10145	CpT1_2078	CpVD57_2079	CPTC_00750
346	Cp1002B_1134	Cp12C_1602	Cp226_1580	Cp267_1584	Cp29156_1493	Cp3995_1561	Cp4202_1510	CpC231_1520	CpE55_1528	CpE56_1373	CpFRC41_1526	CpI19_1526	CpMEX1_1515	CpMEX25_1391	CpMEX29_1517	CpMEX9_1519	CpMIC6_1621	CpN1_1516	CpP54B96_1547	CpPA01_1464	CpPA02_1480	CpPA04_1546	CpPa05_1612	CpPa06_1671	CpPA07_1571	CpPa08_1505	CpPAT10_1520	CpPO22241_1396	AN902_07340	CpT1_1549	CpVD57_1550	CPTC_02110
347	Cp1002B_0464	Cp12C_0470	Cp226_0460	Cp267_0460	Cp29156_0445	Cp3995_0447	Cp4202_0434	CpC231_0443	CpE55_0465	CpE56_0414	CpFRC41_0443	CpI19_0441	CpMEX1_0457	CpMEX25_0416	CpMEX29_0461	CpMEX9_0458	CpMIC6_0475	CpN1_0457	CpP54B96_0446	CpPA01_0424	CpPA02_0423	CpPA04_0450	CpPa05_0468	CpPa06_0491	CpPA07_0453	CpPa08_0441	CpPAT10_0444	CpPO22241_0420	AN902_02225	CpT1_0450	CpVD57_0450	CPTC_00209
348	Cp1002B_1910	Cp12C_0805	Cp226_0783	Cp267_0792	Cp29156_1869	Cp3995_0770	Cp4202_0748	CpC231_0758	CpE55_1916	CpE56_1724	CpFRC41_0759	CpI19_0758	CpMEX1_1903	CpMEX25_1745	CpMEX29_1904	CpMEX9_1907	CpMIC6_0814	CpN1_1901	CpP54B96_0769	CpPA01_0724	CpPA02_0729	CpPA04_0765	CpPa05_0802	CpPa06_0838	CpPA07_0779	CpPa08_0749	CpPAT10_0757	CpPO22241_1751	AN902_09205	CpT1_0772	CpVD57_0773	CPTC_01303
349	Cp1002B_1554	Cp12C_1171	Cp226_1147	Cp267_1156	Cp29156_1076	Cp3995_1129	Cp4202_1096	CpC231_1103	CpE55_1104	CpE56_0987	CpFRC41_1108	CpI19_1110	CpMEX1_1088	CpMEX25_0996	CpMEX29_1093	CpMEX9_1094	CpMIC6_1188	CpN1_1095	CpP54B96_1124	CpPA01_1059	CpPA02_1069	CpPA04_1123	CpPa05_1172	CpPa06_1219	CpPA07_1142	CpPa08_1094	CpPAT10_1103	CpPO22241_1003	AN902_05260	CpT1_1131	CpVD57_1132	CPTC_01669
350	Cp1002B_1343	Cp12C_1385	Cp226_1363	Cp267_1369	Cp29156_1283	Cp3995_1348	Cp4202_1301	CpC231_1310	CpE55_1317	CpE56_1187	CpFRC41_1316	CpI19_1316	CpMEX1_1302	CpMEX25_1194	CpMEX29_1307	CpMEX9_1306	CpMIC6_1404	CpN1_1307	CpP54B96_1334	CpPA01_1262	CpPA02_1272	CpPA04_1337	CpPa05_1390	CpPa06_1441	CpPA07_1354	CpPa08_1301	CpPAT10_1310	CpPO22241_1200	AN902_06285	CpT1_1339	CpVD57_1340	CPTC_01889
351	Cp1002B_0790	Cp12C_1950	Cp226_1923	Cp267_1921	Cp29156_0770	Cp3995_1899	Cp4202_1841	CpC231_1842	CpE55_0785	CpE56_0702	CpFRC41_1849	CpI19_1860	CpMEX1_0773	CpMEX25_0710	CpMEX29_0776	CpMEX9_0777	CpMIC6_1978	CpN1_0779	CpP54B96_1880	CpPA01_1771	CpPA02_1795	CpPA04_1872	CpPa05_1953	CpPa06_2023	CpPA07_1902	CpPa08_1828	CpPAT10_1852	CpPO22241_0713	AN902_03755	CpT1_1883	CpVD57_1884	CPTC_00966
352	Cp1002B_1407	Cp12C_1321	Cp226_1294	Cp267_1304	Cp29156_1219	Cp3995_1278	Cp4202_1236	CpC231_1243	CpE55_1252	CpE56_1123	CpFRC41_1251	CpI19_1250	CpMEX1_1237	CpMEX25_1130	CpMEX29_1242	CpMEX9_1241	CpMIC6_1339	CpN1_1243	CpP54B96_1269	CpPA01_1198	CpPA02_1208	CpPA04_1268	CpPa05_1316	CpPa06_1370	CpPA07_1286	CpPa08_1236	CpPAT10_1243	CpPO22241_1138	AN902_05970	CpT1_1275	CpVD57_1276	CPTC_01819
353	Cp1002B_1643	Cp12C_1080	Cp226_1056	Cp267_1064	Cp29156_0986	Cp3995_1039	Cp4202_1008	CpC231_1015	CpE55_1012	CpE56_0902	CpFRC41_1020	CpI19_1021	CpMEX1_0999	CpMEX25_0910	CpMEX29_1001	CpMEX9_1003	CpMIC6_1097	CpN1_1006	CpP54B96_1035	CpPA01_0973	CpPA02_0982	CpPA04_1032	CpPa05_1080	CpPa06_1124	CpPA07_1050	CpPa08_1007	CpPAT10_1015	CpPO22241_0916	AN902_04820	CpT1_1041	CpVD57_1042	CPTC_01577
354	Cp1002B_1070	Cp12C_1668	Cp226_1647	Cp267_1649	Cp29156_1558	Cp3995_1626	Cp4202_1576	CpC231_1587	CpE55_1592	CpE56_1433	CpFRC41_1592	CpI19_1592	CpMEX1_1579	CpMEX25_1450	CpMEX29_1581	CpMEX9_1583	CpMIC6_1687	CpN1_1581	CpP54B96_1613	CpPA01_1526	CpPA02_1543	CpPA04_1610	CpPa05_1680	CpPa06_1740	CpPA07_1636	CpPa08_1570	CpPAT10_1587	CpPO22241_1459	AN902_07645	CpT1_1615	CpVD57_1617	CPTC_02180
355	Cp1002B_1263	Cp12C_1467	Cp226_1449	Cp267_1452	Cp29156_1363	Cp3995_1433	Cp4202_1382	CpC231_1391	CpE55_1398	CpE56_1261	CpFRC41_1398	CpI19_1397	CpMEX1_1384	CpMEX25_1272	CpMEX29_1389	CpMEX9_1388	CpMIC6_1486	CpN1_1387	CpP54B96_1415	CpPA01_1342	CpPA02_1353	CpPA04_1419	CpPa05_1476	CpPa06_1531	CpPA07_1439	CpPa08_1380	CpPAT10_1391	CpPO22241_1278	AN902_06685	CpT1_1420	CpVD57_1421	CPTC_01975
356	Cp1002B_1230	Cp12C_1503	Cp226_1483	Cp267_1487	Cp29156_1398	Cp3995_1467	Cp4202_1417	CpC231_1426	CpE55_1432	CpE56_1292	CpFRC41_1430	CpI19_1433	CpMEX1_1418	CpMEX25_1303	CpMEX29_1423	CpMEX9_1423	CpMIC6_1522	CpN1_1420	CpP54B96_1451	CpPA01_1374	CpPA02_1385	CpPA04_1453	CpPa05_1514	CpPa06_1569	CpPA07_1473	CpPa08_1413	CpPAT10_1424	CpPO22241_1310	AN902_06845	CpT1_1455	CpVD57_1456	CPTC_02009
357	Cp1002B_0222	Cp12C_0226	Cp226_0217	Cp267_0221	Cp29156_0210	Cp3995_0209	Cp4202_0205	CpC231_0210	CpE55_0221	CpE56_0196	CpFRC41_0207	CpI19_0209	CpMEX1_0219	CpMEX25_0197	CpMEX29_0220	CpMEX9_0219	CpMIC6_0228	CpN1_0216	CpP54B96_0212	CpPA01_0197	CpPA02_0195	CpPA04_0213	CpPa05_0222	CpPa06_0237	CpPA07_0209	CpPa08_0207	CpPAT10_0213	CpPO22241_0199	AN902_01075	CpT1_0214	CpVD57_0214	CPTC_00455
358	Cp1002B_1923	Cp12C_0792	Cp226_0768	Cp267_0779	Cp29156_1882	Cp3995_0757	Cp4202_0735	CpC231_0745	CpE55_1929	CpE56_1737	CpFRC41_0746	CpI19_0745	CpMEX1_1916	CpMEX25_1757	CpMEX29_1917	CpMEX9_1920	CpMIC6_0801	CpN1_1914	CpP54B96_0756	CpPA01_0712	CpPA02_0717	CpPA04_0753	CpPa05_0789	CpPa06_0823	CpPA07_0766	CpPa08_0736	CpPAT10_0743	CpPO22241_1764	AN902_09270	CpT1_0759	CpVD57_0760	CPTC_01291
359	Cp1002B_0507	Cp12C_0513	Cp226_0502	Cp267_0503	Cp29156_0488	Cp3995_0490	Cp4202_0477	CpC231_0486	CpE55_0508	CpE56_0455	CpFRC41_0487	CpI19_0485	CpMEX1_0499	CpMEX25_0456	CpMEX29_0503	CpMEX9_0500	CpMIC6_0518	CpN1_0500	CpP54B96_0489	CpPA01_0466	CpPA02_0464	CpPA04_0495	CpPa05_0513	CpPa06_0539	CpPA07_0499	CpPa08_0484	CpPAT10_0487	CpPO22241_0459	AN902_02435	CpT1_0493	CpVD57_0493	CPTC_00163
360	Cp1002B_0252	Cp12C_0256	Cp226_0247	Cp267_0250	Cp29156_0239	Cp3995_0239	Cp4202_0234	CpC231_0239	CpE55_0251	CpE56_0223	CpFRC41_0236	CpI19_0238	CpMEX1_0249	CpMEX25_0224	CpMEX29_0250	CpMEX9_0249	CpMIC6_0259	CpN1_0246	CpP54B96_0241	CpPA01_0226	CpPA02_0224	CpPA04_0241	CpPa05_0252	CpPa06_0269	CpPA07_0239	CpPa08_0236	CpPAT10_0242	CpPO22241_0227	AN902_01220	CpT1_0243	CpVD57_0243	CPTC_00426
361	Cp1002B_0980	Cp12C_1761	Cp226_1737	Cp267_1738	Cp29156_1645	Cp3995_1715	Cp4202_1662	CpC231_1672	CpE55_1683	CpE56_1509	CpFRC41_1669	CpI19_1681	CpMEX1_1670	CpMEX25_1529	CpMEX29_1670	CpMEX9_1675	CpMIC6_1783	CpN1_1669	CpP54B96_1699	CpPA01_1600	CpPA02_1620	CpPA04_1691	CpPa05_1764	CpPa06_1830	CpPA07_1717	CpPa08_1650	CpPAT10_1672	CpPO22241_1538	AN902_08070	CpT1_1702	CpVD57_1704	CPTC_00027
362	Cp1002B_0805	Cp12C_1935	Cp226_1908	Cp267_1906	Cp29156_0785	Cp3995_1886	Cp4202_1826	CpC231_1827	CpE55_0800	CpE56_0714	CpFRC41_1833	CpI19_1845	CpMEX1_0788	CpMEX25_0724	CpMEX29_0791	CpMEX9_0792	CpMIC6_1963	CpN1_0794	CpP54B96_1865	CpPA01_1757	CpPA02_1780	CpPA04_1858	CpPa05_1938	CpPa06_2008	CpPA07_1887	CpPa08_1814	CpPAT10_1837	CpPO22241_0726	AN902_03825	CpT1_1868	CpVD57_1869	CPTC_00982
363	Cp1002B_1686	Cp12C_1035	Cp226_1013	Cp267_1020	Cp29156_0944	Cp3995_0996	Cp4202_0969	CpC231_0976	CpE55_0969	CpE56_0868	CpFRC41_0982	CpI19_0980	CpMEX1_0956	CpMEX25_0875	CpMEX29_0959	CpMEX9_0959	CpMIC6_1052	CpN1_0964	CpP54B96_0992	CpPA01_0937	CpPA02_0943	CpPA04_0990	CpPa05_1033	CpPa06_1077	CpPA07_1008	CpPa08_0968	CpPAT10_0975	CpPO22241_0880	AN902_04635	CpT1_0999	CpVD57_1000	CPTC_01536
364	Cp1002B_1964	Cp12C_0750	Cp226_0728	Cp267_0738	Cp29156_1920	Cp3995_0717	Cp4202_0696	CpC231_0704	CpE55_1970	CpE56_1776	CpFRC41_0706	CpI19_0704	CpMEX1_1958	CpMEX25_1796	CpMEX29_1958	CpMEX9_1961	CpMIC6_0758	CpN1_1955	CpP54B96_0716	CpPA01_0673	CpPA02_0678	CpPA04_0713	CpPa05_0744	CpPa06_0777	CpPA07_0726	CpPa08_0697	CpPAT10_0704	CpPO22241_1803	AN902_09475	CpT1_0720	CpVD57_0721	CPTC_01250
365	Cp1002B_0204	Cp12C_0207	Cp226_0199	Cp267_0201	Cp29156_0193	Cp3995_0193	Cp4202_0188	CpC231_0193	CpE55_0202	CpE56_0181	CpFRC41_0189	CpI19_0192	CpMEX1_0201	CpMEX25_0182	CpMEX29_0202	CpMEX9_0199	CpMIC6_0208	CpN1_0198	CpP54B96_0195	CpPA01_0179	CpPA02_0175	CpPA04_0195	CpPa05_0203	CpPa06_0216	CpPA07_0190	CpPa08_0188	CpPAT10_0193	CpPO22241_0182	AN902_00985	CpT1_0195	CpVD57_0195	CPTC_00474
366	Cp1002B_0274	Cp12C_0278	Cp226_0268	Cp267_0272	Cp29156_0261	Cp3995_0260	Cp4202_0255	CpC231_0261	CpE55_0273	CpE56_0242	CpFRC41_0257	CpI19_0260	CpMEX1_0271	CpMEX25_0244	CpMEX29_0271	CpMEX9_0270	CpMIC6_0281	CpN1_0267	CpP54B96_0262	CpPA01_0246	CpPA02_0244	CpPA04_0262	CpPa05_0274	CpPa06_0291	CpPA07_0261	CpPa08_0257	CpPAT10_0263	CpPO22241_0247	AN902_01315	CpT1_0265	CpVD57_0265	CPTC_00405
367	Cp1002B_1831	Cp12C_0883	Cp226_0862	Cp267_0870	Cp29156_1792	Cp3995_0849	Cp4202_0827	CpC231_0836	CpE55_1837	CpE56_1651	CpFRC41_0837	CpI19_0836	CpMEX1_1824	CpMEX25_1670	CpMEX29_1825	CpMEX9_1829	CpMIC6_0894	CpN1_1822	CpP54B96_0847	CpPA01_0801	CpPA02_0806	CpPA04_0844	CpPa05_0884	CpPa06_0922	CpPA07_0859	CpPa08_0827	CpPAT10_0834	CpPO22241_1676	AN902_08820	CpT1_0850	CpVD57_0851	CPTC_01382
368	Cp1002B_1329	Cp12C_1399	Cp226_1377	Cp267_1383	Cp29156_1297	Cp3995_1363	Cp4202_1315	CpC231_1324	CpE55_1331	CpE56_1200	CpFRC41_1330	CpI19_1330	CpMEX1_1316	CpMEX25_1208	CpMEX29_1321	CpMEX9_1320	CpMIC6_1418	CpN1_1321	CpP54B96_1348	CpPA01_1276	CpPA02_1286	CpPA04_1352	CpPa05_1406	CpPa06_1457	CpPA07_1368	CpPa08_1315	CpPAT10_1324	CpPO22241_1214	AN902_06355	CpT1_1353	CpVD57_1354	CPTC_01903
369	Cp1002B_0871	Cp12C_1870	Cp226_1841	Cp267_1839	Cp29156_0851	Cp3995_1818	Cp4202_1760	CpC231_1761	CpE55_0866	CpE56_0777	CpFRC41_1769	CpI19_1779	CpMEX1_0853	CpMEX25_0787	CpMEX29_0857	CpMEX9_0857	CpMIC6_1895	CpN1_0861	CpP54B96_1799	CpPA01_1693	CpPA02_1715	CpPA04_1793	CpPa05_1870	CpPa06_1938	CpPA07_1821	CpPa08_1749	CpPAT10_1771	CpPO22241_0789	AN902_04140	CpT1_1802	CpVD57_1803	CPTC_01048
370	Cp1002B_1973	Cp12C_0741	Cp226_0719	Cp267_0729	Cp29156_1929	Cp3995_0708	Cp4202_0688	CpC231_0695	CpE55_1979	CpE56_1785	CpFRC41_0697	CpI19_0695	CpMEX1_1967	CpMEX25_1805	CpMEX29_1967	CpMEX9_1970	CpMIC6_0749	CpN1_1964	CpP54B96_0708	CpPA01_0664	CpPA02_0669	CpPA04_0704	CpPa05_0735	CpPa06_0768	CpPA07_0717	CpPa08_0688	CpPAT10_0696	CpPO22241_1812	AN902_09520	CpT1_0711	CpVD57_0712	CPTC_01241
371	Cp1002B_1907	Cp12C_0808	Cp226_0786	Cp267_0795	Cp29156_1866	Cp3995_0773	Cp4202_0751	CpC231_0761	CpE55_1913	CpE56_1721	CpFRC41_0762	CpI19_0761	CpMEX1_1900	CpMEX25_1742	CpMEX29_1901	CpMEX9_1904	CpMIC6_0817	CpN1_1898	CpP54B96_0772	CpPA01_0727	CpPA02_0732	CpPA04_0768	CpPa05_0805	CpPa06_0841	CpPA07_0782	CpPa08_0752	CpPAT10_0760	CpPO22241_1748	AN902_09190	CpT1_0775	CpVD57_0776	CPTC_01306
372	Cp1002B_0127	Cp12C_0129	Cp226_0126	Cp267_0128	Cp29156_0123	Cp3995_0121	Cp4202_0117	CpC231_0120	CpE55_0124	CpE56_0115	CpFRC41_0120	CpI19_0120	CpMEX1_0124	CpMEX25_0114	CpMEX29_0125	CpMEX9_0123	CpMIC6_0130	CpN1_0123	CpP54B96_0124	CpPA01_0113	CpPA02_0115	CpPA04_0124	CpPa05_0129	CpPa06_0137	CpPA07_0120	CpPa08_0119	CpPAT10_0119	CpPO22241_0114	AN902_00600	CpT1_0123	CpVD57_0122	CPTC_00548
373	Cp1002B_1210	Cp12C_1523	Cp226_1503	Cp267_1507	Cp29156_1418	Cp3995_1487	Cp4202_1437	CpC231_1446	CpE55_1452	CpE56_1310	CpFRC41_1450	CpI19_1453	CpMEX1_1438	CpMEX25_1323	CpMEX29_1443	CpMEX9_1443	CpMIC6_1542	CpN1_1440	CpP54B96_1471	CpPA01_1394	CpPA02_1405	CpPA04_1473	CpPa05_1534	CpPa06_1590	CpPA07_1495	CpPa08_1433	CpPAT10_1444	CpPO22241_1330	AN902_06945	CpT1_1475	CpVD57_1476	CPTC_02030
374	Cp1002B_0896	Cp12C_1845	Cp226_1816	Cp267_1814	Cp29156_0875	Cp3995_1793	Cp4202_1734	CpC231_1737	CpE55_0891	CpE56_0801	CpFRC41_1745	CpI19_1753	CpMEX1_0878	CpMEX25_0810	CpMEX29_0882	CpMEX9_0882	CpMIC6_1870	CpN1_0886	CpP54B96_1774	CpPA01_1669	CpPA02_1691	CpPA04_1769	CpPa05_1843	CpPa06_1912	CpPA07_1796	CpPa08_1725	CpPAT10_1746	CpPO22241_0813	AN902_04265	CpT1_1778	CpVD57_1779	CPTC_01072
375	Cp1002B_0096	Cp12C_0098	Cp226_0095	Cp267_0097	Cp29156_0092	Cp3995_0090	Cp4202_0087	CpC231_0087	CpE55_0093	CpE56_0083	CpFRC41_0089	CpI19_0088	CpMEX1_0093	CpMEX25_0082	CpMEX29_0094	CpMEX9_0092	CpMIC6_0099	CpN1_0092	CpP54B96_0093	CpPA01_0083	CpPA02_0084	CpPA04_0091	CpPa05_0095	CpPa06_0103	CpPA07_0089	CpPa08_0088	CpPAT10_0088	CpPO22241_0082	AN902_00440	CpT1_0092	CpVD57_0091	CPTC_00580
376	Cp1002B_1392	Cp12C_1336	Cp226_1311	Cp267_1319	Cp29156_1234	Cp3995_1295	Cp4202_1252	CpC231_1260	CpE55_1267	CpE56_1138	CpFRC41_1266	CpI19_1267	CpMEX1_1252	CpMEX25_1145	CpMEX29_1257	CpMEX9_1256	CpMIC6_1354	CpN1_1258	CpP54B96_1285	CpPA01_1213	CpPA02_1223	CpPA04_1284	CpPa05_1331	CpPa06_1385	CpPA07_1303	CpPa08_1251	CpPAT10_1259	CpPO22241_1153	AN902_06045	CpT1_1290	CpVD57_1291	CPTC_01835
377	Cp1002B_1775	Cp12C_0940	Cp226_0920	Cp267_0927	Cp29156_1736	Cp3995_0905	Cp4202_0881	CpC231_0891	CpE55_1781	CpE56_1598	CpFRC41_0894	CpI19_0892	CpMEX1_1768	CpMEX25_1618	CpMEX29_1769	CpMEX9_1773	CpMIC6_0951	CpN1_1766	CpP54B96_0903	CpPA01_0855	CpPA02_0860	CpPA04_0900	CpPa05_0941	CpPa06_0985	CpPA07_0916	CpPa08_0882	CpPAT10_0890	CpPO22241_1625	AN902_08555	CpT1_0906	CpVD57_0907	CPTC_01445
378	Cp1002B_1558	Cp12C_1167	Cp226_1143	Cp267_1152	Cp29156_1072	Cp3995_1125	Cp4202_1092	CpC231_1099	CpE55_1100	CpE56_0983	CpFRC41_1104	CpI19_1106	CpMEX1_1084	CpMEX25_0992	CpMEX29_1089	CpMEX9_1090	CpMIC6_1184	CpN1_1091	CpP54B96_1120	CpPA01_1055	CpPA02_1065	CpPA04_1119	CpPa05_1168	CpPa06_1215	CpPA07_1138	CpPa08_1090	CpPAT10_1099	CpPO22241_0999	AN902_05240	CpT1_1127	CpVD57_1128	CPTC_01665
379	Cp1002B_0723	Cp12C_2022	Cp226_2000	Cp267_1992	Cp29156_0698	Cp3995_1972	Cp4202_1912	CpC231_1912	CpE55_0717	CpE56_0640	CpFRC41_1924	CpI19_1933	CpMEX1_0706	CpMEX25_0647	CpMEX29_0709	CpMEX9_0707	CpMIC6_2055	CpN1_0710	CpP54B96_1951	CpPA01_1841	CpPA02_1864	CpPA04_1945	CpPa05_2033	CpPa06_2111	CpPA07_1973	CpPa08_1897	CpPAT10_1925	CpPO22241_0650	AN902_03415	CpT1_1955	CpVD57_1956	CPTC_00886
380	Cp1002B_0384	Cp12C_0388	Cp226_0374	Cp267_0377	Cp29156_0367	Cp3995_0365	Cp4202_0360	CpC231_0367	CpE55_0383	CpE56_0338	CpFRC41_0361	CpI19_0366	CpMEX1_0378	CpMEX25_0342	CpMEX29_0381	CpMEX9_0379	CpMIC6_0391	CpN1_0376	CpP54B96_0367	CpPA01_0348	CpPA02_0346	CpPA04_0367	CpPa05_0383	CpPa06_0401	CpPA07_0368	CpPa08_0362	CpPAT10_0368	CpPO22241_0345	AN902_01835	CpT1_0371	CpVD57_0371	CPTC_00298
381	Cp1002B_0226	Cp12C_0230	Cp226_0221	Cp267_0225	Cp29156_0214	Cp3995_0213	Cp4202_0209	CpC231_0214	CpE55_0225	CpE56_0200	CpFRC41_0211	CpI19_0213	CpMEX1_0223	CpMEX25_0201	CpMEX29_0224	CpMEX9_0223	CpMIC6_0232	CpN1_0220	CpP54B96_0216	CpPA01_0201	CpPA02_0199	CpPA04_0217	CpPa05_0226	CpPa06_0241	CpPA07_0213	CpPa08_0211	CpPAT10_0217	CpPO22241_0203	AN902_01095	CpT1_0218	CpVD57_0218	CPTC_00451
382	Cp1002B_1098	Cp12C_1639	Cp226_1618	Cp267_1621	Cp29156_1529	Cp3995_1600	Cp4202_1547	CpC231_1558	CpE55_1564	CpE56_1407	CpFRC41_1565	CpI19_1563	CpMEX1_1551	CpMEX25_1424	CpMEX29_1553	CpMEX9_1555	CpMIC6_1658	CpN1_1553	CpP54B96_1584	CpPA01_1499	CpPA02_1515	CpPA04_1583	CpPa05_1651	CpPa06_1710	CpPA07_1609	CpPa08_1542	CpPAT10_1558	CpPO22241_1431	AN902_07515	CpT1_1586	CpVD57_1587	CPTC_02152
383	Cp1002B_0947	Cp12C_1794	Cp226_1770	Cp267_1768	Cp29156_0920	Cp3995_1747	Cp4202_1688	CpC231_1691	CpE55_0942	CpE56_0845	CpFRC41_1698	CpI19_1707	CpMEX1_0929	CpMEX25_0853	CpMEX29_0933	CpMEX9_0933	CpMIC6_1819	CpN1_0937	CpP54B96_1728	CpPA01_1623	CpPA02_1645	CpPA04_1721	CpPa05_1796	CpPa06_1863	CpPA07_1749	CpPa08_1679	CpPAT10_1699	CpPO22241_0857	AN902_04510	CpT1_1732	CpVD57_1733	CPTC_01121
384	Cp1002B_1876	Cp12C_0839	Cp226_0817	Cp267_0826	Cp29156_1835	Cp3995_0804	Cp4202_0782	CpC231_0792	CpE55_1882	CpE56_1691	CpFRC41_0793	CpI19_0792	CpMEX1_1869	CpMEX25_1712	CpMEX29_1870	CpMEX9_1873	CpMIC6_0848	CpN1_1867	CpP54B96_0803	CpPA01_0758	CpPA02_0763	CpPA04_0799	CpPa05_0838	CpPa06_0875	CpPA07_0813	CpPa08_0783	CpPAT10_0790	CpPO22241_1718	AN902_09040	CpT1_0806	CpVD57_0807	CPTC_01337
385	Cp1002B_2170	Cp12C_2216	Cp226_2204	Cp267_2184	Cp29156_2126	Cp3995_2174	Cp4202_2099	CpC231_2099	CpE55_2182	CpE56_1965	CpFRC41_2106	CpI19_2120	CpMEX1_2169	CpMEX25_1988	CpMEX29_2169	CpMEX9_2171	CpMIC6_2255	CpN1_2160	CpP54B96_2140	CpPA01_2017	CpPA02_2045	CpPA04_2141	CpPa05_2233	CpPa06_2315	CpPA07_2171	CpPa08_2090	CpPAT10_2109	CpPO22241_1994	AN902_10470	CpT1_2145	CpVD57_2146	CPTC_00678
386	Cp1002B_1182	Cp12C_1553	Cp226_1532	Cp267_1536	Cp29156_1448	Cp3995_1515	Cp4202_1464	CpC231_1473	CpE55_1479	CpE56_1330	CpFRC41_1480	CpI19_1480	CpMEX1_1465	CpMEX25_1347	CpMEX29_1468	CpMEX9_1471	CpMIC6_1571	CpN1_1467	CpP54B96_1500	CpPA01_1419	CpPA02_1434	CpPA04_1501	CpPa05_1565	CpPa06_1623	CpPA07_1524	CpPa08_1460	CpPAT10_1473	CpPO22241_1352	AN902_07105	CpT1_1503	CpVD57_1504	CPTC_02063
387	Cp1002B_1630	Cp12C_1093	Cp226_1070	Cp267_1077	Cp29156_0999	Cp3995_1052	Cp4202_1021	CpC231_1028	CpE55_1025	CpE56_0914	CpFRC41_1033	CpI19_1034	CpMEX1_1012	CpMEX25_0923	CpMEX29_1014	CpMEX9_1016	CpMIC6_1110	CpN1_1019	CpP54B96_1048	CpPA01_0986	CpPA02_0995	CpPA04_1045	CpPa05_1094	CpPa06_1138	CpPA07_1064	CpPa08_1020	CpPAT10_1028	CpPO22241_0929	AN902_04885	CpT1_1054	CpVD57_1055	CPTC_01591
388	Cp1002B_1419	Cp12C_1309	Cp226_1281	Cp267_1292	Cp29156_1207	Cp3995_1266	Cp4202_1224	CpC231_1231	CpE55_1240	CpE56_1112	CpFRC41_1239	CpI19_1238	CpMEX1_1225	CpMEX25_1120	CpMEX29_1230	CpMEX9_1229	CpMIC6_1327	CpN1_1231	CpP54B96_1257	CpPA01_1186	CpPA02_1196	CpPA04_1255	CpPa05_1304	CpPa06_1358	CpPA07_1273	CpPa08_1224	CpPAT10_1231	CpPO22241_1127	AN902_05910	CpT1_1263	CpVD57_1264	CPTC_01806
389	Cp1002B_2070	Cp12C_0636	Cp226_0619	Cp267_0624	Cp29156_2026	Cp3995_0608	Cp4202_0593	CpC231_0599	CpE55_2080	CpE56_1872	CpFRC41_0600	CpI19_0598	CpMEX1_2068	CpMEX25_1894	CpMEX29_2066	CpMEX9_2070	CpMIC6_0644	CpN1_2061	CpP54B96_0608	CpPA01_0573	CpPA02_0574	CpPA04_0606	CpPa05_0632	CpPa06_0666	CpPA07_0616	CpPa08_0592	CpPAT10_0600	CpPO22241_1900	AN902_09980	CpT1_0611	CpVD57_0612	CPTC_01138
390	Cp1002B_0528	Cp12C_0534	Cp226_0522	Cp267_0525	Cp29156_0509	Cp3995_0510	Cp4202_0497	CpC231_0506	CpE55_0528	CpE56_0473	CpFRC41_0506	CpI19_0505	CpMEX1_0519	CpMEX25_0474	CpMEX29_0523	CpMEX9_0519	CpMIC6_0539	CpN1_0520	CpP54B96_0509	CpPA01_0485	CpPA02_0483	CpPA04_0515	CpPa05_0533	CpPa06_0560	CpPA07_0520	CpPa08_0502	CpPAT10_0505	CpPO22241_0477	AN902_02525	CpT1_0514	CpVD57_0514	CPTC_00142
391	Cp1002B_1637	Cp12C_1086	Cp226_1062	Cp267_1070	Cp29156_0992	Cp3995_1045	Cp4202_1014	CpC231_1021	CpE55_1018	CpE56_0908	CpFRC41_1026	CpI19_1027	CpMEX1_1005	CpMEX25_0916	CpMEX29_1007	CpMEX9_1009	CpMIC6_1103	CpN1_1012	CpP54B96_1041	CpPA01_0979	CpPA02_0988	CpPA04_1038	CpPa05_1087	CpPa06_1131	CpPA07_1056	CpPa08_1013	CpPAT10_1021	CpPO22241_0922	AN902_04850	CpT1_1047	CpVD57_1048	CPTC_01583
392	Cp1002B_1063	Cp12C_1675	Cp226_1654	Cp267_1656	Cp29156_1565	Cp3995_1633	Cp4202_1583	CpC231_1594	CpE55_1599	CpE56_1438	CpFRC41_1598	CpI19_1599	CpMEX1_1585	CpMEX25_1455	CpMEX29_1588	CpMEX9_1590	CpMIC6_1694	CpN1_1588	CpP54B96_1620	CpPA01_1532	CpPA02_1549	CpPA04_1616	CpPa05_1687	CpPa06_1748	CpPA07_1642	CpPa08_1576	CpPAT10_1594	CpPO22241_1465	AN902_07670	CpT1_1622	CpVD57_1624	CPTC_02187
393	Cp1002B_1694	Cp12C_1026	Cp226_1004	Cp267_1011	Cp29156_0935	Cp3995_0988	Cp4202_0960	CpC231_0968	CpE55_0961	CpE56_0860	CpFRC41_0973	CpI19_0971	CpMEX1_0948	CpMEX25_0867	CpMEX29_0951	CpMEX9_0951	CpMIC6_1043	CpN1_0956	CpP54B96_0983	CpPA01_0929	CpPA02_0935	CpPA04_0982	CpPa05_1025	CpPa06_1069	CpPA07_0999	CpPa08_0960	CpPAT10_0966	CpPO22241_0872	AN902_04595	CpT1_0990	CpVD57_0991	CPTC_01527
394	Cp1002B_1040	Cp12C_1698	Cp226_1677	Cp267_1679	Cp29156_1587	Cp3995_1656	Cp4202_1604	CpC231_1614	CpE55_1623	CpE56_1456	CpFRC41_1619	CpI19_1621	CpMEX1_1609	CpMEX25_1475	CpMEX29_1611	CpMEX9_1614	CpMIC6_1720	CpN1_1610	CpP54B96_1642	CpPA01_1551	CpPA02_1568	CpPA04_1637	CpPa05_1708	CpPa06_1770	CpPA07_1663	CpPa08_1596	CpPAT10_1614	CpPO22241_1484	AN902_07775	CpT1_1644	CpVD57_1646	CPTC_02210
395	Cp1002B_1387	Cp12C_1341	Cp226_1316	Cp267_1324	Cp29156_1239	Cp3995_1301	Cp4202_1257	CpC231_1265	CpE55_1272	CpE56_1143	CpFRC41_1271	CpI19_1272	CpMEX1_1257	CpMEX25_1150	CpMEX29_1262	CpMEX9_1261	CpMIC6_1359	CpN1_1263	CpP54B96_1290	CpPA01_1218	CpPA02_1228	CpPA04_1290	CpPa05_1337	CpPa06_1391	CpPA07_1308	CpPa08_1256	CpPAT10_1264	CpPO22241_1158	AN902_06070	CpT1_1295	CpVD57_1296	CPTC_01841
396	Cp1002B_1888	Cp12C_0827	Cp226_0805	Cp267_0814	Cp29156_1847	Cp3995_0792	Cp4202_0770	CpC231_0780	CpE55_1894	CpE56_1702	CpFRC41_0781	CpI19_0780	CpMEX1_1881	CpMEX25_1723	CpMEX29_1882	CpMEX9_1885	CpMIC6_0836	CpN1_1879	CpP54B96_0791	CpPA01_0746	CpPA02_0751	CpPA04_0787	CpPa05_0825	CpPa06_0862	CpPA07_0801	CpPa08_0771	CpPAT10_0779	CpPO22241_1729	AN902_09095	CpT1_0794	CpVD57_0795	CPTC_01325
397	Cp1002B_1485	Cp12C_1241	Cp226_1216	Cp267_1227	Cp29156_1146	Cp3995_1198	Cp4202_1164	CpC231_1171	CpE55_1173	CpE56_1054	CpFRC41_1176	CpI19_1178	CpMEX1_1157	CpMEX25_1063	CpMEX29_1162	CpMEX9_1163	CpMIC6_1258	CpN1_1164	CpP54B96_1194	CpPA01_1127	CpPA02_1137	CpPA04_1192	CpPa05_1241	CpPa06_1291	CpPA07_1211	CpPa08_1163	CpPAT10_1170	CpPO22241_1070	AN902_05595	CpT1_1201	CpVD57_1202	CPTC_01738
398	Cp1002B_1568	Cp12C_1157	Cp226_1133	Cp267_1142	Cp29156_1062	Cp3995_1115	Cp4202_1082	CpC231_1089	CpE55_1090	CpE56_0973	CpFRC41_1094	CpI19_1096	CpMEX1_1074	CpMEX25_0982	CpMEX29_1079	CpMEX9_1080	CpMIC6_1174	CpN1_1081	CpP54B96_1110	CpPA01_1045	CpPA02_1055	CpPA04_1109	CpPa05_1158	CpPa06_1205	CpPA07_1128	CpPa08_1080	CpPAT10_1089	CpPO22241_0989	AN902_05190	CpT1_1117	CpVD57_1118	CPTC_01655
399	Cp1002B_0517	Cp12C_0523	Cp226_0512	Cp267_0513	Cp29156_0498	Cp3995_0500	Cp4202_0486	CpC231_0495	CpE55_0518	CpE56_0464	CpFRC41_0497	CpI19_0494	CpMEX1_0509	CpMEX25_0465	CpMEX29_0513	CpMEX9_0510	CpMIC6_0528	CpN1_0510	CpP54B96_0499	CpPA01_0476	CpPA02_0474	CpPA04_0505	CpPa05_0523	CpPa06_0550	CpPA07_0510	CpPa08_0493	CpPAT10_0496	CpPO22241_0468	AN902_02480	CpT1_0503	CpVD57_0503	CPTC_00152
400	Cp1002B_2007	Cp12C_0705	Cp226_0684	Cp267_0692	Cp29156_1963	Cp3995_0673	Cp4202_0655	CpC231_0661	CpE55_2015	CpE56_1816	CpFRC41_0663	CpI19_0661	CpMEX1_2002	CpMEX25_1835	CpMEX29_2002	CpMEX9_2005	CpMIC6_0713	CpN1_1998	CpP54B96_0673	CpPA01_0633	CpPA02_0635	CpPA04_0670	CpPa05_0698	CpPa06_0730	CpPA07_0681	CpPa08_0655	CpPAT10_0662	CpPO22241_1841	AN902_09675	CpT1_0676	CpVD57_0677	CPTC_01204
401	Cp1002B_1471	Cp12C_1256	Cp226_1232	Cp267_1242	Cp29156_1161	Cp3995_1215	Cp4202_1179	CpC231_1186	CpE55_1188	CpE56_1068	CpFRC41_1191	CpI19_1193	CpMEX1_1172	CpMEX25_1077	CpMEX29_1177	CpMEX9_1177	CpMIC6_1273	CpN1_1179	CpP54B96_1209	CpPA01_1141	CpPA02_1151	CpPA04_1208	CpPa05_1257	CpPa06_1308	CpPA07_1226	CpPa08_1178	CpPAT10_1185	CpPO22241_1084	AN902_05665	CpT1_1216	CpVD57_1217	CPTC_01755
402	Cp1002B_1229	Cp12C_1504	Cp226_1484	Cp267_1488	Cp29156_1399	Cp3995_1468	Cp4202_1418	CpC231_1427	CpE55_1433	CpE56_1293	CpFRC41_1431	CpI19_1434	CpMEX1_1419	CpMEX25_1304	CpMEX29_1424	CpMEX9_1424	CpMIC6_1523	CpN1_1421	CpP54B96_1452	CpPA01_1375	CpPA02_1386	CpPA04_1454	CpPa05_1515	CpPa06_1570	CpPA07_1474	CpPa08_1414	CpPAT10_1425	CpPO22241_1311	AN902_06850	CpT1_1456	CpVD57_1457	CPTC_02010
403	Cp1002B_0246	Cp12C_0250	Cp226_0241	Cp267_0244	Cp29156_0233	Cp3995_0233	Cp4202_0228	CpC231_0233	CpE55_0245	CpE56_0217	CpFRC41_0230	CpI19_0232	CpMEX1_0243	CpMEX25_0218	CpMEX29_0244	CpMEX9_0243	CpMIC6_0253	CpN1_0240	CpP54B96_0235	CpPA01_0220	CpPA02_0218	CpPA04_0235	CpPa05_0246	CpPa06_0262	CpPA07_0233	CpPa08_0230	CpPAT10_0236	CpPO22241_0221	AN902_01190	CpT1_0237	CpVD57_0237	CPTC_00432
404	Cp1002B_1220	Cp12C_1513	Cp226_1493	Cp267_1497	Cp29156_1408	Cp3995_1477	Cp4202_1427	CpC231_1436	CpE55_1442	CpE56_1302	CpFRC41_1440	CpI19_1443	CpMEX1_1428	CpMEX25_1313	CpMEX29_1433	CpMEX9_1433	CpMIC6_1532	CpN1_1430	CpP54B96_1461	CpPA01_1384	CpPA02_1395	CpPA04_1463	CpPa05_1524	CpPa06_1580	CpPA07_1484	CpPa08_1423	CpPAT10_1434	CpPO22241_1320	AN902_06895	CpT1_1465	CpVD57_1466	CPTC_02020
405	Cp1002B_1140	Cp12C_1596	Cp226_1574	Cp267_1578	Cp29156_1487	Cp3995_1556	Cp4202_1504	CpC231_1514	CpE55_1522	CpE56_1368	CpFRC41_1521	CpI19_1520	CpMEX1_1509	CpMEX25_1386	CpMEX29_1511	CpMEX9_1513	CpMIC6_1615	CpN1_1510	CpP54B96_1541	CpPA01_1459	CpPA02_1475	CpPA04_1541	CpPa05_1607	CpPa06_1666	CpPA07_1566	CpPa08_1500	CpPAT10_1514	CpPO22241_1391	AN902_07315	CpT1_1543	CpVD57_1544	CPTC_02105
406	Cp1002B_1038	Cp12C_1700	Cp226_1679	Cp267_1681	Cp29156_1589	Cp3995_1658	Cp4202_1606	CpC231_1616	CpE55_1625	CpE56_1458	CpFRC41_1621	CpI19_1623	CpMEX1_1611	CpMEX25_1477	CpMEX29_1613	CpMEX9_1616	CpMIC6_1722	CpN1_1612	CpP54B96_1644	CpPA01_1553	CpPA02_1570	CpPA04_1640	CpPa05_1711	CpPa06_1773	CpPA07_1665	CpPa08_1598	CpPAT10_1616	CpPO22241_1486	AN902_07785	CpT1_1646	CpVD57_1648	CPTC_02213
407	Cp1002B_1269	Cp12C_1460	Cp226_1441	Cp267_1444	Cp29156_1357	Cp3995_1425	Cp4202_1376	CpC231_1385	CpE55_1392	CpE56_1255	CpFRC41_1392	CpI19_1391	CpMEX1_1377	CpMEX25_1266	CpMEX29_1383	CpMEX9_1381	CpMIC6_1479	CpN1_1381	CpP54B96_1409	CpPA01_1336	CpPA02_1347	CpPA04_1412	CpPa05_1470	CpPa06_1525	CpPA07_1432	CpPa08_1374	CpPAT10_1385	CpPO22241_1272	AN902_06655	CpT1_1414	CpVD57_1415	CPTC_01968
408	Cp1002B_1092	Cp12C_1646	Cp226_1625	Cp267_1627	Cp29156_1536	Cp3995_1604	Cp4202_1554	CpC231_1565	CpE55_1570	CpE56_1411	CpFRC41_1570	CpI19_1570	CpMEX1_1557	CpMEX25_1428	CpMEX29_1559	CpMEX9_1561	CpMIC6_1665	CpN1_1559	CpP54B96_1591	CpPA01_1504	CpPA02_1521	CpPA04_1588	CpPa05_1658	CpPa06_1717	CpPA07_1614	CpPa08_1548	CpPAT10_1565	CpPO22241_1437	AN902_07535	CpT1_1593	CpVD57_1595	CPTC_02158
409	Cp1002B_1320	Cp12C_1408	Cp226_1387	Cp267_1392	Cp29156_1306	Cp3995_1372	Cp4202_1324	CpC231_1333	CpE55_1340	CpE56_1208	CpFRC41_1340	CpI19_1339	CpMEX1_1325	CpMEX25_1217	CpMEX29_1330	CpMEX9_1329	CpMIC6_1427	CpN1_1330	CpP54B96_1357	CpPA01_1286	CpPA02_1296	CpPA04_1362	CpPa05_1416	CpPa06_1468	CpPA07_1378	CpPa08_1324	CpPAT10_1333	CpPO22241_1222	AN902_06400	CpT1_1362	CpVD57_1363	CPTC_01914
410	Cp1002B_0792	Cp12C_1948	Cp226_1921	Cp267_1919	Cp29156_0772	Cp3995_1897	Cp4202_1839	CpC231_1840	CpE55_0787	CpE56_0704	CpFRC41_1847	CpI19_1858	CpMEX1_0775	CpMEX25_0712	CpMEX29_0778	CpMEX9_0779	CpMIC6_1976	CpN1_0781	CpP54B96_1878	CpPA01_1769	CpPA02_1793	CpPA04_1870	CpPa05_1951	CpPa06_2021	CpPA07_1900	CpPa08_1826	CpPAT10_1850	CpPO22241_0715	AN902_03765	CpT1_1881	CpVD57_1882	CPTC_00968
411	Cp1002B_2120	Cp12C_2167	Cp226_2149	Cp267_2134	Cp29156_2077	Cp3995_2122	Cp4202_2049	CpC231_2051	CpE55_2132	CpE56_1917	CpFRC41_2058	CpI19_2072	CpMEX1_2118	CpMEX25_1939	CpMEX29_2118	CpMEX9_2120	CpMIC6_2205	CpN1_2110	CpP54B96_2091	CpPA01_1969	CpPA02_1996	CpPA04_2091	CpPa05_2180	CpPa06_2262	CpPA07_2118	CpPa08_2037	CpPAT10_2061	CpPO22241_1945	AN902_10220	CpT1_2096	CpVD57_2097	CPTC_00732
412	Cp1002B_0641	Cp12C_2104	Cp226_2086	Cp267_2072	Cp29156_0618	Cp3995_2057	Cp4202_1990	CpC231_1990	CpE55_0637	CpE56_0566	CpFRC41_2002	CpI19_2012	CpMEX1_0627	CpMEX25_0570	CpMEX29_0630	CpMEX9_0628	CpMIC6_2139	CpN1_0628	CpP54B96_2030	CpPA01_1916	CpPA02_1941	CpPA04_2031	CpPa05_2119	CpPa06_2199	CpPA07_2056	CpPa08_1978	CpPAT10_2005	CpPO22241_0573	AN902_03025	CpT1_2035	CpVD57_2036	CPTC_00796
413	Cp1002B_1690	Cp12C_1031	Cp226_1009	Cp267_1016	Cp29156_0940	Cp3995_0992	Cp4202_0965	CpC231_0972	CpE55_0965	CpE56_0864	CpFRC41_0978	CpI19_0976	CpMEX1_0952	CpMEX25_0871	CpMEX29_0955	CpMEX9_0955	CpMIC6_1048	CpN1_0960	CpP54B96_0988	CpPA01_0933	CpPA02_0939	CpPA04_0986	CpPa05_1029	CpPa06_1073	CpPA07_1004	CpPa08_0964	CpPAT10_0971	CpPO22241_0876	AN902_04615	CpT1_0995	CpVD57_0996	CPTC_01532
414	Cp1002B_0636	Cp12C_2109	Cp226_2093	Cp267_2077	Cp29156_0613	Cp3995_2063	Cp4202_1995	CpC231_1995	CpE55_0631	CpE56_0560	CpFRC41_2008	CpI19_2017	CpMEX1_0621	CpMEX25_0564	CpMEX29_0625	CpMEX9_0623	CpMIC6_2145	CpN1_0623	CpP54B96_2035	CpPA01_1921	CpPA02_1947	CpPA04_2037	CpPa05_2125	CpPa06_2206	CpPA07_2062	CpPa08_1984	CpPAT10_2010	CpPO22241_0568	AN902_02995	CpT1_2040	CpVD57_2041	CPTC_00790
415	Cp1002B_1301	Cp12C_1427	Cp226_1407	Cp267_1411	Cp29156_1324	Cp3995_1392	Cp4202_1343	CpC231_1352	CpE55_1359	CpE56_1225	CpFRC41_1359	CpI19_1358	CpMEX1_1344	CpMEX25_1235	CpMEX29_1350	CpMEX9_1348	CpMIC6_1446	CpN1_1348	CpP54B96_1376	CpPA01_1305	CpPA02_1315	CpPA04_1380	CpPa05_1437	CpPa06_1488	CpPA07_1398	CpPa08_1342	CpPAT10_1352	CpPO22241_1240	AN902_06495	CpT1_1381	CpVD57_1382	CPTC_01935
416	Cp1002B_1469	Cp12C_1258	Cp226_1234	Cp267_1244	Cp29156_1163	Cp3995_1217	Cp4202_1181	CpC231_1188	CpE55_1190	CpE56_1070	CpFRC41_1193	CpI19_1195	CpMEX1_1174	CpMEX25_1079	CpMEX29_1179	CpMEX9_1179	CpMIC6_1275	CpN1_1181	CpP54B96_1211	CpPA01_1143	CpPA02_1153	CpPA04_1210	CpPa05_1259	CpPa06_1310	CpPA07_1228	CpPa08_1180	CpPAT10_1187	CpPO22241_1086	AN902_05675	CpT1_1218	CpVD57_1219	CPTC_01757
417	Cp1002B_1513	Cp12C_1212	Cp226_1188	Cp267_1197	Cp29156_1117	Cp3995_1170	Cp4202_1136	CpC231_1143	CpE55_1145	CpE56_1027	CpFRC41_1148	CpI19_1150	CpMEX1_1129	CpMEX25_1036	CpMEX29_1134	CpMEX9_1135	CpMIC6_1229	CpN1_1136	CpP54B96_1165	CpPA01_1099	CpPA02_1109	CpPA04_1164	CpPa05_1213	CpPa06_1262	CpPA07_1183	CpPa08_1135	CpPAT10_1143	CpPO22241_1043	AN902_05460	CpT1_1172	CpVD57_1173	CPTC_01710
418	Cp1002B_0839	Cp12C_1902	Cp226_1872	Cp267_1871	Cp29156_0819	Cp3995_1849	Cp4202_1792	CpC231_1793	CpE55_0834	CpE56_0747	CpFRC41_1800	CpI19_1811	CpMEX1_0821	CpMEX25_0757	CpMEX29_0825	CpMEX9_0825	CpMIC6_1927	CpN1_0829	CpP54B96_1831	CpPA01_1724	CpPA02_1746	CpPA04_1824	CpPa05_1902	CpPa06_1970	CpPA07_1853	CpPa08_1781	CpPAT10_1803	CpPO22241_0759	AN902_03990	CpT1_1834	CpVD57_1835	CPTC_01017
419	Cp1002B_1453	Cp12C_1275	Cp226_1245	Cp267_1256	Cp29156_1174	Cp3995_1228	Cp4202_1191	CpC231_1198	CpE55_1207	CpE56_1080	CpFRC41_1203	CpI19_1205	CpMEX1_1191	CpMEX25_1089	CpMEX29_1196	CpMEX9_1196	CpMIC6_1292	CpN1_1197	CpP54B96_1222	CpPA01_1153	CpPA02_1163	CpPA04_1221	CpPa05_1270	CpPa06_1321	CpPA07_1238	CpPa08_1191	CpPAT10_1197	CpPO22241_1096	AN902_05750	CpT1_1229	CpVD57_1230	CPTC_01768
420	Cp1002B_1169	Cp12C_1567	Cp226_1547	Cp267_1550	Cp29156_1462	Cp3995_1529	Cp4202_1478	CpC231_1487	CpE55_1493	CpE56_1343	CpFRC41_1494	CpI19_1494	CpMEX1_1479	CpMEX25_1360	CpMEX29_1482	CpMEX9_1485	CpMIC6_1585	CpN1_1481	CpP54B96_1514	CpPA01_1432	CpPA02_1448	CpPA04_1515	CpPa05_1579	CpPa06_1637	CpPA07_1539	CpPa08_1474	CpPAT10_1487	CpPO22241_1365	AN902_07170	CpT1_1517	CpVD57_1518	CPTC_02078
421	Cp1002B_0225	Cp12C_0229	Cp226_0220	Cp267_0224	Cp29156_0213	Cp3995_0212	Cp4202_0208	CpC231_0213	CpE55_0224	CpE56_0199	CpFRC41_0210	CpI19_0212	CpMEX1_0222	CpMEX25_0200	CpMEX29_0223	CpMEX9_0222	CpMIC6_0231	CpN1_0219	CpP54B96_0215	CpPA01_0200	CpPA02_0198	CpPA04_0216	CpPa05_0225	CpPa06_0240	CpPA07_0212	CpPa08_0210	CpPAT10_0216	CpPO22241_0202	AN902_01090	CpT1_0217	CpVD57_0217	CPTC_00452
422	Cp1002B_0651	Cp12C_2093	Cp226_2073	Cp267_2062	Cp29156_0628	Cp3995_2046	Cp4202_1981	CpC231_1981	CpE55_0647	CpE56_0574	CpFRC41_1992	CpI19_2002	CpMEX1_0637	CpMEX25_0579	CpMEX29_0639	CpMEX9_0637	CpMIC6_2128	CpN1_0638	CpP54B96_2019	CpPA01_1907	CpPA02_1931	CpPA04_2019	CpPa05_2108	CpPa06_2188	CpPA07_2044	CpPa08_1966	CpPAT10_1995	CpPO22241_0582	AN902_03070	CpT1_2025	CpVD57_2026	CPTC_00808
423	Cp1002B_1778	Cp12C_0937	Cp226_0916	Cp267_0924	Cp29156_1739	Cp3995_0902	Cp4202_0878	CpC231_0887	CpE55_1784	CpE56_1601	CpFRC41_0889	CpI19_0889	CpMEX1_1771	CpMEX25_1620	CpMEX29_1772	CpMEX9_1776	CpMIC6_0948	CpN1_1769	CpP54B96_0900	CpPA01_0852	CpPA02_0857	CpPA04_0897	CpPa05_0936	CpPa06_0980	CpPA07_0913	CpPa08_0879	CpPAT10_0887	CpPO22241_1627	AN902_08570	CpT1_0903	CpVD57_0904	CPTC_01440
424	Cp1002B_1519	Cp12C_1206	Cp226_1182	Cp267_1191	Cp29156_1111	Cp3995_1164	Cp4202_1130	CpC231_1137	CpE55_1139	CpE56_1021	CpFRC41_1142	CpI19_1144	CpMEX1_1123	CpMEX25_1030	CpMEX29_1128	CpMEX9_1129	CpMIC6_1223	CpN1_1130	CpP54B96_1159	CpPA01_1093	CpPA02_1103	CpPA04_1158	CpPa05_1207	CpPa06_1256	CpPA07_1177	CpPa08_1129	CpPAT10_1137	CpPO22241_1037	AN902_05430	CpT1_1166	CpVD57_1167	CPTC_01704
425	Cp1002B_0652	Cp12C_2092	Cp226_2072	Cp267_2061	Cp29156_0629	Cp3995_2045	Cp4202_1980	CpC231_1980	CpE55_0648	CpE56_0575	CpFRC41_1991	CpI19_2001	CpMEX1_0638	CpMEX25_0580	CpMEX29_0640	CpMEX9_0638	CpMIC6_2127	CpN1_0639	CpP54B96_2018	CpPA01_1906	CpPA02_1930	CpPA04_2018	CpPa05_2107	CpPa06_2187	CpPA07_2043	CpPa08_1965	CpPAT10_1994	CpPO22241_0583	AN902_03075	CpT1_2024	CpVD57_2025	CPTC_00809
426	Cp1002B_0795	Cp12C_1945	Cp226_1918	Cp267_1916	Cp29156_0775	Cp3995_1894	Cp4202_1836	CpC231_1837	CpE55_0790	CpE56_0707	CpFRC41_1844	CpI19_1855	CpMEX1_0778	CpMEX25_0715	CpMEX29_0781	CpMEX9_0782	CpMIC6_1973	CpN1_0784	CpP54B96_1875	CpPA01_1766	CpPA02_1790	CpPA04_1867	CpPa05_1948	CpPa06_2018	CpPA07_1897	CpPa08_1823	CpPAT10_1847	CpPO22241_0718	AN902_03780	CpT1_1878	CpVD57_1879	CPTC_00971
427	Cp1002B_0539	Cp12C_0545	Cp226_0531	Cp267_0536	Cp29156_0520	Cp3995_0521	Cp4202_0508	CpC231_0517	CpE55_0539	CpE56_0481	CpFRC41_0516	CpI19_0516	CpMEX1_0530	CpMEX25_0483	CpMEX29_0534	CpMEX9_0530	CpMIC6_0550	CpN1_0531	CpP54B96_0520	CpPA01_0495	CpPA02_0494	CpPA04_0525	CpPa05_0543	CpPa06_0572	CpPA07_0531	CpPa08_0513	CpPAT10_0516	CpPO22241_0486	AN902_02570	CpT1_0525	CpVD57_0525	CPTC_00130
428	Cp1002B_1807	Cp12C_0908	Cp226_0887	Cp267_0895	Cp29156_1768	Cp3995_0873	Cp4202_0850	CpC231_0859	CpE55_1813	CpE56_1628	CpFRC41_0861	CpI19_0859	CpMEX1_1800	CpMEX25_1647	CpMEX29_1801	CpMEX9_1805	CpMIC6_0919	CpN1_1798	CpP54B96_0871	CpPA01_0825	CpPA02_0830	CpPA04_0868	CpPa05_0909	CpPa06_0949	CpPA07_0884	CpPa08_0850	CpPAT10_0857	CpPO22241_1653	AN902_08705	CpT1_0874	CpVD57_0875	CPTC_01406
429	Cp1002B_0448	Cp12C_0453	Cp226_0442	Cp267_0443	Cp29156_0430	Cp3995_0430	Cp4202_0420	CpC231_0428	CpE55_0447	CpE56_0399	CpFRC41_0428	CpI19_0426	CpMEX1_0440	CpMEX25_0400	CpMEX29_0445	CpMEX9_0441	CpMIC6_0458	CpN1_0440	CpP54B96_0431	CpPA01_0409	CpPA02_0407	CpPA04_0433	CpPa05_0451	CpPa06_0472	CpPA07_0434	CpPa08_0424	CpPAT10_0430	CpPO22241_0404	AN902_02145	CpT1_0435	CpVD57_0435	CPTC_00228
430	Cp1002B_1777	Cp12C_0938	Cp226_0917	Cp267_0925	Cp29156_1738	Cp3995_0903	Cp4202_0879	CpC231_0888	CpE55_1783	CpE56_1600	CpFRC41_0890	CpI19_0890	CpMEX1_1770	CpMEX25_1619	CpMEX29_1771	CpMEX9_1775	CpMIC6_0949	CpN1_1768	CpP54B96_0901	CpPA01_0853	CpPA02_0858	CpPA04_0898	CpPa05_0937	CpPa06_0981	CpPA07_0914	CpPa08_0880	CpPAT10_0888	CpPO22241_1626	AN902_08565	CpT1_0904	CpVD57_0905	CPTC_01441
431	Cp1002B_0358	Cp12C_0362	Cp226_0348	Cp267_0351	Cp29156_0341	Cp3995_0339	Cp4202_0335	CpC231_0342	CpE55_0357	CpE56_0315	CpFRC41_0336	CpI19_0341	CpMEX1_0353	CpMEX25_0319	CpMEX29_0355	CpMEX9_0354	CpMIC6_0365	CpN1_0351	CpP54B96_0341	CpPA01_0323	CpPA02_0322	CpPA04_0340	CpPa05_0356	CpPa06_0373	CpPA07_0342	CpPa08_0337	CpPAT10_0343	CpPO22241_0322	AN902_01720	CpT1_0345	CpVD57_0345	CPTC_00324
432	Cp1002B_1327	Cp12C_1401	Cp226_1380	Cp267_1385	Cp29156_1299	Cp3995_1365	Cp4202_1317	CpC231_1326	CpE55_1333	CpE56_1202	CpFRC41_1332	CpI19_1332	CpMEX1_1318	CpMEX25_1210	CpMEX29_1323	CpMEX9_1322	CpMIC6_1420	CpN1_1323	CpP54B96_1350	CpPA01_1278	CpPA02_1288	CpPA04_1355	CpPa05_1408	CpPa06_1459	CpPA07_1371	CpPa08_1317	CpPAT10_1326	CpPO22241_1216	AN902_06365	CpT1_1355	CpVD57_1356	CPTC_01906
433	Cp1002B_1014	Cp12C_1727	Cp226_1704	Cp267_1705	Cp29156_1612	Cp3995_1682	Cp4202_1629	CpC231_1640	CpE55_1649	CpE56_1477	CpFRC41_1641	CpI19_1648	CpMEX1_1636	CpMEX25_1496	CpMEX29_1637	CpMEX9_1641	CpMIC6_1749	CpN1_1635	CpP54B96_1667	CpPA01_1573	CpPA02_1590	CpPA04_1662	CpPa05_1732	CpPa06_1795	CpPA07_1685	CpPa08_1619	CpPAT10_1640	CpPO22241_1505	AN902_07900	CpT1_1669	CpVD57_1671	CPTC_02236
434	Cp1002B_0051	Cp12C_0050	Cp226_0046	Cp267_0048	Cp29156_0047	Cp3995_0042	Cp4202_0042	CpC231_0041	CpE55_0045	CpE56_0039	CpFRC41_0045	CpI19_0043	CpMEX1_0045	CpMEX25_0038	CpMEX29_0046	CpMEX9_0046	CpMIC6_0052	CpN1_0046	CpP54B96_0047	CpPA01_0039	CpPA02_0040	CpPA04_0041	CpPa05_0044	CpPa06_0048	CpPA07_0042	CpPa08_0041	CpPAT10_0043	CpPO22241_0038	AN902_00220	CpT1_0047	CpVD57_0046	CPTC_00628
435	Cp1002B_1422	Cp12C_1306	Cp226_1279	Cp267_1289	Cp29156_1204	Cp3995_1263	Cp4202_1221	CpC231_1228	CpE55_1238	CpE56_1110	CpFRC41_1237	CpI19_1235	CpMEX1_1223	CpMEX25_1118	CpMEX29_1228	CpMEX9_1227	CpMIC6_1324	CpN1_1229	CpP54B96_1254	CpPA01_1184	CpPA02_1194	CpPA04_1253	CpPa05_1302	CpPa06_1356	CpPA07_1270	CpPa08_1221	CpPAT10_1228	CpPO22241_1125	AN902_05900	CpT1_1260	CpVD57_1261	CPTC_01804
436	Cp1002B_1553	Cp12C_1172	Cp226_1148	Cp267_1157	Cp29156_1077	Cp3995_1130	Cp4202_1097	CpC231_1104	CpE55_1105	CpE56_0988	CpFRC41_1109	CpI19_1111	CpMEX1_1089	CpMEX25_0997	CpMEX29_1094	CpMEX9_1095	CpMIC6_1189	CpN1_1096	CpP54B96_1125	CpPA01_1060	CpPA02_1070	CpPA04_1124	CpPa05_1173	CpPa06_1220	CpPA07_1143	CpPa08_1095	CpPAT10_1104	CpPO22241_1004	AN902_05265	CpT1_1132	CpVD57_1133	CPTC_01670
437	Cp1002B_0383	Cp12C_0387	Cp226_0373	Cp267_0376	Cp29156_0366	Cp3995_0364	Cp4202_0359	CpC231_0366	CpE55_0382	CpE56_0337	CpFRC41_0360	CpI19_0365	CpMEX1_0377	CpMEX25_0341	CpMEX29_0380	CpMEX9_0378	CpMIC6_0390	CpN1_0375	CpP54B96_0366	CpPA01_0347	CpPA02_0345	CpPA04_0366	CpPa05_0382	CpPa06_0400	CpPA07_0367	CpPa08_0361	CpPAT10_0367	CpPO22241_0344	AN902_01830	CpT1_0370	CpVD57_0370	CPTC_00299
438	Cp1002B_0300	Cp12C_0304	Cp226_0294	Cp267_0297	Cp29156_0287	Cp3995_0285	Cp4202_0281	CpC231_0287	CpE55_0299	CpE56_0265	CpFRC41_0281	CpI19_0286	CpMEX1_0295	CpMEX25_0267	CpMEX29_0297	CpMEX9_0295	CpMIC6_0307	CpN1_0293	CpP54B96_0288	CpPA01_0269	CpPA02_0268	CpPA04_0286	CpPa05_0298	CpPa06_0316	CpPA07_0287	CpPa08_0283	CpPAT10_0289	CpPO22241_0270	AN902_01430	CpT1_0291	CpVD57_0291	CPTC_00380
439	Cp1002B_1009	Cp12C_1732	Cp226_1709	Cp267_1710	Cp29156_1617	Cp3995_1687	Cp4202_1634	CpC231_1645	CpE55_1654	CpE56_1482	CpFRC41_1646	CpI19_1653	CpMEX1_1641	CpMEX25_1501	CpMEX29_1642	CpMEX9_1646	CpMIC6_1754	CpN1_1640	CpP54B96_1672	CpPA01_1578	CpPA02_1595	CpPA04_1667	CpPa05_1737	CpPa06_1800	CpPA07_1690	CpPa08_1624	CpPAT10_1645	CpPO22241_1510	AN902_07925	CpT1_1674	CpVD57_1676	CPTC_02241
440	Cp1002B_1382	Cp12C_1346	Cp226_1323	Cp267_1329	Cp29156_1244	Cp3995_1307	Cp4202_1262	CpC231_1271	CpE55_1277	CpE56_1148	CpFRC41_1276	CpI19_1278	CpMEX1_1262	CpMEX25_1155	CpMEX29_1267	CpMEX9_1266	CpMIC6_1364	CpN1_1268	CpP54B96_1295	CpPA01_1223	CpPA02_1233	CpPA04_1295	CpPa05_1342	CpPa06_1396	CpPA07_1313	CpPa08_1261	CpPAT10_1270	CpPO22241_1163	AN902_06090	CpT1_1300	CpVD57_1301	CPTC_01846
441	Cp1002B_1788	Cp12C_0927	Cp226_0906	Cp267_0914	Cp29156_1749	Cp3995_0892	Cp4202_0869	CpC231_0878	CpE55_1794	CpE56_1610	CpFRC41_0879	CpI19_0878	CpMEX1_1781	CpMEX25_1629	CpMEX29_1782	CpMEX9_1786	CpMIC6_0938	CpN1_1779	CpP54B96_0890	CpPA01_0843	CpPA02_0848	CpPA04_0887	CpPa05_0927	CpPa06_0969	CpPA07_0903	CpPa08_0869	CpPAT10_0876	CpPO22241_1635	AN902_08615	CpT1_0893	CpVD57_0894	CPTC_01428
442	Cp1002B_0152	Cp12C_0155	Cp226_0147	Cp267_0148	Cp29156_0143	Cp3995_0141	Cp4202_0137	CpC231_0142	CpE55_0150	CpE56_0135	CpFRC41_0141	CpI19_0141	CpMEX1_0150	CpMEX25_0136	CpMEX29_0151	CpMEX9_0149	CpMIC6_0155	CpN1_0148	CpP54B96_0144	CpPA01_0133	CpPA02_0129	CpPA04_0145	CpPa05_0150	CpPa06_0161	CpPA07_0141	CpPa08_0140	CpPAT10_0140	CpPO22241_0136	AN902_00740	CpT1_0143	CpVD57_0142	CPTC_00527
443	Cp1002B_0565	Cp12C_0571	Cp226_0556	Cp267_0561	Cp29156_0546	Cp3995_0547	Cp4202_0533	CpC231_0542	CpE55_0564	CpE56_0506	CpFRC41_0541	CpI19_0541	CpMEX1_0555	CpMEX25_0508	CpMEX29_0559	CpMEX9_0555	CpMIC6_0576	CpN1_0556	CpP54B96_0546	CpPA01_0519	CpPA02_0519	CpPA04_0550	CpPa05_0569	CpPa06_0598	CpPA07_0555	CpPa08_0536	CpPAT10_0541	CpPO22241_0511	AN902_02695	CpT1_0551	CpVD57_0551	CPTC_00104
444	Cp1002B_0519	Cp12C_0525	Cp226_0514	Cp267_0515	Cp29156_0500	Cp3995_0502	Cp4202_0488	CpC231_0497	CpE55_0520	CpE56_0466	CpFRC41_0499	CpI19_0496	CpMEX1_0511	CpMEX25_0467	CpMEX29_0515	CpMEX9_0512	CpMIC6_0530	CpN1_0512	CpP54B96_0501	CpPA01_0478	CpPA02_0476	CpPA04_0507	CpPa05_0525	CpPa06_0552	CpPA07_0512	CpPa08_0495	CpPAT10_0498	CpPO22241_0470	AN902_02490	CpT1_0505	CpVD57_0505	CPTC_00150
445	Cp1002B_1047	Cp12C_1691	Cp226_1669	Cp267_1671	Cp29156_1580	Cp3995_1647	Cp4202_1598	CpC231_1609	CpE55_1615	CpE56_1451	CpFRC41_1611	CpI19_1615	CpMEX1_1601	CpMEX25_1468	CpMEX29_1604	CpMEX9_1606	CpMIC6_1712	CpN1_1604	CpP54B96_1635	CpPA01_1545	CpPA02_1562	CpPA04_1629	CpPa05_1700	CpPa06_1761	CpPA07_1655	CpPa08_1589	CpPAT10_1608	CpPO22241_1478	AN902_07745	CpT1_1637	CpVD57_1639	CPTC_02201
446	Cp1002B_2125	Cp12C_2172	Cp226_2155	Cp267_2139	Cp29156_2082	Cp3995_2128	Cp4202_2054	CpC231_2056	CpE55_2137	CpE56_1922	CpFRC41_2063	CpI19_2077	CpMEX1_2123	CpMEX25_1944	CpMEX29_2123	CpMEX9_2125	CpMIC6_2211	CpN1_2115	CpP54B96_2096	CpPA01_1974	CpPA02_2001	CpPA04_2096	CpPa05_2186	CpPa06_2268	CpPA07_2123	CpPa08_2043	CpPAT10_2066	CpPO22241_1950	AN902_10245	CpT1_2101	CpVD57_2102	CPTC_00726
447	Cp1002B_0006	Cp12C_0006	Cp226_0006	Cp267_0006	Cp29156_0006	Cp3995_0005	Cp4202_0005	CpC231_0005	CpE55_0006	CpE56_0005	CpFRC41_0005	CpI19_0006	CpMEX1_0005	CpMEX25_0005	CpMEX29_0006	CpMEX9_0006	CpMIC6_0006	CpN1_0006	CpP54B96_0006	CpPA01_0005	CpPA02_0005	CpPA04_0005	CpPa05_0006	CpPa06_0006	CpPA07_0005	CpPa08_0005	CpPAT10_0006	CpPO22241_0005	AN902_00025	CpT1_0006	CpVD57_0006	CPTC_00669
448	Cp1002B_0628	Cp12C_2116	Cp226_2102	Cp267_2085	Cp29156_0605	Cp3995_2072	Cp4202_2003	CpC231_2003	CpE55_0623	CpE56_0553	CpFRC41_2016	CpI19_2025	CpMEX1_0613	CpMEX25_0557	CpMEX29_0618	CpMEX9_0615	CpMIC6_2153	CpN1_0615	CpP54B96_2043	CpPA01_1929	CpPA02_1955	CpPA04_2045	CpPa05_2134	CpPa06_2215	CpPA07_2070	CpPa08_1992	CpPAT10_2018	CpPO22241_0561	AN902_02960	CpT1_2048	CpVD57_2049	CPTC_00782
449	Cp1002B_0493	Cp12C_0499	Cp226_0488	Cp267_0489	Cp29156_0474	Cp3995_0476	Cp4202_0463	CpC231_0472	CpE55_0494	CpE56_0442	CpFRC41_0473	CpI19_0471	CpMEX1_0486	CpMEX25_0443	CpMEX29_0489	CpMEX9_0486	CpMIC6_0504	CpN1_0486	CpP54B96_0475	CpPA01_0452	CpPA02_0451	CpPA04_0479	CpPa05_0499	CpPa06_0524	CpPA07_0483	CpPa08_0470	CpPAT10_0473	CpPO22241_0446	AN902_02370	CpT1_0479	CpVD57_0479	CPTC_00178
450	Cp1002B_1227	Cp12C_1506	Cp226_1486	Cp267_1490	Cp29156_1401	Cp3995_1470	Cp4202_1420	CpC231_1429	CpE55_1435	CpE56_1295	CpFRC41_1433	CpI19_1436	CpMEX1_1421	CpMEX25_1306	CpMEX29_1426	CpMEX9_1426	CpMIC6_1525	CpN1_1423	CpP54B96_1454	CpPA01_1377	CpPA02_1388	CpPA04_1456	CpPa05_1517	CpPa06_1572	CpPA07_1477	CpPa08_1416	CpPAT10_1427	CpPO22241_1313	AN902_06860	CpT1_1458	CpVD57_1459	CPTC_02013
451	Cp1002B_0364	Cp12C_0368	Cp226_0354	Cp267_0357	Cp29156_0347	Cp3995_0345	Cp4202_0340	CpC231_0347	CpE55_0363	CpE56_0320	CpFRC41_0342	CpI19_0346	CpMEX1_0359	CpMEX25_0324	CpMEX29_0361	CpMEX9_0360	CpMIC6_0371	CpN1_0357	CpP54B96_0347	CpPA01_0329	CpPA02_0327	CpPA04_0346	CpPa05_0362	CpPa06_0379	CpPA07_0348	CpPa08_0343	CpPAT10_0349	CpPO22241_0327	AN902_01745	CpT1_0351	CpVD57_0351	CPTC_00318
452	Cp1002B_1581	Cp12C_1144	Cp226_1121	Cp267_1129	Cp29156_1049	Cp3995_1103	Cp4202_1069	CpC231_1076	CpE55_1077	CpE56_0961	CpFRC41_1083	CpI19_1083	CpMEX1_1060	CpMEX25_0970	CpMEX29_1066	CpMEX9_1067	CpMIC6_1161	CpN1_1068	CpP54B96_1097	CpPA01_1034	CpPA02_1043	CpPA04_1097	CpPa05_1146	CpPa06_1193	CpPA07_1116	CpPa08_1069	CpPAT10_1076	CpPO22241_0977	AN902_05130	CpT1_1104	CpVD57_1105	CPTC_01643
453	Cp1002B_1318	Cp12C_1410	Cp226_1389	Cp267_1394	Cp29156_1308	Cp3995_1374	Cp4202_1326	CpC231_1335	CpE55_1342	CpE56_1210	CpFRC41_1342	CpI19_1341	CpMEX1_1327	CpMEX25_1219	CpMEX29_1332	CpMEX9_1331	CpMIC6_1429	CpN1_1332	CpP54B96_1359	CpPA01_1288	CpPA02_1298	CpPA04_1364	CpPa05_1418	CpPa06_1470	CpPA07_1380	CpPa08_1326	CpPAT10_1335	CpPO22241_1224	AN902_06410	CpT1_1364	CpVD57_1365	CPTC_01916
454	Cp1002B_1187	Cp12C_1548	Cp226_1528	Cp267_1530	Cp29156_1443	Cp3995_1510	Cp4202_1460	CpC231_1468	CpE55_1475	CpE56_1327	CpFRC41_1476	CpI19_1475	CpMEX1_1461	CpMEX25_1343	CpMEX29_1464	CpMEX9_1467	CpMIC6_1566	CpN1_1463	CpP54B96_1495	CpPA01_1415	CpPA02_1430	CpPA04_1496	CpPa05_1560	CpPa06_1618	CpPA07_1520	CpPa08_1456	CpPAT10_1469	CpPO22241_1348	AN902_07085	CpT1_1498	CpVD57_1499	CPTC_02058
455	Cp1002B_0105	Cp12C_0107	Cp226_0104	Cp267_0106	Cp29156_0101	Cp3995_0099	Cp4202_0095	CpC231_0096	CpE55_0102	CpE56_0092	CpFRC41_0097	CpI19_0097	CpMEX1_0102	CpMEX25_0091	CpMEX29_0103	CpMEX9_0101	CpMIC6_0108	CpN1_0101	CpP54B96_0102	CpPA01_0091	CpPA02_0093	CpPA04_0100	CpPa05_0104	CpPa06_0112	CpPA07_0098	CpPa08_0097	CpPAT10_0095	CpPO22241_0091	AN902_00485	CpT1_0101	CpVD57_0100	CPTC_00571
456	Cp1002B_1207	Cp12C_1526	Cp226_1506	Cp267_1510	Cp29156_1421	Cp3995_1489	Cp4202_1440	CpC231_1449	CpE55_1455	CpE56_1313	CpFRC41_1454	CpI19_1456	CpMEX1_1441	CpMEX25_1326	CpMEX29_1446	CpMEX9_1446	CpMIC6_1545	CpN1_1443	CpP54B96_1474	CpPA01_1397	CpPA02_1408	CpPA04_1476	CpPa05_1537	CpPa06_1593	CpPA07_1498	CpPa08_1436	CpPAT10_1447	CpPO22241_1332	AN902_06960	CpT1_1478	CpVD57_1479	CPTC_02033
457	Cp1002B_2027	Cp12C_0685	Cp226_0664	Cp267_0671	Cp29156_1983	Cp3995_0652	Cp4202_0635	CpC231_0641	CpE55_2035	CpE56_1834	CpFRC41_0643	CpI19_0641	CpMEX1_2022	CpMEX25_1855	CpMEX29_2022	CpMEX9_2025	CpMIC6_0693	CpN1_2018	CpP54B96_0653	CpPA01_0613	CpPA02_0615	CpPA04_0650	CpPa05_0676	CpPa06_0708	CpPA07_0661	CpPa08_0635	CpPAT10_0642	CpPO22241_1861	AN902_09775	CpT1_0656	CpVD57_0657	CPTC_01184
458	Cp1002B_2056	Cp12C_0653	Cp226_0633	Cp267_0641	Cp29156_2010	Cp3995_0623	Cp4202_0607	CpC231_0613	CpE55_2065	CpE56_1859	CpFRC41_0615	CpI19_0612	CpMEX1_2054	CpMEX25_1881	CpMEX29_2052	CpMEX9_2055	CpMIC6_0661	CpN1_2047	CpP54B96_0624	CpPA01_0586	CpPA02_0588	CpPA04_0621	CpPa05_0646	CpPa06_0680	CpPA07_0631	CpPa08_0606	CpPAT10_0613	CpPO22241_1887	AN902_09915	CpT1_0627	CpVD57_0628	CPTC_01152
459	Cp1002B_1406	Cp12C_1322	Cp226_1296	Cp267_1305	Cp29156_1220	Cp3995_1279	Cp4202_1237	CpC231_1244	CpE55_1253	CpE56_1124	CpFRC41_1252	CpI19_1251	CpMEX1_1238	CpMEX25_1131	CpMEX29_1243	CpMEX9_1242	CpMIC6_1340	CpN1_1244	CpP54B96_1270	CpPA01_1199	CpPA02_1209	CpPA04_1269	CpPa05_1317	CpPa06_1371	CpPA07_1288	CpPa08_1237	CpPAT10_1244	CpPO22241_1139	AN902_05975	CpT1_1276	CpVD57_1277	CPTC_01821
460	Cp1002B_1622	Cp12C_1101	Cp226_1078	Cp267_1085	Cp29156_1007	Cp3995_1060	Cp4202_1029	CpC231_1036	CpE55_1033	CpE56_0922	CpFRC41_1041	CpI19_1042	CpMEX1_1020	CpMEX25_0931	CpMEX29_1022	CpMEX9_1024	CpMIC6_1118	CpN1_1027	CpP54B96_1056	CpPA01_0994	CpPA02_1003	CpPA04_1053	CpPa05_1102	CpPa06_1148	CpPA07_1072	CpPa08_1028	CpPAT10_1036	CpPO22241_0937	AN902_04925	CpT1_1062	CpVD57_1063	CPTC_01599
461	Cp1002B_0329	Cp12C_0333	Cp226_0319	Cp267_0322	Cp29156_0312	Cp3995_0310	Cp4202_0306	CpC231_0313	CpE55_0328	CpE56_0289	CpFRC41_0306	CpI19_0311	CpMEX1_0324	CpMEX25_0291	CpMEX29_0326	CpMEX9_0324	CpMIC6_0336	CpN1_0322	CpP54B96_0312	CpPA01_0294	CpPA02_0293	CpPA04_0311	CpPa05_0325	CpPa06_0342	CpPA07_0312	CpPa08_0308	CpPAT10_0314	CpPO22241_0295	AN902_01575	CpT1_0316	CpVD57_0316	CPTC_00355
462	Cp1002B_1522	Cp12C_1203	Cp226_1179	Cp267_1188	Cp29156_1108	Cp3995_1161	Cp4202_1127	CpC231_1134	CpE55_1136	CpE56_1018	CpFRC41_1139	CpI19_1141	CpMEX1_1120	CpMEX25_1027	CpMEX29_1125	CpMEX9_1126	CpMIC6_1220	CpN1_1127	CpP54B96_1156	CpPA01_1090	CpPA02_1100	CpPA04_1155	CpPa05_1204	CpPa06_1253	CpPA07_1174	CpPa08_1126	CpPAT10_1134	CpPO22241_1034	AN902_05415	CpT1_1163	CpVD57_1164	CPTC_01701
463	Cp1002B_0397	Cp12C_0402	Cp226_0388	Cp267_0391	Cp29156_0380	Cp3995_0379	Cp4202_0372	CpC231_0379	CpE55_0397	CpE56_0350	CpFRC41_0374	CpI19_0378	CpMEX1_0391	CpMEX25_0354	CpMEX29_0395	CpMEX9_0392	CpMIC6_0405	CpN1_0390	CpP54B96_0380	CpPA01_0360	CpPA02_0358	CpPA04_0381	CpPa05_0397	CpPa06_0416	CpPA07_0382	CpPa08_0375	CpPAT10_0380	CpPO22241_0357	AN902_01895	CpT1_0384	CpVD57_0384	CPTC_00284
464	Cp1002B_1603	Cp12C_1121	Cp226_1099	Cp267_1107	Cp29156_1027	Cp3995_1081	Cp4202_1048	CpC231_1054	CpE55_1053	CpE56_0940	CpFRC41_1061	CpI19_1061	CpMEX1_1039	CpMEX25_0950	CpMEX29_1043	CpMEX9_1044	CpMIC6_1138	CpN1_1046	CpP54B96_1075	CpPA01_1013	CpPA02_1022	CpPA04_1074	CpPa05_1123	CpPa06_1170	CpPA07_1093	CpPa08_1047	CpPAT10_1055	CpPO22241_0956	AN902_05020	CpT1_1082	CpVD57_1083	CPTC_01620
465	Cp1002B_2030	Cp12C_0682	Cp226_0661	Cp267_0668	Cp29156_1986	Cp3995_0649	Cp4202_0632	CpC231_0638	CpE55_2038	CpE56_1837	CpFRC41_0640	CpI19_0638	CpMEX1_2025	CpMEX25_1858	CpMEX29_2025	CpMEX9_2028	CpMIC6_0690	CpN1_2021	CpP54B96_0650	CpPA01_0610	CpPA02_0612	CpPA04_0647	CpPa05_0673	CpPa06_0705	CpPA07_0658	CpPa08_0632	CpPAT10_0639	CpPO22241_1864	AN902_09790	CpT1_0653	CpVD57_0654	CPTC_01181
466	Cp1002B_2166	Cp12C_2212	Cp226_2200	Cp267_2180	Cp29156_2122	Cp3995_2170	Cp4202_2095	CpC231_2095	CpE55_2178	CpE56_1961	CpFRC41_2102	CpI19_2116	CpMEX1_2165	CpMEX25_1984	CpMEX29_2165	CpMEX9_2167	CpMIC6_2251	CpN1_2156	CpP54B96_2136	CpPA01_2013	CpPA02_2041	CpPA04_2137	CpPa05_2229	CpPa06_2311	CpPA07_2167	CpPa08_2086	CpPAT10_2105	CpPO22241_1990	AN902_10450	CpT1_2141	CpVD57_2142	CPTC_00682
467	Cp1002B_1225	Cp12C_1508	Cp226_1488	Cp267_1492	Cp29156_1403	Cp3995_1472	Cp4202_1422	CpC231_1431	CpE55_1437	CpE56_1297	CpFRC41_1435	CpI19_1438	CpMEX1_1423	CpMEX25_1308	CpMEX29_1428	CpMEX9_1428	CpMIC6_1527	CpN1_1425	CpP54B96_1456	CpPA01_1379	CpPA02_1390	CpPA04_1458	CpPa05_1519	CpPa06_1574	CpPA07_1479	CpPa08_1418	CpPAT10_1429	CpPO22241_1315	AN902_06870	CpT1_1460	CpVD57_1461	CPTC_02015
468	Cp1002B_1945	Cp12C_0770	Cp226_0746	Cp267_0757	Cp29156_1903	Cp3995_0735	Cp4202_0713	CpC231_0722	CpE55_1951	CpE56_1759	CpFRC41_0724	CpI19_0722	CpMEX1_1938	CpMEX25_1779	CpMEX29_1939	CpMEX9_1942	CpMIC6_0779	CpN1_1936	CpP54B96_0734	CpPA01_0690	CpPA02_0695	CpPA04_0731	CpPa05_0764	CpPa06_0798	CpPA07_0744	CpPa08_0714	CpPAT10_0721	CpPO22241_1786	AN902_09380	CpT1_0738	CpVD57_0739	CPTC_01269
469	Cp1002B_0361	Cp12C_0365	Cp226_0351	Cp267_0354	Cp29156_0344	Cp3995_0342	Cp4202_0337	CpC231_0344	CpE55_0360	CpE56_0317	CpFRC41_0339	CpI19_0343	CpMEX1_0356	CpMEX25_0321	CpMEX29_0358	CpMEX9_0357	CpMIC6_0368	CpN1_0354	CpP54B96_0344	CpPA01_0326	CpPA02_0324	CpPA04_0343	CpPa05_0359	CpPa06_0376	CpPA07_0345	CpPa08_0340	CpPAT10_0346	CpPO22241_0324	AN902_01730	CpT1_0348	CpVD57_0348	CPTC_00321
470	Cp1002B_1691	Cp12C_1030	Cp226_1007	Cp267_1015	Cp29156_0939	Cp3995_0991	Cp4202_0964	CpC231_0971	CpE55_0964	CpE56_0863	CpFRC41_0977	CpI19_0975	CpMEX1_0951	CpMEX25_0870	CpMEX29_0954	CpMEX9_0954	CpMIC6_1047	CpN1_0959	CpP54B96_0987	CpPA01_0932	CpPA02_0938	CpPA04_0985	CpPa05_1028	CpPa06_1072	CpPA07_1002	CpPa08_0963	CpPAT10_0970	CpPO22241_0875	AN902_04610	CpT1_0994	CpVD57_0995	CPTC_01530
471	Cp1002B_1508	Cp12C_1218	Cp226_1193	Cp267_1203	Cp29156_1123	Cp3995_1175	Cp4202_1142	CpC231_1149	CpE55_1150	CpE56_1032	CpFRC41_1153	CpI19_1156	CpMEX1_1134	CpMEX25_1041	CpMEX29_1139	CpMEX9_1140	CpMIC6_1235	CpN1_1141	CpP54B96_1171	CpPA01_1104	CpPA02_1114	CpPA04_1169	CpPa05_1218	CpPa06_1267	CpPA07_1188	CpPa08_1140	CpPAT10_1148	CpPO22241_1048	AN902_05485	CpT1_1178	CpVD57_1179	CPTC_01715
472	Cp1002B_1512	Cp12C_1213	Cp226_1189	Cp267_1198	Cp29156_1118	Cp3995_1171	Cp4202_1137	CpC231_1144	CpE55_1146	CpE56_1028	CpFRC41_1149	CpI19_1151	CpMEX1_1130	CpMEX25_1037	CpMEX29_1135	CpMEX9_1136	CpMIC6_1230	CpN1_1137	CpP54B96_1166	CpPA01_1100	CpPA02_1110	CpPA04_1165	CpPa05_1214	CpPa06_1263	CpPA07_1184	CpPa08_1136	CpPAT10_1144	CpPO22241_1044	AN902_05465	CpT1_1173	CpVD57_1174	CPTC_01711
473	Cp1002B_0695	Cp12C_2050	Cp226_2028	Cp267_2019	Cp29156_0671	Cp3995_2000	Cp4202_1939	CpC231_1939	CpE55_0689	CpE56_0613	CpFRC41_1948	CpI19_1960	CpMEX1_0679	CpMEX25_0620	CpMEX29_0681	CpMEX9_0679	CpMIC6_2083	CpN1_0682	CpP54B96_1976	CpPA01_1865	CpPA02_1889	CpPA04_1972	CpPa05_2059	CpPa06_2138	CpPA07_1999	CpPa08_1921	CpPAT10_1952	CpPO22241_0623	AN902_03280	CpT1_1982	CpVD57_1983	CPTC_00857
474	Cp1002B_1932	Cp12C_0783	Cp226_0759	Cp267_0770	Cp29156_1890	Cp3995_0748	Cp4202_0726	CpC231_0736	CpE55_1938	CpE56_1746	CpFRC41_0737	CpI19_0736	CpMEX1_1925	CpMEX25_1766	CpMEX29_1926	CpMEX9_1929	CpMIC6_0792	CpN1_1923	CpP54B96_0747	CpPA01_0703	CpPA02_0708	CpPA04_0744	CpPa05_0778	CpPa06_0813	CpPA07_0757	CpPa08_0727	CpPAT10_0734	CpPO22241_1773	AN902_09315	CpT1_0751	CpVD57_0752	CPTC_01282
475	Cp1002B_0727	Cp12C_2018	Cp226_1996	Cp267_1988	Cp29156_0702	Cp3995_1968	Cp4202_1908	CpC231_1908	CpE55_0721	CpE56_0644	CpFRC41_1920	CpI19_1929	CpMEX1_0710	CpMEX25_0651	CpMEX29_0713	CpMEX9_0711	CpMIC6_2051	CpN1_0714	CpP54B96_1947	CpPA01_1837	CpPA02_1860	CpPA04_1941	CpPa05_2029	CpPa06_2107	CpPA07_1969	CpPa08_1893	CpPAT10_1921	CpPO22241_0654	AN902_03435	CpT1_1951	CpVD57_1952	CPTC_00890
476	Cp1002B_0533	Cp12C_0539	Cp226_0526	Cp267_0530	Cp29156_0514	Cp3995_0514	Cp4202_0502	CpC231_0511	CpE55_0533	CpE56_0477	CpFRC41_0510	CpI19_0510	CpMEX1_0524	CpMEX25_0478	CpMEX29_0528	CpMEX9_0524	CpMIC6_0544	CpN1_0525	CpP54B96_0514	CpPA01_0489	CpPA02_0487	CpPA04_0519	CpPa05_0537	CpPa06_0564	CpPA07_0524	CpPa08_0507	CpPAT10_0510	CpPO22241_0481	AN902_02545	CpT1_0519	CpVD57_0519	CPTC_00138
477	Cp1002B_1984	Cp12C_0728	Cp226_0706	Cp267_0715	Cp29156_1940	Cp3995_0696	Cp4202_0678	CpC231_0684	CpE55_1992	CpE56_1794	CpFRC41_0684	CpI19_0684	CpMEX1_1979	CpMEX25_1814	CpMEX29_1979	CpMEX9_1982	CpMIC6_0736	CpN1_1975	CpP54B96_0696	CpPA01_0654	CpPA02_0657	CpPA04_0693	CpPa05_0722	CpPa06_0756	CpPA07_0705	CpPa08_0676	CpPAT10_0685	CpPO22241_1820	AN902_09570	CpT1_0699	CpVD57_0700	CPTC_01227
478	Cp1002B_1601	Cp12C_1123	Cp226_1101	Cp267_1109	Cp29156_1029	Cp3995_1083	Cp4202_1050	CpC231_1056	CpE55_1056	CpE56_0942	CpFRC41_1063	CpI19_1063	CpMEX1_1041	CpMEX25_0952	CpMEX29_1045	CpMEX9_1046	CpMIC6_1140	CpN1_1048	CpP54B96_1077	CpPA01_1015	CpPA02_1024	CpPA04_1077	CpPa05_1125	CpPa06_1172	CpPA07_1096	CpPa08_1049	CpPAT10_1057	CpPO22241_0958	AN902_05030	CpT1_1084	CpVD57_1085	CPTC_01623
479	Cp1002B_1717	Cp12C_1002	Cp226_0983	Cp267_0990	Cp29156_1679	Cp3995_0964	Cp4202_0940	CpC231_0948	CpE55_1720	CpE56_1541	CpFRC41_0952	CpI19_0951	CpMEX1_1706	CpMEX25_1561	CpMEX29_1707	CpMEX9_1712	CpMIC6_1019	CpN1_1706	CpP54B96_0963	CpPA01_0910	CpPA02_0915	CpPA04_0961	CpPa05_1004	CpPa06_1047	CpPA07_0977	CpPa08_0939	CpPAT10_0946a	CpPO22241_1569	AN902_08255	CpT1_0970	CpVD57_0971	CPTC_01506
480	Cp1002B_0970	Cp12C_1771	Cp226_1746	Cp267_1748	Cp29156_1655	Cp3995_1724	Cp4202_1672	CpC231_1682	CpE55_1693	CpE56_1518	CpFRC41_1678	CpI19_1691	CpMEX1_1680	CpMEX25_1538	CpMEX29_1680	CpMEX9_1685	CpMIC6_1793	CpN1_1679	CpP54B96_1709	CpPA01_1608	CpPA02_1628	CpPA04_1700	CpPa05_1773	CpPa06_1840	CpPA07_1727	CpPa08_1659	CpPAT10_1682	CpPO22241_1547	AN902_08115	CpT1_1712	CpVD57_1714	CPTC_00036
481	Cp1002B_0224	Cp12C_0228	Cp226_0219	Cp267_0223	Cp29156_0212	Cp3995_0211	Cp4202_0207	CpC231_0212	CpE55_0223	CpE56_0198	CpFRC41_0209	CpI19_0211	CpMEX1_0221	CpMEX25_0199	CpMEX29_0222	CpMEX9_0221	CpMIC6_0230	CpN1_0218	CpP54B96_0214	CpPA01_0199	CpPA02_0197	CpPA04_0215	CpPa05_0224	CpPa06_0239	CpPA07_0211	CpPa08_0209	CpPAT10_0215	CpPO22241_0201	AN902_01085	CpT1_0216	CpVD57_0216	CPTC_00453
482	Cp1002B_1811	Cp12C_0904	Cp226_0883	Cp267_0891	Cp29156_1772	Cp3995_0869	Cp4202_0846	CpC231_0855	CpE55_1817	CpE56_1632	CpFRC41_0857	CpI19_0855	CpMEX1_1804	CpMEX25_1651	CpMEX29_1805	CpMEX9_1809	CpMIC6_0915	CpN1_1802	CpP54B96_0867	CpPA01_0821	CpPA02_0826	CpPA04_0864	CpPa05_0905	CpPa06_0944	CpPA07_0880	CpPa08_0846	CpPAT10_0853	CpPO22241_1657	AN902_08725	CpT1_0870	CpVD57_0871	CPTC_01402
483	Cp1002B_1228	Cp12C_1505	Cp226_1485	Cp267_1489	Cp29156_1400	Cp3995_1469	Cp4202_1419	CpC231_1428	CpE55_1434	CpE56_1294	CpFRC41_1432	CpI19_1435	CpMEX1_1420	CpMEX25_1305	CpMEX29_1425	CpMEX9_1425	CpMIC6_1524	CpN1_1422	CpP54B96_1453	CpPA01_1376	CpPA02_1387	CpPA04_1455	CpPa05_1516	CpPa06_1571	CpPA07_1475	CpPa08_1415	CpPAT10_1426	CpPO22241_1312	AN902_06855	CpT1_1457	CpVD57_1458	CPTC_02011
484	Cp1002B_0693	Cp12C_2052	Cp226_2030	Cp267_2021	Cp29156_0669	Cp3995_2002	Cp4202_1941	CpC231_1941	CpE55_0687	CpE56_0611	CpFRC41_1950	CpI19_1962	CpMEX1_0677	CpMEX25_0618	CpMEX29_0679	CpMEX9_0677	CpMIC6_2085	CpN1_0680	CpP54B96_1978	CpPA01_1867	CpPA02_1891	CpPA04_1974	CpPa05_2061	CpPa06_2140	CpPA07_2001	CpPa08_1923	CpPAT10_1954	CpPO22241_0621	AN902_03270	CpT1_1984	CpVD57_1985	CPTC_00855
485	Cp1002B_0422	Cp12C_0427	Cp226_0417	Cp267_0416	Cp29156_0405	Cp3995_0406	Cp4202_0397	CpC231_0405	CpE55_0422	CpE56_0376	CpFRC41_0400	CpI19_0403	CpMEX1_0416	CpMEX25_0378	CpMEX29_0421	CpMEX9_0417	CpMIC6_0431	CpN1_0416	CpP54B96_0405	CpPA01_0385	CpPA02_0383	CpPA04_0409	CpPa05_0426	CpPa06_0445	CpPA07_0410	CpPa08_0401	CpPAT10_0405	CpPO22241_0382	AN902_02025	CpT1_0409	CpVD57_0409	CPTC_00253
486	Cp1002B_1172	Cp12C_1564	Cp226_1544	Cp267_1547	Cp29156_1459	Cp3995_1526	Cp4202_1475	CpC231_1484	CpE55_1490	CpE56_1340	CpFRC41_1491	CpI19_1491	CpMEX1_1476	CpMEX25_1357	CpMEX29_1479	CpMEX9_1482	CpMIC6_1582	CpN1_1478	CpP54B96_1511	CpPA01_1429	CpPA02_1445	CpPA04_1512	CpPa05_1576	CpPa06_1634	CpPA07_1536	CpPa08_1471	CpPAT10_1484	CpPO22241_1362	AN902_07155	CpT1_1514	CpVD57_1515	CPTC_02075
487	Cp1002B_1927	Cp12C_0788	Cp226_0764	Cp267_0775	Cp29156_1886	Cp3995_0753	Cp4202_0731	CpC231_0741	CpE55_1933	CpE56_1741	CpFRC41_0742	CpI19_0741	CpMEX1_1920	CpMEX25_1761	CpMEX29_1921	CpMEX9_1924	CpMIC6_0797	CpN1_1918	CpP54B96_0752	CpPA01_0708	CpPA02_0713	CpPA04_0749	CpPa05_0784	CpPa06_0818	CpPA07_0762	CpPa08_0732	CpPAT10_0739	CpPO22241_1768	AN902_09290	CpT1_0755	CpVD57_0756	CPTC_01287
488	Cp1002B_2024	Cp12C_0688	Cp226_0667	Cp267_0674	Cp29156_1980	Cp3995_0655	Cp4202_0638	CpC231_0644	CpE55_2032	CpE56_1831	CpFRC41_0646	CpI19_0644	CpMEX1_2019	CpMEX25_1852	CpMEX29_2019	CpMEX9_2022	CpMIC6_0696	CpN1_2015	CpP54B96_0656	CpPA01_0616	CpPA02_0618	CpPA04_0653	CpPa05_0680	CpPa06_0711	CpPA07_0664	CpPa08_0638	CpPAT10_0645	CpPO22241_1858	AN902_09760	CpT1_0659	CpVD57_0660	CPTC_01187
489	Cp1002B_2107	Cp12C_2151	Cp226_2134	Cp267_2118	Cp29156_2061	Cp3995_2105	Cp4202_2033	CpC231_2034	CpE55_2118	CpE56_1905	CpFRC41_2044	CpI19_2056	CpMEX1_2104	CpMEX25_1926	CpMEX29_2105	CpMEX9_2106	CpMIC6_2189	CpN1_2097	CpP54B96_2075	CpPA01_1956	CpPA02_1983	CpPA04_2077	CpPa05_2165	CpPa06_2248	CpPA07_2103	CpPa08_2023	CpPAT10_2047	CpPO22241_1932	AN902_10155	CpT1_2080	CpVD57_2081	CPTC_00748
490	Cp1002B_2008	Cp12C_0704	Cp226_0683	Cp267_0691	Cp29156_1964	Cp3995_0672	Cp4202_0654	CpC231_0660	CpE55_2016	CpE56_1817	CpFRC41_0662	CpI19_0660	CpMEX1_2003	CpMEX25_1836	CpMEX29_2003	CpMEX9_2006	CpMIC6_0712	CpN1_1999	CpP54B96_0672	CpPA01_0632	CpPA02_0634	CpPA04_0669	CpPa05_0697	CpPa06_0729	CpPA07_0680	CpPa08_0654	CpPAT10_0661	CpPO22241_1842	AN902_09680	CpT1_0675	CpVD57_0676	CPTC_01203
491	Cp1002B_1181	Cp12C_1554	Cp226_1533	Cp267_1537	Cp29156_1449	Cp3995_1516	Cp4202_1465	CpC231_1474	CpE55_1480	CpE56_1331	CpFRC41_1481	CpI19_1481	CpMEX1_1466	CpMEX25_1348	CpMEX29_1469	CpMEX9_1472	CpMIC6_1572	CpN1_1468	CpP54B96_1501	CpPA01_1420	CpPA02_1435	CpPA04_1502	CpPa05_1566	CpPa06_1624	CpPA07_1525	CpPa08_1461	CpPAT10_1474	CpPO22241_1353	AN902_07110	CpT1_1504	CpVD57_1505	CPTC_02064
492	Cp1002B_0205	Cp12C_0208	Cp226_0200	Cp267_0202	Cp29156_0194	Cp3995_0194	Cp4202_0189	CpC231_0194	CpE55_0203	CpE56_0182	CpFRC41_0190	CpI19_0193	CpMEX1_0202	CpMEX25_0183	CpMEX29_0203	CpMEX9_0200	CpMIC6_0209	CpN1_0199	CpP54B96_0196	CpPA01_0180	CpPA02_0176	CpPA04_0196	CpPa05_0204	CpPa06_0217	CpPA07_0191	CpPa08_0189	CpPAT10_0194	CpPO22241_0183	AN902_00990	CpT1_0196	CpVD57_0196	CPTC_00473
493	Cp1002B_1065	Cp12C_1673	Cp226_1652	Cp267_1654	Cp29156_1563	Cp3995_1631	Cp4202_1581	CpC231_1592	CpE55_1597	CpE56_1436	CpFRC41_1596	CpI19_1597	CpMEX1_1583	CpMEX25_1453	CpMEX29_1586	CpMEX9_1588	CpMIC6_1692	CpN1_1586	CpP54B96_1618	CpPA01_1530	CpPA02_1547	CpPA04_1614	CpPa05_1685	CpPa06_1746	CpPA07_1640	CpPa08_1574	CpPAT10_1592	CpPO22241_1463	AN902_07660	CpT1_1620	CpVD57_1622	CPTC_02185
494	Cp1002B_0905	Cp12C_1836	Cp226_1807	Cp267_1805	Cp29156_0883	Cp3995_1784	Cp4202_1725	CpC231_1728	CpE55_0900	CpE56_0809	CpFRC41_1735	CpI19_1744	CpMEX1_0887	CpMEX25_0817	CpMEX29_0891	CpMEX9_0891	CpMIC6_1861	CpN1_0895	CpP54B96_1765	CpPA01_1660	CpPA02_1682	CpPA04_1759	CpPa05_1833	CpPa06_1902	CpPA07_1787	CpPa08_1716	CpPAT10_1736	CpPO22241_0821	AN902_04310	CpT1_1769	CpVD57_1770	CPTC_01082
495	Cp1002B_0343	Cp12C_0347	Cp226_0333	Cp267_0336	Cp29156_0326	Cp3995_0324	Cp4202_0320	CpC231_0327	CpE55_0342	CpE56_0300	CpFRC41_0321	CpI19_0326	CpMEX1_0338	CpMEX25_0304	CpMEX29_0340	CpMEX9_0339	CpMIC6_0350	CpN1_0336	CpP54B96_0326	CpPA01_0308	CpPA02_0307	CpPA04_0325	CpPa05_0341	CpPa06_0358	CpPA07_0326	CpPa08_0322	CpPAT10_0328	CpPO22241_0308	AN902_01645	CpT1_0330	CpVD57_0330	CPTC_00340
496	Cp1002B_1456	Cp12C_1272	Cp226_1242	Cp267_1253	Cp29156_1171	Cp3995_1225	Cp4202_1188	CpC231_1195	CpE55_1204	CpE56_1077	CpFRC41_1200	CpI19_1202	CpMEX1_1188	CpMEX25_1086	CpMEX29_1193	CpMEX9_1193	CpMIC6_1289	CpN1_1194	CpP54B96_1219	CpPA01_1150	CpPA02_1160	CpPA04_1218	CpPa05_1267	CpPa06_1318	CpPA07_1235	CpPa08_1188	CpPAT10_1194	CpPO22241_1093	AN902_05735	CpT1_1226	CpVD57_1227	CPTC_01765
497	Cp1002B_0338	Cp12C_0342	Cp226_0328	Cp267_0331	Cp29156_0321	Cp3995_0319	Cp4202_0315	CpC231_0322	CpE55_0337	CpE56_0295	CpFRC41_0316	CpI19_0321	CpMEX1_0333	CpMEX25_0299	CpMEX29_0335	CpMEX9_0334	CpMIC6_0345	CpN1_0331	CpP54B96_0321	CpPA01_0303	CpPA02_0302	CpPA04_0320	CpPa05_0336	CpPa06_0353	CpPA07_0321	CpPa08_0317	CpPAT10_0323	CpPO22241_0303	AN902_01620	CpT1_0325	CpVD57_0325	CPTC_00345
498	Cp1002B_1919	Cp12C_0796	Cp226_0772	Cp267_0783	Cp29156_1878	Cp3995_0761	Cp4202_0739	CpC231_0749	CpE55_1925	CpE56_1733	CpFRC41_0749	CpI19_0749	CpMEX1_1912	CpMEX25_1753	CpMEX29_1913	CpMEX9_1916	CpMIC6_0805	CpN1_1910	CpP54B96_0760	CpPA01_0715	CpPA02_0720	CpPA04_0756	CpPa05_0793	CpPa06_0827	CpPA07_0770	CpPa08_0740	CpPAT10_0747	CpPO22241_1760	AN902_09250	CpT1_0763	CpVD57_0764	CPTC_01294
499	Cp1002B_1838	Cp12C_0876	Cp226_0855	Cp267_0863	Cp29156_1799	Cp3995_0842	Cp4202_0820	CpC231_0829	CpE55_1844	CpE56_1657	CpFRC41_0830	CpI19_0829	CpMEX1_1831	CpMEX25_1677	CpMEX29_1832	CpMEX9_1836	CpMIC6_0887	CpN1_1829	CpP54B96_0840	CpPA01_0794	CpPA02_0799	CpPA04_0837	CpPa05_0877	CpPa06_0914	CpPA07_0852	CpPa08_0820	CpPAT10_0827	CpPO22241_1683	AN902_08855	CpT1_0843	CpVD57_0844	CPTC_01375
500	Cp1002B_0607	Cp12C_0612	Cp226_0595	Cp267_0602	Cp29156_0587	Cp3995_0585	Cp4202_0571	CpC231_0579	CpE55_0604	CpE56_0538	CpFRC41_0579	CpI19_0578	CpMEX1_0594	CpMEX25_0542	CpMEX29_0599	CpMEX9_0595	CpMIC6_0618	CpN1_0596	CpP54B96_0586	CpPA01_0555	CpPA02_0556	CpPA04_0586	CpPa05_0609	CpPa06_0642	CpPA07_0594	CpPa08_0573	CpPAT10_0578	CpPO22241_0546	AN902_02875	CpT1_0590	CpVD57_0591	CPTC_00065
501	Cp1002B_1887	Cp12C_0828	Cp226_0806	Cp267_0815	Cp29156_1846	Cp3995_0793	Cp4202_0771	CpC231_0781	CpE55_1893	CpE56_1701	CpFRC41_0782	CpI19_0781	CpMEX1_1880	CpMEX25_1722	CpMEX29_1881	CpMEX9_1884	CpMIC6_0837	CpN1_1878	CpP54B96_0792	CpPA01_0747	CpPA02_0752	CpPA04_0788	CpPa05_0826	CpPa06_0863	CpPA07_0802	CpPa08_0772	CpPAT10_0780	CpPO22241_1728	AN902_09090	CpT1_0795	CpVD57_0796	CPTC_01326
502	Cp1002B_1662	Cp12C_1061	Cp226_1035	Cp267_1045	Cp29156_0967	Cp3995_1020	Cp4202_0989	CpC231_0996	CpE55_0993	CpE56_0884	CpFRC41_1002	CpI19_1002	CpMEX1_0980	CpMEX25_0891	CpMEX29_0982	CpMEX9_0984	CpMIC6_1078	CpN1_0987	CpP54B96_1016	CpPA01_0956	CpPA02_0963	CpPA04_1011	CpPa05_1058	CpPa06_1103	CpPA07_1029	CpPa08_0988	CpPAT10_0996	CpPO22241_0897	AN902_04725	CpT1_1022	CpVD57_1023	CPTC_01558
503	Cp1002B_1037	Cp12C_1702	Cp226_1682	Cp267_1683	Cp29156_1591	Cp3995_1660	Cp4202_1608	CpC231_1618	CpE55_1626	CpE56_1459	CpFRC41_1623	CpI19_1625	CpMEX1_1613	CpMEX25_1478	CpMEX29_1615	CpMEX9_1618	CpMIC6_1724	CpN1_1613	CpP54B96_1646	CpPA01_1555	CpPA02_1572	CpPA04_1641	CpPa05_1712	CpPa06_1774	CpPA07_1666	CpPa08_1600	CpPAT10_1618	CpPO22241_1487	AN902_07790	CpT1_1648	CpVD57_1650	CPTC_02215
504	Cp1002B_0490	Cp12C_0496	Cp226_0485	Cp267_0486	Cp29156_0471	Cp3995_0474	Cp4202_0460	CpC231_0469	CpE55_0491	CpE56_0439	CpFRC41_0470	CpI19_0468	CpMEX1_0483	CpMEX25_0440	CpMEX29_0487	CpMEX9_0483	CpMIC6_0501	CpN1_0483	CpP54B96_0472	CpPA01_0449	CpPA02_0448	CpPA04_0476	CpPa05_0496	CpPa06_0521	CpPA07_0480	CpPa08_0467	CpPAT10_0470	CpPO22241_0444	AN902_02355	CpT1_0476	CpVD57_0476	CPTC_00181
505	Cp1002B_1461	Cp12C_1266	Cp226_1236	Cp267_1247	Cp29156_1166	Cp3995_1219	Cp4202_1183	CpC231_1190	CpE55_1198	CpE56_1072	CpFRC41_1195	CpI19_1197	CpMEX1_1182	CpMEX25_1081	CpMEX29_1187	CpMEX9_1187	CpMIC6_1283	CpN1_1189	CpP54B96_1214	CpPA01_1145	CpPA02_1155	CpPA04_1212	CpPa05_1261	CpPa06_1312	CpPA07_1230	CpPa08_1183	CpPAT10_1189	CpPO22241_1088	AN902_05710	CpT1_1221	CpVD57_1222	CPTC_01759
506	Cp1002B_1955	Cp12C_0760	Cp226_0736	Cp267_0747	Cp29156_1912	Cp3995_0725	Cp4202_0704	CpC231_0713	CpE55_1961	CpE56_1768	CpFRC41_0715	CpI19_0712	CpMEX1_1949	CpMEX25_1788	CpMEX29_1949	CpMEX9_1952	CpMIC6_0768	CpN1_1946	CpP54B96_0725	CpPA01_0681	CpPA02_0686	CpPA04_0721	CpPa05_0753	CpPa06_0787	CpPA07_0734	CpPa08_0705	CpPAT10_0712	CpPO22241_1795	AN902_09430	CpT1_0729	CpVD57_0730	CPTC_01258
507	Cp1002B_2039	Cp12C_0672	Cp226_0651	Cp267_0658	Cp29156_1995	Cp3995_0640	Cp4202_0623	CpC231_0629	CpE55_2047	CpE56_1845	CpFRC41_0631	CpI19_0628	CpMEX1_2035	CpMEX25_1867	CpMEX29_2034	CpMEX9_2037	CpMIC6_0680	CpN1_2030	CpP54B96_0640	CpPA01_0601	CpPA02_0603	CpPA04_0638	CpPa05_0664	CpPa06_0696	CpPA07_0648	CpPa08_0622	CpPAT10_0630	CpPO22241_1873	AN902_09835	CpT1_0643	CpVD57_0644	CPTC_01171
508	Cp1002B_0220	Cp12C_0224	Cp226_0215	Cp267_0219	Cp29156_0208	Cp3995_0207	Cp4202_0203	CpC231_0208	CpE55_0219	CpE56_0194	CpFRC41_0205	CpI19_0207	CpMEX1_0217	CpMEX25_0195	CpMEX29_0218	CpMEX9_0217	CpMIC6_0226	CpN1_0214	CpP54B96_0210	CpPA01_0195	CpPA02_0193	CpPA04_0211	CpPa05_0220	CpPa06_0235	CpPA07_0207	CpPa08_0205	CpPAT10_0211	CpPO22241_0197	AN902_01065	CpT1_0212	CpVD57_0212	CPTC_00457
509	Cp1002B_1593	Cp12C_1132	Cp226_1109	Cp267_1117	Cp29156_1037	Cp3995_1091	Cp4202_1057	CpC231_1063	CpE55_1065	CpE56_0949	CpFRC41_1071	CpI19_1070	CpMEX1_1050	CpMEX25_0959	CpMEX29_1054	CpMEX9_1055	CpMIC6_1149	CpN1_1056	CpP54B96_1085	CpPA01_1022	CpPA02_1031	CpPA04_1085	CpPa05_1133	CpPa06_1180	CpPA07_1104	CpPa08_1057	CpPAT10_1064	CpPO22241_0965	AN902_05070	CpT1_1092	CpVD57_1093	CPTC_01631
510	Cp1002B_0498	Cp12C_0504	Cp226_0493	Cp267_0494	Cp29156_0479	Cp3995_0481	Cp4202_0468	CpC231_0477	CpE55_0499	CpE56_0447	CpFRC41_0478	CpI19_0476	CpMEX1_0491	CpMEX25_0448	CpMEX29_0494	CpMEX9_0491	CpMIC6_0509	CpN1_0491	CpP54B96_0480	CpPA01_0457	CpPA02_0456	CpPA04_0484	CpPa05_0504	CpPa06_0529	CpPA07_0488	CpPa08_0475	CpPAT10_0478	CpPO22241_0451	AN902_02395	CpT1_0484	CpVD57_0484	CPTC_00173
511	Cp1002B_1986	Cp12C_0726	Cp226_0704	Cp267_0713	Cp29156_1942	Cp3995_0694	Cp4202_0676	CpC231_0682	CpE55_1994	CpE56_1796	CpFRC41_0682	CpI19_0682	CpMEX1_1981	CpMEX25_1816	CpMEX29_1981	CpMEX9_1984	CpMIC6_0734	CpN1_1977	CpP54B96_0694	CpPA01_0652	CpPA02_0655	CpPA04_0691	CpPa05_0720	CpPa06_0754	CpPA07_0703	CpPa08_0674	CpPAT10_0683	CpPO22241_1822	AN902_09580	CpT1_0697	CpVD57_0698	CPTC_01225
512	Cp1002B_1042	Cp12C_1696	Cp226_1675	Cp267_1677	Cp29156_1585	Cp3995_1654	Cp4202_1602	CpC231_1612	CpE55_1621	CpE56_1454	CpFRC41_1617	CpI19_1619	CpMEX1_1607	CpMEX25_1473	CpMEX29_1609	CpMEX9_1612	CpMIC6_1718	CpN1_1608	CpP54B96_1640	CpPA01_1549	CpPA02_1566	CpPA04_1635	CpPa05_1706	CpPa06_1768	CpPA07_1661	CpPa08_1594	CpPAT10_1612	CpPO22241_1482	AN902_07765	CpT1_1642	CpVD57_1644	CPTC_02208
513	Cp1002B_0672	Cp12C_2072	Cp226_2051	Cp267_2041	Cp29156_0649	Cp3995_2023	Cp4202_1961	CpC231_1961	CpE55_0667	CpE56_0593	CpFRC41_1970	CpI19_1982	CpMEX1_0657	CpMEX25_0598	CpMEX29_0659	CpMEX9_0657	CpMIC6_2106	CpN1_0660	CpP54B96_1998	CpPA01_1887	CpPA02_1911	CpPA04_1995	CpPa05_2083	CpPa06_2162	CpPA07_2021	CpPa08_1944	CpPAT10_1974	CpPO22241_0601	AN902_03170	CpT1_2004	CpVD57_2005	CPTC_00834
514	Cp1002B_0525	Cp12C_0531	Cp226_0520	Cp267_0521	Cp29156_0506	Cp3995_0508	Cp4202_0494	CpC231_0503	CpE55_0526	CpE56_0471	CpFRC41_0504	CpI19_0502	CpMEX1_0517	CpMEX25_0472	CpMEX29_0521	CpMEX9_0517	CpMIC6_0536	CpN1_0518	CpP54B96_0507	CpPA01_0483	CpPA02_0481	CpPA04_0513	CpPa05_0531	CpPa06_0558	CpPA07_0518	CpPa08_0500	CpPAT10_0503	CpPO22241_0475	AN902_02515	CpT1_0511	CpVD57_0511	CPTC_00144
515	Cp1002B_0109	Cp12C_0111	Cp226_0108	Cp267_0110	Cp29156_0105	Cp3995_0103	Cp4202_0099	CpC231_0100	CpE55_0106	CpE56_0096	CpFRC41_0101	CpI19_0101	CpMEX1_0106	CpMEX25_0095	CpMEX29_0107	CpMEX9_0105	CpMIC6_0112	CpN1_0105	CpP54B96_0106	CpPA01_0095	CpPA02_0097	CpPA04_0104	CpPa05_0108	CpPa06_0116	CpPA07_0102	CpPa08_0101	CpPAT10_0099	CpPO22241_0095	AN902_00505	CpT1_0105	CpVD57_0104	CPTC_00567
516	Cp1002B_1619	Cp12C_1105	Cp226_1082	Cp267_1089	Cp29156_1010	Cp3995_1064	Cp4202_1032	CpC231_1039	CpE55_1036	CpE56_0925	CpFRC41_1044	CpI19_1045	CpMEX1_1023	CpMEX25_0934	CpMEX29_1026	CpMEX9_1027	CpMIC6_1122	CpN1_1030	CpP54B96_1059	CpPA01_0997	CpPA02_1006	CpPA04_1057	CpPa05_1106	CpPa06_1152	CpPA07_1076	CpPa08_1031	CpPAT10_1039	CpPO22241_0940	AN902_04940	CpT1_1065	CpVD57_1066	CPTC_01603
517	Cp1002B_2131	Cp12C_2178	Cp226_2162	Cp267_2145	Cp29156_2088	Cp3995_2134	Cp4202_2060	CpC231_2062	CpE55_2143	CpE56_1928	CpFRC41_2069	CpI19_2083	CpMEX1_2129	CpMEX25_1950	CpMEX29_2129	CpMEX9_2131	CpMIC6_2217	CpN1_2121	CpP54B96_2102	CpPA01_1980	CpPA02_2007	CpPA04_2102	CpPa05_2192	CpPa06_2274	CpPA07_2129	CpPa08_2049	CpPAT10_2072	CpPO22241_1956	AN902_10275	CpT1_2107	CpVD57_2108	CPTC_00720
518	Cp1002B_1547	Cp12C_1178	Cp226_1154	Cp267_1163	Cp29156_1083	Cp3995_1136	Cp4202_1103	CpC231_1110	CpE55_1111	CpE56_0994	CpFRC41_1115	CpI19_1117	CpMEX1_1095	CpMEX25_1003	CpMEX29_1100	CpMEX9_1101	CpMIC6_1195	CpN1_1102	CpP54B96_1131	CpPA01_1066	CpPA02_1076	CpPA04_1130	CpPa05_1179	CpPa06_1227	CpPA07_1149	CpPa08_1101	CpPAT10_1110	CpPO22241_1010	AN902_05295	CpT1_1138	CpVD57_1139	CPTC_01676
519	Cp1002B_0900	Cp12C_1841	Cp226_1812	Cp267_1810	Cp29156_0878	Cp3995_1789	Cp4202_1730	CpC231_1733	CpE55_0895	CpE56_0805	CpFRC41_1740	CpI19_1749	CpMEX1_0882	CpMEX25_0813	CpMEX29_0886	CpMEX9_0886	CpMIC6_1866	CpN1_0890	CpP54B96_1770	CpPA01_1665	CpPA02_1687	CpPA04_1764	CpPa05_1838	CpPa06_1907	CpPA07_1792	CpPa08_1721	CpPAT10_1741	CpPO22241_0816	AN902_04285	CpT1_1774	CpVD57_1775	CPTC_01077
520	Cp1002B_0291	Cp12C_0295	Cp226_0285	Cp267_0288	Cp29156_0278	Cp3995_0276	Cp4202_0272	CpC231_0278	CpE55_0290	CpE56_0256	CpFRC41_0272	CpI19_0277	CpMEX1_0286	CpMEX25_0258	CpMEX29_0288	CpMEX9_0286	CpMIC6_0298	CpN1_0284	CpP54B96_0279	CpPA01_0260	CpPA02_0259	CpPA04_0277	CpPa05_0289	CpPa06_0306	CpPA07_0278	CpPa08_0274	CpPAT10_0280	CpPO22241_0261	AN902_01385	CpT1_0282	CpVD57_0282	CPTC_00389
521	Cp1002B_0847	Cp12C_1894	Cp226_1865	Cp267_1863	Cp29156_0827	Cp3995_1842	Cp4202_1784	CpC231_1785	CpE55_0842	CpE56_0754	CpFRC41_1793	CpI19_1803	CpMEX1_0829	CpMEX25_0764	CpMEX29_0833	CpMEX9_0833	CpMIC6_1919	CpN1_0837	CpP54B96_1823	CpPA01_1717	CpPA02_1739	CpPA04_1817	CpPa05_1895	CpPa06_1963	CpPA07_1845	CpPa08_1773	CpPAT10_1795	CpPO22241_0766	AN902_04025	CpT1_1826	CpVD57_1827	CPTC_01024
522	Cp1002B_0702	Cp12C_2043	Cp226_2021	Cp267_2012	Cp29156_0678	Cp3995_1993	Cp4202_1932	CpC231_1932	CpE55_0696	CpE56_0621	CpFRC41_1941	CpI19_1953	CpMEX1_0685	CpMEX25_0628	CpMEX29_0688	CpMEX9_0686	CpMIC6_2076	CpN1_0689	CpP54B96_1969	CpPA01_1858	CpPA02_1882	CpPA04_1964	CpPa05_2053	CpPa06_2132	CpPA07_1992	CpPa08_1915	CpPAT10_1944	CpPO22241_0631	AN902_03315	CpT1_1975	CpVD57_1976	CPTC_00865
523	Cp1002B_2092	Cp12C_2135	Cp226_2119	Cp267_2101	Cp29156_2045	Cp3995_2090	Cp4202_2018	CpC231_2019	CpE55_2102	CpE56_1892	CpFRC41_2030	CpI19_2040	CpMEX1_2089	CpMEX25_1913	CpMEX29_2089	CpMEX9_2091	CpMIC6_2173	CpN1_2082	CpP54B96_2059	CpPA01_1942	CpPA02_1969	CpPA04_2063	CpPa05_2149	CpPa06_2233	CpPA07_2088	CpPa08_2008	CpPAT10_2033	CpPO22241_1919	AN902_10090	CpT1_2064	CpVD57_2065	CPTC_00762
524	Cp1002B_0427	Cp12C_0432	Cp226_0423	Cp267_0421	Cp29156_0410	Cp3995_0411	Cp4202_0402	CpC231_0410	CpE55_0427	CpE56_0381	CpFRC41_0405	CpI19_0408	CpMEX1_0421	CpMEX25_0383	CpMEX29_0426	CpMEX9_0422	CpMIC6_0436	CpN1_0421	CpP54B96_0410	CpPA01_0390	CpPA02_0388	CpPA04_0414	CpPa05_0432	CpPa06_0451	CpPA07_0415	CpPa08_0406	CpPAT10_0410	CpPO22241_0387	AN902_02050	CpT1_0414	CpVD57_0414	CPTC_00248
525	Cp1002B_1742	Cp12C_0975	Cp226_0959	Cp267_0963	Cp29156_1704	Cp3995_0939	Cp4202_0914	CpC231_0924	CpE55_1745	CpE56_1565	CpFRC41_0926	CpI19_0925	CpMEX1_1732	CpMEX25_1585	CpMEX29_1733	CpMEX9_1737	CpMIC6_0991	CpN1_1731	CpP54B96_0936	CpPA01_0886	CpPA02_0891	CpPA04_0936	CpPa05_0978	CpPa06_1021	CpPA07_0952	CpPa08_0915	CpPAT10_0921	CpPO22241_1593	AN902_08380	CpT1_0943	CpVD57_0944	CPTC_01481
526	Cp1002B_0314	Cp12C_0318	Cp226_0308	Cp267_0311	Cp29156_0301	Cp3995_0299	Cp4202_0295	CpC231_0302	CpE55_0313	CpE56_0278	CpFRC41_0295	CpI19_0300	CpMEX1_0309	CpMEX25_0280	CpMEX29_0311	CpMEX9_0309	CpMIC6_0321	CpN1_0307	CpP54B96_0301	CpPA01_0283	CpPA02_0282	CpPA04_0300	CpPa05_0313	CpPa06_0330	CpPA07_0301	CpPa08_0297	CpPAT10_0303	CpPO22241_0284	AN902_01500	CpT1_0305	CpVD57_0305	CPTC_00366
527	Cp1002B_0589	Cp12C_0595	Cp226_0578	Cp267_0584	Cp29156_0569	Cp3995_0569	Cp4202_0554	CpC231_0563	CpE55_0588	CpE56_0524	CpFRC41_0562	CpI19_0562	CpMEX1_0578	CpMEX25_0527	CpMEX29_0583	CpMEX9_0579	CpMIC6_0600	CpN1_0580	CpP54B96_0569	CpPA01_0539	CpPA02_0540	CpPA04_0571	CpPa05_0594	CpPa06_0626	CpPA07_0577	CpPa08_0557	CpPAT10_0562	CpPO22241_0531	AN902_02800	CpT1_0573	CpVD57_0573	CPTC_00082
528	Cp1002B_0326	Cp12C_0330	Cp226_0316	Cp267_0319	Cp29156_0309	Cp3995_0307	Cp4202_0303	CpC231_0310	CpE55_0325	CpE56_0286	CpFRC41_0303	CpI19_0308	CpMEX1_0321	CpMEX25_0288	CpMEX29_0323	CpMEX9_0321	CpMIC6_0333	CpN1_0319	CpP54B96_0309	CpPA01_0291	CpPA02_0290	CpPA04_0308	CpPa05_0322	CpPa06_0339	CpPA07_0309	CpPa08_0305	CpPAT10_0311	CpPO22241_0292	AN902_01560	CpT1_0313	CpVD57_0313	CPTC_00358
529	Cp1002B_1510	Cp12C_1216	Cp226_1191	Cp267_1201	Cp29156_1121	Cp3995_1173	Cp4202_1140	CpC231_1147	CpE55_1148	CpE56_1030	CpFRC41_1151	CpI19_1154	CpMEX1_1132	CpMEX25_1039	CpMEX29_1137	CpMEX9_1138	CpMIC6_1233	CpN1_1139	CpP54B96_1169	CpPA01_1102	CpPA02_1112	CpPA04_1167	CpPa05_1216	CpPa06_1265	CpPA07_1186	CpPa08_1138	CpPAT10_1146	CpPO22241_1046	AN902_05475	CpT1_1176	CpVD57_1177	CPTC_01713
530	Cp1002B_1745	Cp12C_0972	Cp226_0956	Cp267_0960	Cp29156_1707	Cp3995_0936	Cp4202_0911	CpC231_0921	CpE55_1748	CpE56_1569	CpFRC41_0923	CpI19_0922	CpMEX1_1735	CpMEX25_1589	CpMEX29_1736	CpMEX9_1740	CpMIC6_0988	CpN1_1734	CpP54B96_0933	CpPA01_0883	CpPA02_0888	CpPA04_0933	CpPa05_0974	CpPa06_1018	CpPA07_0949	CpPa08_0912	CpPAT10_0918	CpPO22241_1596	AN902_08395	CpT1_0940	CpVD57_0941	CPTC_01478
531	Cp1002B_2077	Cp12C_0629	Cp226_0610	Cp267_0617	Cp29156_2033	Cp3995_0600	Cp4202_0586	CpC231_0592	CpE55_2087	CpE56_1879	CpFRC41_0593	CpI19_0591	CpMEX1_2075	CpMEX25_1901	CpMEX29_2073	CpMEX9_2077	CpMIC6_0637	CpN1_2067	CpP54B96_0601	CpPA01_0567	CpPA02_0568	CpPA04_0598	CpPa05_0624	CpPa06_0658	CpPA07_0608	CpPa08_0585	CpPAT10_0592	CpPO22241_1907	AN902_10015	CpT1_0604	CpVD57_0605	CPTC_01130
532	Cp1002B_0367	Cp12C_0371	Cp226_0357	Cp267_0360	Cp29156_0350	Cp3995_0348	Cp4202_0343	CpC231_0350	CpE55_0366	CpE56_0323	CpFRC41_0345	CpI19_0349	CpMEX1_0362	CpMEX25_0327	CpMEX29_0364	CpMEX9_0363	CpMIC6_0374	CpN1_0360	CpP54B96_0350	CpPA01_0332	CpPA02_0330	CpPA04_0349	CpPa05_0365	CpPa06_0382	CpPA07_0351	CpPa08_0346	CpPAT10_0352	CpPO22241_0330	AN902_01760	CpT1_0354	CpVD57_0354	CPTC_00315
533	Cp1002B_1638	Cp12C_1085	Cp226_1061	Cp267_1069	Cp29156_0991	Cp3995_1044	Cp4202_1013	CpC231_1020	CpE55_1017	CpE56_0907	CpFRC41_1025	CpI19_1026	CpMEX1_1004	CpMEX25_0915	CpMEX29_1006	CpMEX9_1008	CpMIC6_1102	CpN1_1011	CpP54B96_1040	CpPA01_0978	CpPA02_0987	CpPA04_1037	CpPa05_1086	CpPa06_1130	CpPA07_1055	CpPa08_1012	CpPAT10_1020	CpPO22241_0921	AN902_04845	CpT1_1046	CpVD57_1047	CPTC_01582
534	Cp1002B_1028	Cp12C_1712	Cp226_1692	Cp267_1692	Cp29156_1600	Cp3995_1671	Cp4202_1617	CpC231_1627	CpE55_1636	CpE56_1468	CpFRC41_1632	CpI19_1634	CpMEX1_1623	CpMEX25_1487	CpMEX29_1624	CpMEX9_1628	CpMIC6_1734	CpN1_1622	CpP54B96_1655	CpPA01_1564	CpPA02_1581	CpPA04_1652	CpPa05_1722	CpPa06_1784	CpPA07_1677	CpPa08_1610	CpPAT10_1627	CpPO22241_1496	AN902_07835	CpT1_1657	CpVD57_1659	CPTC_02226
535	Cp1002B_0549	Cp12C_0555	Cp226_0541	Cp267_0546	Cp29156_0530	Cp3995_0531	Cp4202_0518	CpC231_0527	CpE55_0549	CpE56_0491	CpFRC41_0526	CpI19_0526	CpMEX1_0540	CpMEX25_0493	CpMEX29_0544	CpMEX9_0540	CpMIC6_0560	CpN1_0541	CpP54B96_0530	CpPA01_0505	CpPA02_0504	CpPA04_0535	CpPa05_0553	CpPa06_0582	CpPA07_0541	CpPa08_0523	CpPAT10_0526	CpPO22241_0496	AN902_02620	CpT1_0535	CpVD57_0535	CPTC_00120
536	Cp1002B_0005	Cp12C_0005	Cp226_0005	Cp267_0005	Cp29156_0005	Cp3995_0004	Cp4202_0004	CpC231_0004	CpE55_0005	CpE56_0004	CpFRC41_0004	CpI19_0005	CpMEX1_0004	CpMEX25_0004	CpMEX29_0005	CpMEX9_0005	CpMIC6_0005	CpN1_0005	CpP54B96_0005	CpPA01_0004	CpPA02_0004	CpPA04_0004	CpPa05_0005	CpPa06_0005	CpPA07_0004	CpPa08_0004	CpPAT10_0005	CpPO22241_0004	AN902_00020	CpT1_0005	CpVD57_0005	CPTC_00670
537	Cp1002B_0076	Cp12C_0077	Cp226_0075	Cp267_0077	Cp29156_0072	Cp3995_0070	Cp4202_0067	CpC231_0066	CpE55_0072	CpE56_0063	CpFRC41_0069	CpI19_0067	CpMEX1_0073	CpMEX25_0062	CpMEX29_0074	CpMEX9_0072	CpMIC6_0079	CpN1_0072	CpP54B96_0072	CpPA01_0063	CpPA02_0064	CpPA04_0069	CpPa05_0074	CpPa06_0078	CpPA07_0069	CpPa08_0067	CpPAT10_0068	CpPO22241_0062	AN902_00340	CpT1_0072	CpVD57_0071	CPTC_00600
538	Cp1002B_1138	Cp12C_1598	Cp226_1576	Cp267_1580	Cp29156_1489	Cp3995_1558	Cp4202_1506	CpC231_1516	CpE55_1524	CpE56_1370	CpFRC41_1523	CpI19_1522	CpMEX1_1511	CpMEX25_1388	CpMEX29_1513	CpMEX9_1515	CpMIC6_1617	CpN1_1512	CpP54B96_1543	CpPA01_1461	CpPA02_1477	CpPA04_1543	CpPa05_1609	CpPa06_1668	CpPA07_1568	CpPa08_1502	CpPAT10_1516	CpPO22241_1393	AN902_07325	CpT1_1545	CpVD57_1546	CPTC_02107
539	Cp1002B_1663	Cp12C_1060	Cp226_1034	Cp267_1044	Cp29156_0966	Cp3995_1019	Cp4202_0988	CpC231_0995	CpE55_0992	CpE56_0883	CpFRC41_1001	CpI19_1001	CpMEX1_0979	CpMEX25_0890	CpMEX29_0981	CpMEX9_0983	CpMIC6_1077	CpN1_0986	CpP54B96_1015	CpPA01_0955	CpPA02_0962	CpPA04_1010	CpPa05_1057	CpPa06_1102	CpPA07_1028	CpPa08_0987	CpPAT10_0995	CpPO22241_0896	AN902_04720	CpT1_1021	CpVD57_1022	CPTC_01557
540	Cp1002B_0793	Cp12C_1947	Cp226_1920	Cp267_1918	Cp29156_0773	Cp3995_1896	Cp4202_1838	CpC231_1839	CpE55_0788	CpE56_0705	CpFRC41_1846	CpI19_1857	CpMEX1_0776	CpMEX25_0713	CpMEX29_0779	CpMEX9_0780	CpMIC6_1975	CpN1_0782	CpP54B96_1877	CpPA01_1768	CpPA02_1792	CpPA04_1869	CpPa05_1950	CpPa06_2020	CpPA07_1899	CpPa08_1825	CpPAT10_1849	CpPO22241_0716	AN902_03770	CpT1_1880	CpVD57_1881	CPTC_00969
541	Cp1002B_1765	Cp12C_0950	Cp226_0931	Cp267_0937	Cp29156_1726	Cp3995_0915	Cp4202_0891	CpC231_0901	CpE55_1771	CpE56_1588	CpFRC41_0904	CpI19_0902	CpMEX1_1758	CpMEX25_1608	CpMEX29_1759	CpMEX9_1763	CpMIC6_0961	CpN1_1756	CpP54B96_0913	CpPA01_0864	CpPA02_0869	CpPA04_0911	CpPa05_0951	CpPa06_0996	CpPA07_0928	CpPa08_0892	CpPAT10_0900	CpPO22241_1615	AN902_08505	CpT1_0916	CpVD57_0917	CPTC_01456
542	Cp1002B_2154	Cp12C_2200	Cp226_2185	Cp267_2167	Cp29156_2110	Cp3995_2156	Cp4202_2081	CpC231_2083	CpE55_2166	CpE56_1949	CpFRC41_2090	CpI19_2104	CpMEX1_2152	CpMEX25_1972	CpMEX29_2153	CpMEX9_2154	CpMIC6_2239	CpN1_2144	CpP54B96_2124	CpPA01_2001	CpPA02_2029	CpPA04_2124	CpPa05_2216	CpPa06_2298	CpPA07_2152	CpPa08_2072	CpPAT10_2093	CpPO22241_1978	AN902_10390	CpT1_2129	CpVD57_2130	CPTC_00697
543	Cp1002B_0122	Cp12C_0124	Cp226_0121	Cp267_0123	Cp29156_0118	Cp3995_0116	Cp4202_0112	CpC231_0114	CpE55_0119	CpE56_0110	CpFRC41_0115	CpI19_0115	CpMEX1_0119	CpMEX25_0109	CpMEX29_0120	CpMEX9_0118	CpMIC6_0125	CpN1_0118	CpP54B96_0119	CpPA01_0108	CpPA02_0110	CpPA04_0119	CpPa05_0124	CpPa06_0132	CpPA07_0115	CpPa08_0114	CpPAT10_0113	CpPO22241_0109	AN902_00575	CpT1_0118	CpVD57_0117	CPTC_00553
544	Cp1002B_2040	Cp12C_0671	Cp226_0650	Cp267_0657	Cp29156_1996	Cp3995_0639	Cp4202_0622	CpC231_0628	CpE55_2048	CpE56_1846	CpFRC41_0630	CpI19_0627	CpMEX1_2036	CpMEX25_1868	CpMEX29_2035	CpMEX9_2038	CpMIC6_0679	CpN1_2031	CpP54B96_0639	CpPA01_0600	CpPA02_0602	CpPA04_0637	CpPa05_0663	CpPa06_0695	CpPA07_0647	CpPa08_0621	CpPAT10_0629	CpPO22241_1874	AN902_09840	CpT1_0642	CpVD57_0643	CPTC_01170
545	Cp1002B_1450	Cp12C_1278	Cp226_1248	Cp267_1259	Cp29156_1177	Cp3995_1231	Cp4202_1193	CpC231_1200	CpE55_1210	CpE56_1082	CpFRC41_1206	CpI19_1207	CpMEX1_1194	CpMEX25_1091	CpMEX29_1199	CpMEX9_1199	CpMIC6_1295	CpN1_1200	CpP54B96_1225	CpPA01_1156	CpPA02_1166	CpPA04_1224	CpPa05_1272	CpPa06_1323	CpPA07_1241	CpPa08_1193	CpPAT10_1199	CpPO22241_1098	AN902_05760	CpT1_1232	CpVD57_1233	CPTC_01771
546	Cp1002B_0635	Cp12C_2110	Cp226_2095	Cp267_2078	Cp29156_0612	Cp3995_2065	Cp4202_1996	CpC231_1996	CpE55_0630	CpE56_0559	CpFRC41_2009	CpI19_2018	CpMEX1_0620	CpMEX25_0563	CpMEX29_0624	CpMEX9_0622	CpMIC6_2146	CpN1_0622	CpP54B96_2036	CpPA01_1922	CpPA02_1948	CpPA04_2038	CpPa05_2127	CpPa06_2208	CpPA07_2063	CpPa08_1985	CpPAT10_2011	CpPO22241_0567	AN902_02990	CpT1_2041	CpVD57_2042	CPTC_00789
547	Cp1002B_1410	Cp12C_1318	Cp226_1290	Cp267_1301	Cp29156_1216	Cp3995_1275	Cp4202_1233	CpC231_1240	CpE55_1249	CpE56_1121	CpFRC41_1248	CpI19_1247	CpMEX1_1234	CpMEX25_1128	CpMEX29_1239	CpMEX9_1238	CpMIC6_1336	CpN1_1240	CpP54B96_1266	CpPA01_1195	CpPA02_1205	CpPA04_1264	CpPa05_1313	CpPa06_1367	CpPA07_1282	CpPa08_1233	CpPAT10_1240	CpPO22241_1136	AN902_05955	CpT1_1272	CpVD57_1273	CPTC_01815
548	Cp1002B_2085	Cp12C_2127	Cp226_2111	Cp267_2094	Cp29156_2038	Cp3995_2081	Cp4202_2011	CpC231_2012	CpE55_2095	CpE56_1885	CpFRC41_2023	CpI19_2033	CpMEX1_2082	CpMEX25_1906	CpMEX29_2082	CpMEX9_2084	CpMIC6_2165	CpN1_2075	CpP54B96_2052	CpPA01_1936	CpPA02_1962	CpPA04_2055	CpPa05_2141	CpPa06_2224	CpPA07_2079	CpPa08_2000	CpPAT10_2026	CpPO22241_1912	AN902_10055	CpT1_2057	CpVD57_2058	CPTC_00773
549	Cp1002B_1023	Cp12C_1717	Cp226_1695	Cp267_1697	Cp29156_1604	Cp3995_1673	Cp4202_1621	CpC231_1632	CpE55_1640	CpE56_1470	CpFRC41_1634	CpI19_1639	CpMEX1_1627	CpMEX25_1489	CpMEX29_1628	CpMEX9_1632	CpMIC6_1739	CpN1_1626	CpP54B96_1659	CpPA01_1566	CpPA02_1583	CpPA04_1654	CpPa05_1725	CpPa06_1787	CpPA07_1679	CpPa08_1612	CpPAT10_1632	CpPO22241_1498	AN902_07855	CpT1_1661	CpVD57_1663	CPTC_02228
550	Cp1002B_1752	Cp12C_0965	Cp226_0948	Cp267_0953	Cp29156_1714	Cp3995_0929	Cp4202_0904	CpC231_0914	CpE55_1755	CpE56_1576	CpFRC41_0916	CpI19_0915	CpMEX1_1742	CpMEX25_1596	CpMEX29_1743	CpMEX9_1747	CpMIC6_0981	CpN1_1741	CpP54B96_0926	CpPA01_0876	CpPA02_0881	CpPA04_0926	CpPa05_0967	CpPa06_1011	CpPA07_0942	CpPa08_0905	CpPAT10_0911	CpPO22241_1603	AN902_08430	CpT1_0933	CpVD57_0934	CPTC_01471
551	Cp1002B_1703	Cp12C_1017	Cp226_0995	Cp267_1002	Cp29156_0926	Cp3995_0979	Cp4202_0951	CpC231_0959	CpE55_0952	CpE56_0852	CpFRC41_0965	CpI19_0962	CpMEX1_0939	CpMEX25_0859	CpMEX29_0942	CpMEX9_0942	CpMIC6_1034	CpN1_0947	CpP54B96_0974	CpPA01_0921	CpPA02_0926	CpPA04_0973	CpPa05_1016	CpPa06_1059	CpPA07_0990	CpPa08_0951	CpPAT10_0957	CpPO22241_0864	AN902_04555	CpT1_0981	CpVD57_0982	CPTC_01518
552	Cp1002B_1129	Cp12C_1607	Cp226_1585	Cp267_1589	Cp29156_1498	Cp3995_1566	Cp4202_1515	CpC231_1525	CpE55_1533	CpE56_1378	CpFRC41_1531	CpI19_1531	CpMEX1_1520	CpMEX25_1396	CpMEX29_1522	CpMEX9_1524	CpMIC6_1626	CpN1_1521	CpP54B96_1552	CpPA01_1469	CpPA02_1485	CpPA04_1551	CpPa05_1617	CpPa06_1676	CpPA07_1576	CpPa08_1510	CpPAT10_1525	CpPO22241_1401	AN902_07365	CpT1_1554	CpVD57_1555	CPTC_02115
553	Cp1002B_0574	Cp12C_0580	Cp226_0565	Cp267_0570	Cp29156_0555	Cp3995_0556	Cp4202_0542	CpC231_0551	CpE55_0573	CpE56_0515	CpFRC41_0550	CpI19_0550	CpMEX1_0564	CpMEX25_0517	CpMEX29_0568	CpMEX9_0564	CpMIC6_0585	CpN1_0565	CpP54B96_0555	CpPA01_0528	CpPA02_0528	CpPA04_0559	CpPa05_0579	CpPa06_0610	CpPA07_0564	CpPa08_0545	CpPAT10_0550	CpPO22241_0520	AN902_02740	CpT1_0560	CpVD57_0560	CPTC_00095
554	Cp1002B_1678	Cp12C_1043	Cp226_1021	Cp267_1028	Cp29156_0952	Cp3995_1004	Cp4202_0977	CpC231_0984	CpE55_0977	CpE56_0876	CpFRC41_0990	CpI19_0988	CpMEX1_0964	CpMEX25_0883	CpMEX29_0967	CpMEX9_0967	CpMIC6_1060	CpN1_0972	CpP54B96_1000	CpPA01_0945	CpPA02_0951	CpPA04_0998	CpPa05_1042	CpPa06_1087	CpPA07_1016	CpPa08_0976	CpPAT10_0983	CpPO22241_0888	AN902_04675	CpT1_1007	CpVD57_1008	CPTC_01544
555	Cp1002B_1890	Cp12C_0825	Cp226_0803	Cp267_0812	Cp29156_1849	Cp3995_0790	Cp4202_0768	CpC231_0778	CpE55_1896	CpE56_1704	CpFRC41_0779	CpI19_0778	CpMEX1_1883	CpMEX25_1725	CpMEX29_1884	CpMEX9_1887	CpMIC6_0834	CpN1_1881	CpP54B96_0789	CpPA01_0744	CpPA02_0749	CpPA04_0785	CpPa05_0823	CpPa06_0860	CpPA07_0799	CpPa08_0769	CpPAT10_0777	CpPO22241_1731	AN902_09105	CpT1_0792	CpVD57_0793	CPTC_01323
556	Cp1002B_1285	Cp12C_1444	Cp226_1424	Cp267_1428	Cp29156_1341	Cp3995_1409	Cp4202_1360	CpC231_1369	CpE55_1376	CpE56_1240	CpFRC41_1376	CpI19_1375	CpMEX1_1361	CpMEX25_1251	CpMEX29_1367	CpMEX9_1365	CpMIC6_1463	CpN1_1365	CpP54B96_1393	CpPA01_1321	CpPA02_1331	CpPA04_1396	CpPa05_1454	CpPa06_1508	CpPA07_1415	CpPa08_1358	CpPAT10_1369	CpPO22241_1256	AN902_06575	CpT1_1398	CpVD57_1399	CPTC_01952
557	Cp1002B_0170	Cp12C_0173	Cp226_0164	Cp267_0165	Cp29156_0160	Cp3995_0158	Cp4202_0154	CpC231_0159	CpE55_0169	CpE56_0149	CpFRC41_0157	CpI19_0158	CpMEX1_0168	CpMEX25_0149	CpMEX29_0169	CpMEX9_0166	CpMIC6_0173	CpN1_0166	CpP54B96_0161	CpPA01_0147	CpPA02_0143	CpPA04_0162	CpPa05_0168	CpPa06_0179	CpPA07_0158	CpPa08_0156	CpPAT10_0158	CpPO22241_0149	AN902_00815	CpT1_0160	CpVD57_0161	CPTC_00509
558	Cp1002B_1566	Cp12C_1159	Cp226_1135	Cp267_1144	Cp29156_1064	Cp3995_1117	Cp4202_1084	CpC231_1091	CpE55_1092	CpE56_0975	CpFRC41_1096	CpI19_1098	CpMEX1_1076	CpMEX25_0984	CpMEX29_1081	CpMEX9_1082	CpMIC6_1176	CpN1_1083	CpP54B96_1112	CpPA01_1047	CpPA02_1057	CpPA04_1111	CpPa05_1160	CpPa06_1207	CpPA07_1130	CpPa08_1082	CpPAT10_1091	CpPO22241_0991	AN902_05200	CpT1_1119	CpVD57_1120	CPTC_01657
559	Cp1002B_1357	Cp12C_1371	Cp226_1348	Cp267_1354	Cp29156_1269	Cp3995_1333	Cp4202_1287	CpC231_1296	CpE55_1302	CpE56_1173	CpFRC41_1301	CpI19_1302	CpMEX1_1287	CpMEX25_1180	CpMEX29_1292	CpMEX9_1291	CpMIC6_1389	CpN1_1293	CpP54B96_1320	CpPA01_1248	CpPA02_1258	CpPA04_1320	CpPa05_1372	CpPa06_1423	CpPA07_1338	CpPa08_1286	CpPAT10_1295	CpPO22241_1187	AN902_06215	CpT1_1325	CpVD57_1326	CPTC_01872
560	Cp1002B_1455	Cp12C_1273	Cp226_1243	Cp267_1254	Cp29156_1172	Cp3995_1226	Cp4202_1189	CpC231_1196	CpE55_1205	CpE56_1078	CpFRC41_1201	CpI19_1203	CpMEX1_1189	CpMEX25_1087	CpMEX29_1194	CpMEX9_1194	CpMIC6_1290	CpN1_1195	CpP54B96_1220	CpPA01_1151	CpPA02_1161	CpPA04_1219	CpPa05_1268	CpPa06_1319	CpPA07_1236	CpPa08_1189	CpPAT10_1195	CpPO22241_1094	AN902_05740	CpT1_1227	CpVD57_1228	CPTC_01766
561	Cp1002B_1333	Cp12C_1395	Cp226_1373	Cp267_1379	Cp29156_1293	Cp3995_1359	Cp4202_1311	CpC231_1320	CpE55_1327	CpE56_1196	CpFRC41_1326	CpI19_1326	CpMEX1_1312	CpMEX25_1204	CpMEX29_1317	CpMEX9_1316	CpMIC6_1414	CpN1_1317	CpP54B96_1344	CpPA01_1272	CpPA02_1282	CpPA04_1348	CpPa05_1402	CpPa06_1453	CpPA07_1364	CpPa08_1311	CpPAT10_1320	CpPO22241_1210	AN902_06335	CpT1_1349	CpVD57_1350	CPTC_01899
562	Cp1002B_0451	Cp12C_0456	Cp226_0445	Cp267_0446	Cp29156_0433	Cp3995_0433	Cp4202_0423	CpC231_0431	CpE55_0450	CpE56_0402	CpFRC41_0431	CpI19_0429	CpMEX1_0443	CpMEX25_0403	CpMEX29_0448	CpMEX9_0444	CpMIC6_0461	CpN1_0443	CpP54B96_0434	CpPA01_0412	CpPA02_0410	CpPA04_0436	CpPa05_0454	CpPa06_0475	CpPA07_0438	CpPa08_0427	CpPAT10_0433	CpPO22241_0407	AN902_02160	CpT1_0438	CpVD57_0438	CPTC_00224
563	Cp1002B_0065	Cp12C_0065	Cp226_0063	Cp267_0065	Cp29156_0061	Cp3995_0058	Cp4202_0056	CpC231_0055	CpE55_0061	CpE56_0053	CpFRC41_0058	CpI19_0056	CpMEX1_0061	CpMEX25_0052	CpMEX29_0063	CpMEX9_0061	CpMIC6_0067	CpN1_0061	CpP54B96_0061	CpPA01_0052	CpPA02_0053	CpPA04_0055	CpPa05_0061	CpPa06_0065	CpPA07_0056	CpPa08_0055	CpPAT10_0057	CpPO22241_0052	AN902_00290	CpT1_0061	CpVD57_0060	CPTC_00613
564	Cp1002B_1122	Cp12C_1614	Cp226_1592	Cp267_1596	Cp29156_1505	Cp3995_1573	Cp4202_1522	CpC231_1532	CpE55_1540	CpE56_1385	CpFRC41_1538	CpI19_1538	CpMEX1_1527	CpMEX25_1402	CpMEX29_1529	CpMEX9_1531	CpMIC6_1633	CpN1_1528	CpP54B96_1559	CpPA01_1476	CpPA02_1492	CpPA04_1558	CpPa05_1625	CpPa06_1684	CpPA07_1583	CpPa08_1517	CpPAT10_1532	CpPO22241_1408	AN902_07400	CpT1_1561	CpVD57_1562	CPTC_02122
565	Cp1002B_0366	Cp12C_0370	Cp226_0356	Cp267_0359	Cp29156_0349	Cp3995_0347	Cp4202_0342	CpC231_0349	CpE55_0365	CpE56_0322	CpFRC41_0344	CpI19_0348	CpMEX1_0361	CpMEX25_0326	CpMEX29_0363	CpMEX9_0362	CpMIC6_0373	CpN1_0359	CpP54B96_0349	CpPA01_0331	CpPA02_0329	CpPA04_0348	CpPa05_0364	CpPa06_0381	CpPA07_0350	CpPa08_0345	CpPAT10_0351	CpPO22241_0329	AN902_01755	CpT1_0353	CpVD57_0353	CPTC_00316
566	Cp1002B_0741	Cp12C_2004	Cp226_1982	Cp267_1974	Cp29156_0716	Cp3995_1954	Cp4202_1894	CpC231_1893	CpE55_0735	CpE56_0656	CpFRC41_1905	CpI19_1914	CpMEX1_0724	CpMEX25_0662	CpMEX29_0727	CpMEX9_0725	CpMIC6_2036	CpN1_0728	CpP54B96_1933	CpPA01_1824	CpPA02_1847	CpPA04_1927	CpPa05_2014	CpPa06_2090	CpPA07_1956	CpPa08_1880	CpPAT10_1906	CpPO22241_0665	AN902_03500	CpT1_1937	CpVD57_1938	CPTC_00905
567	Cp1002B_1487	Cp12C_1239	Cp226_1214	Cp267_1225	Cp29156_1144	Cp3995_1196	Cp4202_1162	CpC231_1169	CpE55_1171	CpE56_1052	CpFRC41_1174	CpI19_1176	CpMEX1_1155	CpMEX25_1061	CpMEX29_1160	CpMEX9_1161	CpMIC6_1256	CpN1_1162	CpP54B96_1192	CpPA01_1125	CpPA02_1135	CpPA04_1190	CpPa05_1239	CpPa06_1289	CpPA07_1209	CpPa08_1161	CpPAT10_1168	CpPO22241_1068	AN902_05585	CpT1_1199	CpVD57_1200	CPTC_01736
568	Cp1002B_1405	Cp12C_1323	Cp226_1297	Cp267_1306	Cp29156_1221	Cp3995_1280	Cp4202_1238	CpC231_1245	CpE55_1254	CpE56_1125	CpFRC41_1253	CpI19_1252	CpMEX1_1239	CpMEX25_1132	CpMEX29_1244	CpMEX9_1243	CpMIC6_1341	CpN1_1245	CpP54B96_1271	CpPA01_1200	CpPA02_1210	CpPA04_1270	CpPa05_1318	CpPa06_1372	CpPA07_1289	CpPa08_1238	CpPAT10_1245	CpPO22241_1140	AN902_05980	CpT1_1277	CpVD57_1278	CPTC_01822
569	Cp1002B_2158	Cp12C_2204	Cp226_2189	Cp267_2171	Cp29156_2114	Cp3995_2160	Cp4202_2085	CpC231_2087	CpE55_2170	CpE56_1953	CpFRC41_2094	CpI19_2108	CpMEX1_2156	CpMEX25_1976	CpMEX29_2157	CpMEX9_2158	CpMIC6_2243	CpN1_2148	CpP54B96_2128	CpPA01_2005	CpPA02_2033	CpPA04_2128	CpPa05_2220	CpPa06_2302	CpPA07_2156	CpPa08_2076	CpPAT10_2097	CpPO22241_1982	AN902_10410	CpT1_2133	CpVD57_2134	CPTC_00693
570	Cp1002B_0439	Cp12C_0444	Cp226_0435	Cp267_0434	Cp29156_0422	Cp3995_0423	Cp4202_0413	CpC231_0421	CpE55_0439	CpE56_0392	CpFRC41_0418	CpI19_0419	CpMEX1_0432	CpMEX25_0394	CpMEX29_0437	CpMEX9_0433	CpMIC6_0449	CpN1_0432	CpP54B96_0422	CpPA01_0401	CpPA02_0399	CpPA04_0425	CpPa05_0444	CpPa06_0465	CpPA07_0426	CpPa08_0417	CpPAT10_0422	CpPO22241_0398	AN902_02105	CpT1_0426	CpVD57_0426	CPTC_00236
571	Cp1002B_1653	Cp12C_1070	Cp226_1045	Cp267_1054	Cp29156_0976	Cp3995_1029	Cp4202_0998	CpC231_1005	CpE55_1002	CpE56_0892	CpFRC41_1012	CpI19_1011	CpMEX1_0989	CpMEX25_0900	CpMEX29_0991	CpMEX9_0993	CpMIC6_1087	CpN1_0996	CpP54B96_1025	CpPA01_0965	CpPA02_0972	CpPA04_1021	CpPa05_1069	CpPa06_1114	CpPA07_1039	CpPa08_0997	CpPAT10_1005	CpPO22241_0906	AN902_04770	CpT1_1031	CpVD57_1032	CPTC_01567
572	Cp1002B_1452	Cp12C_1276	Cp226_1246	Cp267_1257	Cp29156_1175	Cp3995_1229	Cp4202_1192	CpC231_1199	CpE55_1208	CpE56_1081	CpFRC41_1204	CpI19_1206	CpMEX1_1192	CpMEX25_1090	CpMEX29_1197	CpMEX9_1197	CpMIC6_1293	CpN1_1198	CpP54B96_1223	CpPA01_1154	CpPA02_1164	CpPA04_1222	CpPa05_1271	CpPa06_1322	CpPA07_1239	CpPa08_1192	CpPAT10_1198	CpPO22241_1097	AN902_05755	CpT1_1230	CpVD57_1231	CPTC_01769
573	Cp1002B_0015	Cp12C_0015	Cp226_0013	Cp267_0013	Cp29156_0013	Cp3995_0011	Cp4202_0012	CpC231_0011	CpE55_0014	CpE56_0011	CpFRC41_0011	CpI19_0013	CpMEX1_0013	CpMEX25_0011	CpMEX29_0014	CpMEX9_0014	CpMIC6_0015	CpN1_0015	CpP54B96_0013	CpPA01_0011	CpPA02_0011	CpPA04_0011	CpPa05_0012	CpPa06_0013	CpPA07_0011	CpPa08_0011	CpPAT10_0013	CpPO22241_0011	AN902_00065	CpT1_0013	CpVD57_0012	CPTC_00662
574	Cp1002B_0416	Cp12C_0421	Cp226_0411	Cp267_0410	Cp29156_0399	Cp3995_0399	Cp4202_0391	CpC231_0398	CpE55_0416	CpE56_0370	CpFRC41_0394	CpI19_0397	CpMEX1_0410	CpMEX25_0372	CpMEX29_0415	CpMEX9_0411	CpMIC6_0425	CpN1_0410	CpP54B96_0399	CpPA01_0379	CpPA02_0377	CpPA04_0402	CpPa05_0419	CpPa06_0438	CpPA07_0403	CpPa08_0395	CpPAT10_0399	CpPO22241_0376	AN902_01995	CpT1_0403	CpVD57_0403	CPTC_00260
575	Cp1002B_1899	Cp12C_0816	Cp226_0794	Cp267_0803	Cp29156_1858	Cp3995_0781	Cp4202_0759	CpC231_0769	CpE55_1905	CpE56_1713	CpFRC41_0770	CpI19_0769	CpMEX1_1892	CpMEX25_1734	CpMEX29_1893	CpMEX9_1896	CpMIC6_0825	CpN1_1890	CpP54B96_0780	CpPA01_0735	CpPA02_0740	CpPA04_0776	CpPa05_0813	CpPa06_0850	CpPA07_0790	CpPa08_0760	CpPAT10_0768	CpPO22241_1740	AN902_09150	CpT1_0783	CpVD57_0784	CPTC_01314
576	Cp1002B_1664	Cp12C_1059	Cp226_1033	Cp267_1043	Cp29156_0965	Cp3995_1018	Cp4202_0987	CpC231_0994	CpE55_0991	CpE56_0882	CpFRC41_1000	CpI19_1000	CpMEX1_0978	CpMEX25_0889	CpMEX29_0980	CpMEX9_0982	CpMIC6_1076	CpN1_0985	CpP54B96_1014	CpPA01_0954	CpPA02_0961	CpPA04_1009	CpPa05_1056	CpPa06_1101	CpPA07_1027	CpPa08_0986	CpPAT10_0994	CpPO22241_0895	AN902_04715	CpT1_1020	CpVD57_1021	CPTC_01556
577	Cp1002B_1091	Cp12C_1647	Cp226_1626	Cp267_1628	Cp29156_1537	Cp3995_1605	Cp4202_1555	CpC231_1566	CpE55_1571	CpE56_1412	CpFRC41_1571	CpI19_1571	CpMEX1_1558	CpMEX25_1429	CpMEX29_1560	CpMEX9_1562	CpMIC6_1666	CpN1_1560	CpP54B96_1592	CpPA01_1505	CpPA02_1522	CpPA04_1589	CpPa05_1659	CpPa06_1718	CpPA07_1615	CpPa08_1549	CpPAT10_1566	CpPO22241_1438	AN902_07540	CpT1_1594	CpVD57_1596	CPTC_02159
578	Cp1002B_1797	Cp12C_0918	Cp226_0897	Cp267_0905	Cp29156_1758	Cp3995_0883	Cp4202_0860	CpC231_0869	CpE55_1803	CpE56_1618	CpFRC41_0871	CpI19_0869	CpMEX1_1790	CpMEX25_1637	CpMEX29_1791	CpMEX9_1795	CpMIC6_0929	CpN1_1788	CpP54B96_0881	CpPA01_0835	CpPA02_0840	CpPA04_0878	CpPa05_0919	CpPa06_0961	CpPA07_0894	CpPa08_0860	CpPAT10_0867	CpPO22241_1643	AN902_08655	CpT1_0884	CpVD57_0885	CPTC_01417
579	Cp1002B_0766	Cp12C_1975	Cp226_1949	Cp267_1947	Cp29156_0745	Cp3995_1927	Cp4202_1867	CpC231_1868	CpE55_0761	CpE56_0680	CpFRC41_1876	CpI19_1885	CpMEX1_0749	CpMEX25_0686	CpMEX29_0752	CpMEX9_0753	CpMIC6_2004	CpN1_0754	CpP54B96_1907	CpPA01_1796	CpPA02_1819	CpPA04_1898	CpPa05_1982	CpPa06_2057	CpPA07_1928	CpPa08_1852	CpPAT10_1878	CpPO22241_0690	AN902_03635	CpT1_1909	CpVD57_1910	CPTC_00938
580	Cp1002B_1087	Cp12C_1651	Cp226_1630	Cp267_1632	Cp29156_1541	Cp3995_1609	Cp4202_1559	CpC231_1570	CpE55_1575	CpE56_1416	CpFRC41_1575	CpI19_1575	CpMEX1_1562	CpMEX25_1433	CpMEX29_1564	CpMEX9_1566	CpMIC6_1670	CpN1_1564	CpP54B96_1596	CpPA01_1509	CpPA02_1526	CpPA04_1593	CpPa05_1663	CpPa06_1722	CpPA07_1619	CpPa08_1553	CpPAT10_1570	CpPO22241_1442	AN902_07560	CpT1_1598	CpVD57_1600	CPTC_02163
581	Cp1002B_0654	Cp12C_2090	Cp226_2070	Cp267_2059	Cp29156_0631	Cp3995_2043	Cp4202_1978	CpC231_1978	CpE55_0650	CpE56_0576	CpFRC41_1988	CpI19_1999	CpMEX1_0639	CpMEX25_0581	CpMEX29_0642	CpMEX9_0640	CpMIC6_2125	CpN1_0641	CpP54B96_2016	CpPA01_1904	CpPA02_1928	CpPA04_2016	CpPa05_2104	CpPa06_2184	CpPA07_2041	CpPa08_1963	CpPAT10_1991	CpPO22241_0584	AN902_03085	CpT1_2022	CpVD57_2023	CPTC_00812
582	Cp1002B_0126	Cp12C_0128	Cp226_0125	Cp267_0127	Cp29156_0122	Cp3995_0120	Cp4202_0116	CpC231_0119	CpE55_0123	CpE56_0114	CpFRC41_0119	CpI19_0119	CpMEX1_0123	CpMEX25_0113	CpMEX29_0124	CpMEX9_0122	CpMIC6_0129	CpN1_0122	CpP54B96_0123	CpPA01_0112	CpPA02_0114	CpPA04_0123	CpPa05_0128	CpPa06_0136	CpPA07_0119	CpPa08_0118	CpPAT10_0118	CpPO22241_0113	AN902_00595	CpT1_0122	CpVD57_0121	CPTC_00549
583	Cp1002B_0692	Cp12C_2053	Cp226_2031	Cp267_2022	Cp29156_0668	Cp3995_2003	Cp4202_1942	CpC231_1942	CpE55_0686	CpE56_0610	CpFRC41_1951	CpI19_1963	CpMEX1_0676	CpMEX25_0617	CpMEX29_0678	CpMEX9_0676	CpMIC6_2086	CpN1_0679	CpP54B96_1979	CpPA01_1868	CpPA02_1892	CpPA04_1975	CpPa05_2062	CpPa06_2141	CpPA07_2002	CpPa08_1924	CpPAT10_1955	CpPO22241_0620	AN902_03265	CpT1_1985	CpVD57_1986	CPTC_00854
584	Cp1002B_2088	Cp12C_2131	Cp226_2114	Cp267_2097	Cp29156_2041	Cp3995_2086	Cp4202_2014	CpC231_2015	CpE55_2098	CpE56_1888	CpFRC41_2026	CpI19_2036	CpMEX1_2085	CpMEX25_1909	CpMEX29_2085	CpMEX9_2087	CpMIC6_2169	CpN1_2078	CpP54B96_2055	CpPA01_1939	CpPA02_1965	CpPA04_2059	CpPa05_2144	CpPa06_2228	CpPA07_2083	CpPa08_2004	CpPAT10_2029	CpPO22241_1915	AN902_10070	CpT1_2060	CpVD57_2061	CPTC_00769
585	Cp1002B_2031	Cp12C_0681	Cp226_0660	Cp267_0667	Cp29156_1987	Cp3995_0648	Cp4202_0631	CpC231_0637	CpE55_2039	CpE56_1838	CpFRC41_0639	CpI19_0637	CpMEX1_2026	CpMEX25_1859	CpMEX29_2026	CpMEX9_2029	CpMIC6_0689	CpN1_2022	CpP54B96_0649	CpPA01_0609	CpPA02_0611	CpPA04_0646	CpPa05_0672	CpPa06_0704	CpPA07_0657	CpPa08_0631	CpPAT10_0638	CpPO22241_1865	AN902_09795	CpT1_0652	CpVD57_0653	CPTC_01180
586	Cp1002B_1217	Cp12C_1516	Cp226_1496	Cp267_1500	Cp29156_1411	Cp3995_1480	Cp4202_1430	CpC231_1439	CpE55_1445	CpE56_1304	CpFRC41_1443	CpI19_1446	CpMEX1_1431	CpMEX25_1316	CpMEX29_1436	CpMEX9_1436	CpMIC6_1535	CpN1_1433	CpP54B96_1464	CpPA01_1387	CpPA02_1398	CpPA04_1466	CpPa05_1527	CpPa06_1583	CpPA07_1487	CpPa08_1426	CpPAT10_1437	CpPO22241_1323	AN902_06910	CpT1_1468	CpVD57_1469	CPTC_02023
587	Cp1002B_0935	Cp12C_1806	Cp226_1777	Cp267_1775	Cp29156_0913	Cp3995_1754	Cp4202_1695	CpC231_1698	CpE55_0930	CpE56_0838	CpFRC41_1705	CpI19_1714	CpMEX1_0917	CpMEX25_0846	CpMEX29_0921	CpMEX9_0921	CpMIC6_1831	CpN1_0925	CpP54B96_1735	CpPA01_1630	CpPA02_1652	CpPA04_1728	CpPa05_1803	CpPa06_1871	CpPA07_1756	CpPa08_1686	CpPAT10_1706	CpPO22241_0850	AN902_04450	CpT1_1739	CpVD57_1740	CPTC_01114
588	Cp1002B_1086	Cp12C_1652	Cp226_1631	Cp267_1633	Cp29156_1542	Cp3995_1610	Cp4202_1560	CpC231_1571	CpE55_1576	CpE56_1417	CpFRC41_1576	CpI19_1576	CpMEX1_1563	CpMEX25_1434	CpMEX29_1565	CpMEX9_1567	CpMIC6_1671	CpN1_1565	CpP54B96_1597	CpPA01_1510	CpPA02_1527	CpPA04_1594	CpPa05_1664	CpPa06_1723	CpPA07_1620	CpPa08_1554	CpPAT10_1571	CpPO22241_1443	AN902_07565	CpT1_1599	CpVD57_1601	CPTC_02164
589	Cp1002B_0362	Cp12C_0366	Cp226_0352	Cp267_0355	Cp29156_0345	Cp3995_0343	Cp4202_0338	CpC231_0345	CpE55_0361	CpE56_0318	CpFRC41_0340	CpI19_0344	CpMEX1_0357	CpMEX25_0322	CpMEX29_0359	CpMEX9_0358	CpMIC6_0369	CpN1_0355	CpP54B96_0345	CpPA01_0327	CpPA02_0325	CpPA04_0344	CpPa05_0360	CpPa06_0377	CpPA07_0346	CpPa08_0341	CpPAT10_0347	CpPO22241_0325	AN902_01735	CpT1_0349	CpVD57_0349	CPTC_00320
590	Cp1002B_1179	Cp12C_1557	Cp226_1536	Cp267_1540	Cp29156_1452	Cp3995_1519	Cp4202_1468	CpC231_1477	CpE55_1483	CpE56_1333	CpFRC41_1484	CpI19_1484	CpMEX1_1469	CpMEX25_1350	CpMEX29_1472	CpMEX9_1475	CpMIC6_1575	CpN1_1471	CpP54B96_1504	CpPA01_1422	CpPA02_1438	CpPA04_1505	CpPa05_1569	CpPa06_1627	CpPA07_1528	CpPa08_1464	CpPAT10_1477	CpPO22241_1355	AN902_07120	CpT1_1507	CpVD57_1508	CPTC_02067
591	Cp1002B_1597	Cp12C_1128	Cp226_1105	Cp267_1113	Cp29156_1033	Cp3995_1087	Cp4202_1053	CpC231_1059	CpE55_1061	CpE56_0945	CpFRC41_1067	CpI19_1066	CpMEX1_1046	CpMEX25_0955	CpMEX29_1050	CpMEX9_1051	CpMIC6_1145	CpN1_1052	CpP54B96_1081	CpPA01_1018	CpPA02_1027	CpPA04_1081	CpPa05_1129	CpPa06_1176	CpPA07_1100	CpPa08_1053	CpPAT10_1060	CpPO22241_0961	AN902_05050	CpT1_1088	CpVD57_1089	CPTC_01627
592	Cp1002B_0049	Cp12C_0048	Cp226_0044	Cp267_0046	Cp29156_0045	Cp3995_0040	Cp4202_0040	CpC231_0039	CpE55_0043	CpE56_0037	CpFRC41_0043	CpI19_0041	CpMEX1_0043	CpMEX25_0036	CpMEX29_0044	CpMEX9_0044	CpMIC6_0050	CpN1_0044	CpP54B96_0045	CpPA01_0037	CpPA02_0038	CpPA04_0039	CpPa05_0042	CpPa06_0046	CpPA07_0040	CpPa08_0039	CpPAT10_0041	CpPO22241_0036	AN902_00210	CpT1_0045	CpVD57_0044	CPTC_00630
593	Cp1002B_1582	Cp12C_1143	Cp226_1120	Cp267_1128	Cp29156_1048	Cp3995_1102	Cp4202_1068	CpC231_1075	CpE55_1076	CpE56_0960	CpFRC41_1082	CpI19_1082	CpMEX1_1059	CpMEX25_0969	CpMEX29_1065	CpMEX9_1066	CpMIC6_1160	CpN1_1067	CpP54B96_1096	CpPA01_1033	CpPA02_1042	CpPA04_1096	CpPa05_1145	CpPa06_1192	CpPA07_1115	CpPa08_1068	CpPAT10_1075	CpPO22241_0976	AN902_05125	CpT1_1103	CpVD57_1104	CPTC_01642
594	Cp1002B_0258	Cp12C_0262	Cp226_0252	Cp267_0256	Cp29156_0245	Cp3995_0244	Cp4202_0239	CpC231_0245	CpE55_0257	CpE56_0226	CpFRC41_0241	CpI19_0244	CpMEX1_0255	CpMEX25_0228	CpMEX29_0255	CpMEX9_0254	CpMIC6_0265	CpN1_0251	CpP54B96_0246	CpPA01_0230	CpPA02_0228	CpPA04_0246	CpPa05_0258	CpPa06_0274	CpPA07_0245	CpPa08_0241	CpPAT10_0247	CpPO22241_0231	AN902_01240	CpT1_0249	CpVD57_0249	CPTC_00421
595	Cp1002B_1439	Cp12C_1289	Cp226_1259	Cp267_1270	Cp29156_1187	Cp3995_1243	Cp4202_1204	CpC231_1211	CpE55_1221	CpE56_1093	CpFRC41_1218	CpI19_1218	CpMEX1_1205	CpMEX25_1101	CpMEX29_1210	CpMEX9_1210	CpMIC6_1306	CpN1_1211	CpP54B96_1236	CpPA01_1167	CpPA02_1177	CpPA04_1235	CpPa05_1283	CpPa06_1337	CpPA07_1252	CpPa08_1204	CpPAT10_1211	CpPO22241_1108	AN902_05815	CpT1_1243	CpVD57_1244	CPTC_01784
596	Cp1002B_0873	Cp12C_1868	Cp226_1839	Cp267_1837	Cp29156_0853	Cp3995_1816	Cp4202_1758	CpC231_1759	CpE55_0868	CpE56_0779	CpFRC41_1767	CpI19_1777	CpMEX1_0855	CpMEX25_0789	CpMEX29_0859	CpMEX9_0859	CpMIC6_1893	CpN1_0863	CpP54B96_1797	CpPA01_1691	CpPA02_1713	CpPA04_1791	CpPa05_1868	CpPa06_1936	CpPA07_1819	CpPa08_1747	CpPAT10_1769	CpPO22241_0791	AN902_04150	CpT1_1800	CpVD57_1801	CPTC_01050
597	Cp1002B_1602	Cp12C_1122	Cp226_1100	Cp267_1108	Cp29156_1028	Cp3995_1082	Cp4202_1049	CpC231_1055	CpE55_1055	CpE56_0941	CpFRC41_1062	CpI19_1062	CpMEX1_1040	CpMEX25_0951	CpMEX29_1044	CpMEX9_1045	CpMIC6_1139	CpN1_1047	CpP54B96_1076	CpPA01_1014	CpPA02_1023	CpPA04_1076	CpPa05_1124	CpPa06_1171	CpPA07_1095	CpPa08_1048	CpPAT10_1056	CpPO22241_0957	AN902_05025	CpT1_1083	CpVD57_1084	CPTC_01622
598	Cp1002B_0107	Cp12C_0109	Cp226_0106	Cp267_0108	Cp29156_0103	Cp3995_0101	Cp4202_0097	CpC231_0098	CpE55_0104	CpE56_0094	CpFRC41_0099	CpI19_0099	CpMEX1_0104	CpMEX25_0093	CpMEX29_0105	CpMEX9_0103	CpMIC6_0110	CpN1_0103	CpP54B96_0104	CpPA01_0093	CpPA02_0095	CpPA04_0102	CpPa05_0106	CpPa06_0114	CpPA07_0100	CpPa08_0099	CpPAT10_0097	CpPO22241_0093	AN902_00495	CpT1_0103	CpVD57_0102	CPTC_00569
599	Cp1002B_0945	Cp12C_1796	Cp226_1772	Cp267_1770	Cp29156_0918	Cp3995_1749	Cp4202_1690	CpC231_1693	CpE55_0940	CpE56_0843	CpFRC41_1700	CpI19_1709	CpMEX1_0927	CpMEX25_0851	CpMEX29_0931	CpMEX9_0931	CpMIC6_1821	CpN1_0935	CpP54B96_1730	CpPA01_1625	CpPA02_1647	CpPA04_1723	CpPa05_1798	CpPa06_1865	CpPA07_1751	CpPa08_1681	CpPAT10_1701	CpPO22241_0855	AN902_04500	CpT1_1734	CpVD57_1735	CPTC_01119
600	Cp1002B_0563	Cp12C_0569	Cp226_0554	Cp267_0559	Cp29156_0544	Cp3995_0545	Cp4202_0531	CpC231_0540	CpE55_0562	CpE56_0504	CpFRC41_0539	CpI19_0539	CpMEX1_0553	CpMEX25_0506	CpMEX29_0557	CpMEX9_0553	CpMIC6_0574	CpN1_0554	CpP54B96_0544	CpPA01_0517	CpPA02_0517	CpPA04_0548	CpPa05_0567	CpPa06_0596	CpPA07_0553	CpPa08_0534	CpPAT10_0539	CpPO22241_0509	AN902_02685	CpT1_0549	CpVD57_0549	CPTC_00106
601	Cp1002B_1361	Cp12C_1367	Cp226_1344	Cp267_1350	Cp29156_1265	Cp3995_1328	Cp4202_1283	CpC231_1292	CpE55_1298	CpE56_1169	CpFRC41_1297	CpI19_1298	CpMEX1_1283	CpMEX25_1176	CpMEX29_1288	CpMEX9_1287	CpMIC6_1385	CpN1_1289	CpP54B96_1316	CpPA01_1244	CpPA02_1254	CpPA04_1316	CpPa05_1367	CpPa06_1419	CpPA07_1334	CpPa08_1282	CpPAT10_1291	CpPO22241_1183	AN902_06195	CpT1_1321	CpVD57_1322	CPTC_01867
602	Cp1002B_1520	Cp12C_1205	Cp226_1181	Cp267_1190	Cp29156_1110	Cp3995_1163	Cp4202_1129	CpC231_1136	CpE55_1138	CpE56_1020	CpFRC41_1141	CpI19_1143	CpMEX1_1122	CpMEX25_1029	CpMEX29_1127	CpMEX9_1128	CpMIC6_1222	CpN1_1129	CpP54B96_1158	CpPA01_1092	CpPA02_1102	CpPA04_1157	CpPa05_1206	CpPa06_1255	CpPA07_1176	CpPa08_1128	CpPAT10_1136	CpPO22241_1036	AN902_05425	CpT1_1165	CpVD57_1166	CPTC_01703
603	Cp1002B_1438	Cp12C_1290	Cp226_1260	Cp267_1271	Cp29156_1188	Cp3995_1244	Cp4202_1205	CpC231_1212	CpE55_1222	CpE56_1094	CpFRC41_1219	CpI19_1219	CpMEX1_1206	CpMEX25_1102	CpMEX29_1211	CpMEX9_1211	CpMIC6_1307	CpN1_1212	CpP54B96_1237	CpPA01_1168	CpPA02_1178	CpPA04_1236	CpPa05_1284	CpPa06_1338	CpPA07_1253	CpPa08_1205	CpPAT10_1212	CpPO22241_1109	AN902_05820	CpT1_1244	CpVD57_1245	CPTC_01785
604	Cp1002B_1166	Cp12C_1569	Cp226_1549	Cp267_1553	Cp29156_1464	Cp3995_1531	Cp4202_1480	CpC231_1489	CpE55_1495	CpE56_1345	CpFRC41_1497	CpI19_1496	CpMEX1_1482	CpMEX25_1362	CpMEX29_1485	CpMEX9_1487	CpMIC6_1587	CpN1_1484	CpP54B96_1517	CpPA01_1435	CpPA02_1451	CpPA04_1517	CpPa05_1581	CpPa06_1640	CpPA07_1542	CpPa08_1477	CpPAT10_1489	CpPO22241_1367	AN902_07180	CpT1_1519	CpVD57_1520	CPTC_02080
605	Cp1002B_1531	Cp12C_1194	Cp226_1170	Cp267_1179	Cp29156_1099	Cp3995_1152	Cp4202_1119	CpC231_1126	CpE55_1127	CpE56_1009	CpFRC41_1130	CpI19_1133	CpMEX1_1111	CpMEX25_1018	CpMEX29_1116	CpMEX9_1117	CpMIC6_1211	CpN1_1118	CpP54B96_1147	CpPA01_1081	CpPA02_1091	CpPA04_1146	CpPa05_1195	CpPa06_1243	CpPA07_1165	CpPa08_1117	CpPAT10_1126	CpPO22241_1025	AN902_05370	CpT1_1154	CpVD57_1155	CPTC_01692
606	Cp1002B_0630	Cp12C_2114	Cp226_2100	Cp267_2083	Cp29156_0607	Cp3995_2070	Cp4202_2001	CpC231_2001	CpE55_0625	CpE56_0555	CpFRC41_2014	CpI19_2023	CpMEX1_0615	CpMEX25_0559	CpMEX29_0620	CpMEX9_0617	CpMIC6_2151	CpN1_0617	CpP54B96_2041	CpPA01_1927	CpPA02_1953	CpPA04_2043	CpPa05_2132	CpPa06_2213	CpPA07_2068	CpPa08_1990	CpPAT10_2016	CpPO22241_0563	AN902_02970	CpT1_2046	CpVD57_2047	CPTC_00784
607	Cp1002B_0720	Cp12C_2025	Cp226_2003	Cp267_1995	Cp29156_0695	Cp3995_1975	Cp4202_1915	CpC231_1915	CpE55_0714	CpE56_0637	CpFRC41_1927	CpI19_1936	CpMEX1_0703	CpMEX25_0644	CpMEX29_0706	CpMEX9_0704	CpMIC6_2058	CpN1_0707	CpP54B96_1954	CpPA01_1844	CpPA02_1867	CpPA04_1948	CpPa05_2036	CpPa06_2114	CpPA07_1976	CpPa08_1900	CpPAT10_1928	CpPO22241_0647	AN902_03400	CpT1_1958	CpVD57_1959	CPTC_00883
608	Cp1002B_0657	Cp12C_2087	Cp226_2067	Cp267_2056	Cp29156_0634	Cp3995_2039	Cp4202_1975	CpC231_1975	CpE55_0653	CpE56_0579	CpFRC41_1985	CpI19_1996	CpMEX1_0642	CpMEX25_0584	CpMEX29_0645	CpMEX9_0643	CpMIC6_2122	CpN1_0644	CpP54B96_2013	CpPA01_1901	CpPA02_1925	CpPA04_2012	CpPa05_2099	CpPa06_2180	CpPA07_2037	CpPa08_1960	CpPAT10_1988	CpPO22241_0587	AN902_03100	CpT1_2019	CpVD57_2020	CPTC_00816
609	Cp1002B_0995	Cp12C_1746	Cp226_1722	Cp267_1723	Cp29156_1630	Cp3995_1700	Cp4202_1647	CpC231_1658	CpE55_1668	CpE56_1494	CpFRC41_1658	CpI19_1666	CpMEX1_1655	CpMEX25_1514	CpMEX29_1656	CpMEX9_1660	CpMIC6_1768	CpN1_1654	CpP54B96_1684	CpPA01_1590	CpPA02_1607	CpPA04_1680	CpPa05_1750	CpPa06_1815	CpPA07_1702	CpPa08_1637	CpPAT10_1657	CpPO22241_1523	AN902_07995	CpT1_1687	CpVD57_1689	CPTC_00012
610	Cp1002B_1693	Cp12C_1027	Cp226_1005	Cp267_1012	Cp29156_0936	Cp3995_0989	Cp4202_0961	CpC231_0969	CpE55_0962	CpE56_0861	CpFRC41_0974	CpI19_0972	CpMEX1_0949	CpMEX25_0868	CpMEX29_0952	CpMEX9_0952	CpMIC6_1044	CpN1_0957	CpP54B96_0984	CpPA01_0930	CpPA02_0936	CpPA04_0983	CpPa05_1026	CpPa06_1070	CpPA07_1000	CpPa08_0961	CpPAT10_0967	CpPO22241_0873	AN902_04600	CpT1_0991	CpVD57_0992	CPTC_01528
611	Cp1002B_1289	Cp12C_1439	Cp226_1419	Cp267_1423	Cp29156_1336	Cp3995_1404	Cp4202_1355	CpC231_1364	CpE55_1371	CpE56_1236	CpFRC41_1371	CpI19_1370	CpMEX1_1356	CpMEX25_1247	CpMEX29_1362	CpMEX9_1360	CpMIC6_1458	CpN1_1360	CpP54B96_1388	CpPA01_1317	CpPA02_1327	CpPA04_1392	CpPa05_1449	CpPa06_1502	CpPA07_1410	CpPa08_1354	CpPAT10_1364	CpPO22241_1252	AN902_06555	CpT1_1393	CpVD57_1394	CPTC_01947
612	Cp1002B_1933	Cp12C_0782	Cp226_0758	Cp267_0769	Cp29156_1891	Cp3995_0747	Cp4202_0725	CpC231_0735	CpE55_1939	CpE56_1747	CpFRC41_0736	CpI19_0735	CpMEX1_1926	CpMEX25_1767	CpMEX29_1927	CpMEX9_1930	CpMIC6_0791	CpN1_1924	CpP54B96_0746	CpPA01_0702	CpPA02_0707	CpPA04_0743	CpPa05_0777	CpPa06_0812	CpPA07_0756	CpPa08_0726	CpPAT10_0733	CpPO22241_1774	AN902_09320	CpT1_0750	CpVD57_0751	CPTC_01281
613	Cp1002B_1860	Cp12C_0855	Cp226_0833	Cp267_0842	Cp29156_1819	Cp3995_0820	Cp4202_0798	CpC231_0808	CpE55_1866	CpE56_1676	CpFRC41_0809	CpI19_0808	CpMEX1_1853	CpMEX25_1697	CpMEX29_1854	CpMEX9_1857	CpMIC6_0864	CpN1_1851	CpP54B96_0819	CpPA01_0773	CpPA02_0778	CpPA04_0815	CpPa05_0855	CpPa06_0892	CpPA07_0830	CpPa08_0799	CpPAT10_0806	CpPO22241_1703	AN902_08965	CpT1_0822	CpVD57_0823	CPTC_01353
614	Cp1002B_0514	Cp12C_0520	Cp226_0509	Cp267_0510	Cp29156_0495	Cp3995_0497	Cp4202_0483	CpC231_0492	CpE55_0515	CpE56_0461	CpFRC41_0494	CpI19_0491	CpMEX1_0506	CpMEX25_0462	CpMEX29_0510	CpMEX9_0507	CpMIC6_0525	CpN1_0507	CpP54B96_0496	CpPA01_0473	CpPA02_0471	CpPA04_0502	CpPa05_0520	CpPa06_0546	CpPA07_0507	CpPa08_0490	CpPAT10_0493	CpPO22241_0465	AN902_02465	CpT1_0500	CpVD57_0500	CPTC_00155
615	Cp1002B_0089	Cp12C_0091	Cp226_0088	Cp267_0090	Cp29156_0085	Cp3995_0083	Cp4202_0080	CpC231_0080	CpE55_0086	CpE56_0076	CpFRC41_0082	CpI19_0081	CpMEX1_0086	CpMEX25_0075	CpMEX29_0087	CpMEX9_0085	CpMIC6_0092	CpN1_0085	CpP54B96_0086	CpPA01_0076	CpPA02_0077	CpPA04_0084	CpPa05_0087	CpPa06_0093	CpPA07_0082	CpPa08_0080	CpPAT10_0081	CpPO22241_0075	AN902_00405	CpT1_0085	CpVD57_0084	CPTC_00587
616	Cp1002B_0481	Cp12C_0487	Cp226_0476	Cp267_0477	Cp29156_0462	Cp3995_0464	Cp4202_0451	CpC231_0460	CpE55_0482	CpE56_0430	CpFRC41_0461	CpI19_0459	CpMEX1_0474	CpMEX25_0431	CpMEX29_0478	CpMEX9_0474	CpMIC6_0492	CpN1_0474	CpP54B96_0463	CpPA01_0440	CpPA02_0439	CpPA04_0466	CpPa05_0487	CpPa06_0511	CpPA07_0470	CpPa08_0458	CpPAT10_0461	CpPO22241_0435	AN902_02310	CpT1_0467	CpVD57_0467	CPTC_00191
617	Cp1002B_1833	Cp12C_0881	Cp226_0860	Cp267_0868	Cp29156_1794	Cp3995_0847	Cp4202_0825	CpC231_0834	CpE55_1839	CpE56_1652	CpFRC41_0835	CpI19_0834	CpMEX1_1826	CpMEX25_1672	CpMEX29_1827	CpMEX9_1831	CpMIC6_0892	CpN1_1824	CpP54B96_0845	CpPA01_0799	CpPA02_0804	CpPA04_0842	CpPa05_0882	CpPa06_0920	CpPA07_0857	CpPa08_0825	CpPAT10_0832	CpPO22241_1678	AN902_08830	CpT1_0848	CpVD57_0849	CPTC_01380
618	Cp1002B_1381	Cp12C_1347	Cp226_1324	Cp267_1330	Cp29156_1245	Cp3995_1308	Cp4202_1263	CpC231_1272	CpE55_1278	CpE56_1149	CpFRC41_1277	CpI19_1279	CpMEX1_1263	CpMEX25_1156	CpMEX29_1268	CpMEX9_1267	CpMIC6_1365	CpN1_1269	CpP54B96_1296	CpPA01_1224	CpPA02_1234	CpPA04_1296	CpPa05_1343	CpPa06_1397	CpPA07_1314	CpPa08_1262	CpPAT10_1271	CpPO22241_1164	AN902_06095	CpT1_1301	CpVD57_1302	CPTC_01847
619	Cp1002B_0845	Cp12C_1896	Cp226_1867	Cp267_1865	Cp29156_0825	Cp3995_1844	Cp4202_1786	CpC231_1787	CpE55_0840	CpE56_0752	CpFRC41_1795	CpI19_1805	CpMEX1_0827	CpMEX25_0762	CpMEX29_0831	CpMEX9_0831	CpMIC6_1921	CpN1_0835	CpP54B96_1825	CpPA01_1719	CpPA02_1741	CpPA04_1819	CpPa05_1897	CpPa06_1965	CpPA07_1847	CpPa08_1775	CpPAT10_1797	CpPO22241_0764	AN902_04015	CpT1_1828	CpVD57_1829	CPTC_01022
620	Cp1002B_1390	Cp12C_1338	Cp226_1313	Cp267_1321	Cp29156_1236	Cp3995_1297	Cp4202_1254	CpC231_1262	CpE55_1269	CpE56_1140	CpFRC41_1268	CpI19_1269	CpMEX1_1254	CpMEX25_1147	CpMEX29_1259	CpMEX9_1258	CpMIC6_1356	CpN1_1260	CpP54B96_1287	CpPA01_1215	CpPA02_1225	CpPA04_1286	CpPa05_1334	CpPa06_1388	CpPA07_1305	CpPa08_1253	CpPAT10_1261	CpPO22241_1155	AN902_06055	CpT1_1292	CpVD57_1293	CPTC_01837
621	Cp1002B_0285	Cp12C_0289	Cp226_0279	Cp267_0282	Cp29156_0272	Cp3995_0270	Cp4202_0266	CpC231_0272	CpE55_0284	CpE56_0250	CpFRC41_0266	CpI19_0271	CpMEX1_0280	CpMEX25_0252	CpMEX29_0282	CpMEX9_0280	CpMIC6_0292	CpN1_0278	CpP54B96_0273	CpPA01_0254	CpPA02_0253	CpPA04_0271	CpPa05_0283	CpPa06_0300	CpPA07_0272	CpPa08_0268	CpPAT10_0274	CpPO22241_0255	AN902_01355	CpT1_0276	CpVD57_0276	CPTC_00395
622	Cp1002B_2044	Cp12C_0666	Cp226_0646	Cp267_0653	Cp29156_1999	Cp3995_0636	Cp4202_0619	CpC231_0625	CpE55_2052	CpE56_1848	CpFRC41_0628	CpI19_0624	CpMEX1_2041	CpMEX25_1870	CpMEX29_2039	CpMEX9_2042	CpMIC6_0674	CpN1_2035	CpP54B96_0636	CpPA01_0598	CpPA02_0600	CpPA04_0634	CpPa05_0660	CpPa06_0693	CpPA07_0644	CpPa08_0619	CpPAT10_0626	CpPO22241_1876	AN902_09855	CpT1_0639	CpVD57_0640	CPTC_01167
623	Cp1002B_1383	Cp12C_1345	Cp226_1322	Cp267_1328	Cp29156_1243	Cp3995_1306	Cp4202_1261	CpC231_1270	CpE55_1276	CpE56_1147	CpFRC41_1275	CpI19_1277	CpMEX1_1261	CpMEX25_1154	CpMEX29_1266	CpMEX9_1265	CpMIC6_1363	CpN1_1267	CpP54B96_1294	CpPA01_1222	CpPA02_1232	CpPA04_1294	CpPa05_1341	CpPa06_1395	CpPA07_1312	CpPa08_1260	CpPAT10_1269	CpPO22241_1162	AN902_06085	CpT1_1299	CpVD57_1300	CPTC_01845
624	Cp1002B_1216	Cp12C_1517	Cp226_1497	Cp267_1501	Cp29156_1412	Cp3995_1481	Cp4202_1431	CpC231_1440	CpE55_1446	CpE56_1305	CpFRC41_1444	CpI19_1447	CpMEX1_1432	CpMEX25_1317	CpMEX29_1437	CpMEX9_1437	CpMIC6_1536	CpN1_1434	CpP54B96_1465	CpPA01_1388	CpPA02_1399	CpPA04_1467	CpPa05_1528	CpPa06_1584	CpPA07_1488	CpPa08_1427	CpPAT10_1438	CpPO22241_1324	AN902_06915	CpT1_1469	CpVD57_1470	CPTC_02024
625	Cp1002B_1770	Cp12C_0945	Cp226_0925	Cp267_0932	Cp29156_1731	Cp3995_0910	Cp4202_0886	CpC231_0896	CpE55_1776	CpE56_1593	CpFRC41_0899	CpI19_0897	CpMEX1_1763	CpMEX25_1613	CpMEX29_1764	CpMEX9_1768	CpMIC6_0956	CpN1_1761	CpP54B96_0908	CpPA01_0860	CpPA02_0865	CpPA04_0905	CpPa05_0946	CpPa06_0990	CpPA07_0921	CpPa08_0887	CpPAT10_0895	CpPO22241_1620	AN902_08530	CpT1_0911	CpVD57_0912	CPTC_01450
626	Cp1002B_0437	Cp12C_0442	Cp226_0433	Cp267_0432	Cp29156_0420	Cp3995_0421	Cp4202_0411	CpC231_0419	CpE55_0437	CpE56_0390	CpFRC41_0416	CpI19_0417	CpMEX1_0430	CpMEX25_0392	CpMEX29_0435	CpMEX9_0431	CpMIC6_0447	CpN1_0430	CpP54B96_0420	CpPA01_0399	CpPA02_0397	CpPA04_0423	CpPa05_0442	CpPa06_0463	CpPA07_0424	CpPa08_0415	CpPAT10_0420	CpPO22241_0396	AN902_02095	CpT1_0424	CpVD57_0424	CPTC_00238
627	Cp1002B_1078	Cp12C_1660	Cp226_1639	Cp267_1641	Cp29156_1550	Cp3995_1618	Cp4202_1568	CpC231_1579	CpE55_1584	CpE56_1425	CpFRC41_1584	CpI19_1584	CpMEX1_1571	CpMEX25_1442	CpMEX29_1573	CpMEX9_1575	CpMIC6_1679	CpN1_1573	CpP54B96_1605	CpPA01_1518	CpPA02_1535	CpPA04_1602	CpPa05_1672	CpPa06_1731	CpPA07_1628	CpPa08_1562	CpPAT10_1579	CpPO22241_1451	AN902_07605	CpT1_1607	CpVD57_1609	CPTC_02172
628	Cp1002B_0406	Cp12C_0411	Cp226_0399	Cp267_0400	Cp29156_0389	Cp3995_0389	Cp4202_0381	CpC231_0388	CpE55_0406	CpE56_0359	CpFRC41_0383	CpI19_0387	CpMEX1_0400	CpMEX25_0362	CpMEX29_0405	CpMEX9_0401	CpMIC6_0415	CpN1_0400	CpP54B96_0389	CpPA01_0369	CpPA02_0367	CpPA04_0391	CpPa05_0407	CpPa06_0426	CpPA07_0392	CpPa08_0385	CpPAT10_0389	CpPO22241_0366	AN902_01940	CpT1_0393	CpVD57_0393	CPTC_00274
629	Cp1002B_2116	Cp12C_2163	Cp226_2146	Cp267_2130	Cp29156_2073	Cp3995_2118	Cp4202_2045	CpC231_2047	CpE55_2128	CpE56_1914	CpFRC41_2054	CpI19_2068	CpMEX1_2114	CpMEX25_1935	CpMEX29_2114	CpMEX9_2116	CpMIC6_2201	CpN1_2106	CpP54B96_2087	CpPA01_1965	CpPA02_1992	CpPA04_2087	CpPa05_2176	CpPa06_2258	CpPA07_2114	CpPa08_2033	CpPAT10_2057	CpPO22241_1941	AN902_10200	CpT1_2092	CpVD57_2093	CPTC_00737
630	Cp1002B_1103	Cp12C_1634	Cp226_1613	Cp267_1616	Cp29156_1524	Cp3995_1595	Cp4202_1542	CpC231_1553	CpE55_1559	CpE56_1403	CpFRC41_1560	CpI19_1558	CpMEX1_1547	CpMEX25_1421	CpMEX29_1548	CpMEX9_1550	CpMIC6_1653	CpN1_1548	CpP54B96_1579	CpPA01_1495	CpPA02_1511	CpPA04_1579	CpPa05_1647	CpPa06_1706	CpPA07_1604	CpPa08_1537	CpPAT10_1553	CpPO22241_1427	AN902_07495	CpT1_1581	CpVD57_1582	CPTC_02147
631	Cp1002B_0872	Cp12C_1869	Cp226_1840	Cp267_1838	Cp29156_0852	Cp3995_1817	Cp4202_1759	CpC231_1760	CpE55_0867	CpE56_0778	CpFRC41_1768	CpI19_1778	CpMEX1_0854	CpMEX25_0788	CpMEX29_0858	CpMEX9_0858	CpMIC6_1894	CpN1_0862	CpP54B96_1798	CpPA01_1692	CpPA02_1714	CpPA04_1792	CpPa05_1869	CpPa06_1937	CpPA07_1820	CpPa08_1748	CpPAT10_1770	CpPO22241_0790	AN902_04145	CpT1_1801	CpVD57_1802	CPTC_01049
632	Cp1002B_0428	Cp12C_0433	Cp226_0424	Cp267_0422	Cp29156_0411	Cp3995_0412	Cp4202_0403	CpC231_0411	CpE55_0428	CpE56_0382	CpFRC41_0406	CpI19_0409	CpMEX1_0422	CpMEX25_0384	CpMEX29_0427	CpMEX9_0423	CpMIC6_0437	CpN1_0422	CpP54B96_0411	CpPA01_0391	CpPA02_0389	CpPA04_0415	CpPa05_0433	CpPa06_0452	CpPA07_0416	CpPa08_0407	CpPAT10_0411	CpPO22241_0388	AN902_02055	CpT1_0415	CpVD57_0415	CPTC_00247
633	Cp1002B_0978	Cp12C_1763	Cp226_1738	Cp267_1740	Cp29156_1647	Cp3995_1716	Cp4202_1664	CpC231_1674	CpE55_1685	CpE56_1510	CpFRC41_1670	CpI19_1683	CpMEX1_1672	CpMEX25_1530	CpMEX29_1672	CpMEX9_1677	CpMIC6_1785	CpN1_1671	CpP54B96_1701	CpPA01_1601	CpPA02_1621	CpPA04_1692	CpPa05_1765	CpPa06_1831	CpPA07_1719	CpPa08_1651	CpPAT10_1674	CpPO22241_1539	AN902_08075	CpT1_1704	CpVD57_1706	CPTC_00028
634	Cp1002B_1543	Cp12C_1182	Cp226_1158	Cp267_1167	Cp29156_1087	Cp3995_1140	Cp4202_1107	CpC231_1114	CpE55_1115	CpE56_0998	CpFRC41_1119	CpI19_1121	CpMEX1_1099	CpMEX25_1007	CpMEX29_1104	CpMEX9_1105	CpMIC6_1199	CpN1_1106	CpP54B96_1135	CpPA01_1070	CpPA02_1080	CpPA04_1134	CpPa05_1183	CpPa06_1231	CpPA07_1153	CpPa08_1105	CpPAT10_1114	CpPO22241_1014	AN902_05315	CpT1_1142	CpVD57_1143	CPTC_01680
635	Cp1002B_0662	Cp12C_2082	Cp226_2062	Cp267_2051	Cp29156_0639	Cp3995_2034	Cp4202_1970	CpC231_1970	CpE55_0658	CpE56_0584	CpFRC41_1980	CpI19_1991	CpMEX1_0647	CpMEX25_0589	CpMEX29_0650	CpMEX9_0648	CpMIC6_2117	CpN1_0649	CpP54B96_2008	CpPA01_1896	CpPA02_1920	CpPA04_2006	CpPa05_2094	CpPa06_2174	CpPA07_2032	CpPa08_1954	CpPAT10_1983	CpPO22241_0592	AN902_03125	CpT1_2014	CpVD57_2015	CPTC_00823
636	Cp1002B_1897	Cp12C_0818	Cp226_0796	Cp267_0805	Cp29156_1856	Cp3995_0783	Cp4202_0761	CpC231_0771	CpE55_1903	CpE56_1711	CpFRC41_0772	CpI19_0771	CpMEX1_1890	CpMEX25_1732	CpMEX29_1891	CpMEX9_1894	CpMIC6_0827	CpN1_1888	CpP54B96_0782	CpPA01_0737	CpPA02_0742	CpPA04_0778	CpPa05_0815	CpPa06_0852	CpPA07_0792	CpPa08_0762	CpPAT10_0770	CpPO22241_1738	AN902_09140	CpT1_0785	CpVD57_0786	CPTC_01316
637	Cp1002B_0946	Cp12C_1795	Cp226_1771	Cp267_1769	Cp29156_0919	Cp3995_1748	Cp4202_1689	CpC231_1692	CpE55_0941	CpE56_0844	CpFRC41_1699	CpI19_1708	CpMEX1_0928	CpMEX25_0852	CpMEX29_0932	CpMEX9_0932	CpMIC6_1820	CpN1_0936	CpP54B96_1729	CpPA01_1624	CpPA02_1646	CpPA04_1722	CpPa05_1797	CpPa06_1864	CpPA07_1750	CpPa08_1680	CpPAT10_1700	CpPO22241_0856	AN902_04505	CpT1_1733	CpVD57_1734	CPTC_01120
638	Cp1002B_1084	Cp12C_1654	Cp226_1633	Cp267_1635	Cp29156_1544	Cp3995_1612	Cp4202_1562	CpC231_1573	CpE55_1578	CpE56_1419	CpFRC41_1578	CpI19_1578	CpMEX1_1565	CpMEX25_1436	CpMEX29_1567	CpMEX9_1569	CpMIC6_1673	CpN1_1567	CpP54B96_1599	CpPA01_1512	CpPA02_1529	CpPA04_1596	CpPa05_1666	CpPa06_1725	CpPA07_1622	CpPa08_1556	CpPAT10_1573	CpPO22241_1445	AN902_07575	CpT1_1601	CpVD57_1603	CPTC_02166
639	Cp1002B_1656	Cp12C_1067	Cp226_1042	Cp267_1051	Cp29156_0973	Cp3995_1026	Cp4202_0995	CpC231_1002	CpE55_0999	CpE56_0890	CpFRC41_1009	CpI19_1008	CpMEX1_0986	CpMEX25_0897	CpMEX29_0988	CpMEX9_0990	CpMIC6_1084	CpN1_0993	CpP54B96_1022	CpPA01_0962	CpPA02_0969	CpPA04_1018	CpPa05_1066	CpPa06_1111	CpPA07_1036	CpPa08_0994	CpPAT10_1002	CpPO22241_0903	AN902_04755	CpT1_1028	CpVD57_1029	CPTC_01564
640	Cp1002B_1960	Cp12C_0754	Cp226_0731	Cp267_0741	Cp29156_1917	Cp3995_0720	Cp4202_0699	CpC231_0708	CpE55_1966	CpE56_1773	CpFRC41_0709	CpI19_0707	CpMEX1_1954	CpMEX25_1793	CpMEX29_1954	CpMEX9_1957	CpMIC6_0762	CpN1_1951	CpP54B96_0719	CpPA01_0676	CpPA02_0681	CpPA04_0716	CpPa05_0747	CpPa06_0780	CpPA07_0729	CpPa08_0700	CpPAT10_0707	CpPO22241_1800	AN902_09455	CpT1_0723	CpVD57_0724	CPTC_01253
641	Cp1002B_1567	Cp12C_1158	Cp226_1134	Cp267_1143	Cp29156_1063	Cp3995_1116	Cp4202_1083	CpC231_1090	CpE55_1091	CpE56_0974	CpFRC41_1095	CpI19_1097	CpMEX1_1075	CpMEX25_0983	CpMEX29_1080	CpMEX9_1081	CpMIC6_1175	CpN1_1082	CpP54B96_1111	CpPA01_1046	CpPA02_1056	CpPA04_1110	CpPa05_1159	CpPa06_1206	CpPA07_1129	CpPa08_1081	CpPAT10_1090	CpPO22241_0990	AN902_05195	CpT1_1118	CpVD57_1119	CPTC_01656
642	Cp1002B_1632	Cp12C_1091	Cp226_1068	Cp267_1075	Cp29156_0997	Cp3995_1050	Cp4202_1019	CpC231_1026	CpE55_1023	CpE56_0912	CpFRC41_1031	CpI19_1032	CpMEX1_1010	CpMEX25_0921	CpMEX29_1012	CpMEX9_1014	CpMIC6_1108	CpN1_1017	CpP54B96_1046	CpPA01_0984	CpPA02_0993	CpPA04_1043	CpPa05_1092	CpPa06_1136	CpPA07_1062	CpPa08_1018	CpPAT10_1026	CpPO22241_0927	AN902_04875	CpT1_1052	CpVD57_1053	CPTC_01589
643	Cp1002B_0156	Cp12C_0159	Cp226_0150	Cp267_0151	Cp29156_0146	Cp3995_0144	Cp4202_0140	CpC231_0145	CpE55_0154	CpE56_0137	CpFRC41_0143	CpI19_0144	CpMEX1_0154	CpMEX25_0138	CpMEX29_0155	CpMEX9_0152	CpMIC6_0159	CpN1_0152	CpP54B96_0147	CpPA01_0135	CpPA02_0131	CpPA04_0148	CpPa05_0153	CpPa06_0164	CpPA07_0144	CpPa08_0143	CpPAT10_0143	CpPO22241_0138	AN902_00755	CpT1_0146	CpVD57_0145	CPTC_00524
644	Cp1002B_0508	Cp12C_0514	Cp226_0503	Cp267_0504	Cp29156_0489	Cp3995_0491	Cp4202_0478	CpC231_0487	CpE55_0509	CpE56_0456	CpFRC41_0488	CpI19_0486	CpMEX1_0500	CpMEX25_0457	CpMEX29_0504	CpMEX9_0501	CpMIC6_0519	CpN1_0501	CpP54B96_0490	CpPA01_0467	CpPA02_0465	CpPA04_0496	CpPa05_0514	CpPa06_0540	CpPA07_0500	CpPa08_0485	CpPAT10_0488	CpPO22241_0460	AN902_02440	CpT1_0494	CpVD57_0494	CPTC_00162
645	Cp1002B_0413	Cp12C_0418	Cp226_0408	Cp267_0407	Cp29156_0396	Cp3995_0396	Cp4202_0388	CpC231_0395	CpE55_0413	CpE56_0367	CpFRC41_0391	CpI19_0394	CpMEX1_0407	CpMEX25_0369	CpMEX29_0412	CpMEX9_0408	CpMIC6_0422	CpN1_0407	CpP54B96_0396	CpPA01_0376	CpPA02_0374	CpPA04_0398	CpPa05_0416	CpPa06_0435	CpPA07_0399	CpPa08_0392	CpPAT10_0396	CpPO22241_0373	AN902_01980	CpT1_0400	CpVD57_0400	CPTC_00264
646	Cp1002B_0676	Cp12C_2068	Cp226_2047	Cp267_2037	Cp29156_0653	Cp3995_2019	Cp4202_1957	CpC231_1957	CpE55_0671	CpE56_0596	CpFRC41_1966	CpI19_1978	CpMEX1_0661	CpMEX25_0602	CpMEX29_0663	CpMEX9_0661	CpMIC6_2102	CpN1_0664	CpP54B96_1994	CpPA01_1883	CpPA02_1907	CpPA04_1991	CpPa05_2079	CpPa06_2158	CpPA07_2017	CpPa08_1940	CpPAT10_1970	CpPO22241_0605	AN902_03190	CpT1_2000	CpVD57_2001	CPTC_00838
647	Cp1002B_0371	Cp12C_0375	Cp226_0361	Cp267_0364	Cp29156_0354	Cp3995_0352	Cp4202_0347	CpC231_0354	CpE55_0370	CpE56_0327	CpFRC41_0349	CpI19_0353	CpMEX1_0366	CpMEX25_0331	CpMEX29_0368	CpMEX9_0367	CpMIC6_0378	CpN1_0364	CpP54B96_0354	CpPA01_0336	CpPA02_0334	CpPA04_0353	CpPa05_0369	CpPa06_0386	CpPA07_0355	CpPa08_0350	CpPAT10_0356	CpPO22241_0334	AN902_01780	CpT1_0358	CpVD57_0358	CPTC_00311
648	Cp1002B_1722	Cp12C_0997	Cp226_0978	Cp267_0985	Cp29156_1684	Cp3995_0959	Cp4202_0935	CpC231_0943	CpE55_1725	CpE56_1546	CpFRC41_0947	CpI19_0946	CpMEX1_1711	CpMEX25_1566	CpMEX29_1712	CpMEX9_1717	CpMIC6_1014	CpN1_1711	CpP54B96_0958	CpPA01_0905	CpPA02_0910	CpPA04_0956	CpPa05_0999	CpPa06_1042	CpPA07_0971	CpPa08_0934	CpPAT10_0942	CpPO22241_1574	AN902_08280	CpT1_0965	CpVD57_0966	CPTC_01501
649	Cp1002B_1773	Cp12C_0942	Cp226_0922	Cp267_0929	Cp29156_1734	Cp3995_0907	Cp4202_0883	CpC231_0893	CpE55_1779	CpE56_1596	CpFRC41_0896	CpI19_0894	CpMEX1_1766	CpMEX25_1616	CpMEX29_1767	CpMEX9_1771	CpMIC6_0953	CpN1_1764	CpP54B96_0905	CpPA01_0857	CpPA02_0862	CpPA04_0902	CpPa05_0943	CpPa06_0987	CpPA07_0918	CpPa08_0884	CpPAT10_0892	CpPO22241_1623	AN902_08545	CpT1_0908	CpVD57_0909	CPTC_01447
650	Cp1002B_0341	Cp12C_0345	Cp226_0331	Cp267_0334	Cp29156_0324	Cp3995_0322	Cp4202_0318	CpC231_0325	CpE55_0340	CpE56_0298	CpFRC41_0319	CpI19_0324	CpMEX1_0336	CpMEX25_0302	CpMEX29_0338	CpMEX9_0337	CpMIC6_0348	CpN1_0334	CpP54B96_0324	CpPA01_0306	CpPA02_0305	CpPA04_0323	CpPa05_0339	CpPa06_0356	CpPA07_0324	CpPa08_0320	CpPAT10_0326	CpPO22241_0306	AN902_01635	CpT1_0328	CpVD57_0328	CPTC_00342
651	Cp1002B_0861	Cp12C_1880	Cp226_1851	Cp267_1849	Cp29156_0841	Cp3995_1828	Cp4202_1770	CpC231_1771	CpE55_0856	CpE56_0768	CpFRC41_1779	CpI19_1789	CpMEX1_0843	CpMEX25_0778	CpMEX29_0847	CpMEX9_0847	CpMIC6_1905	CpN1_0851	CpP54B96_1809	CpPA01_1703	CpPA02_1725	CpPA04_1803	CpPa05_1881	CpPa06_1948	CpPA07_1831	CpPa08_1759	CpPAT10_1781	CpPO22241_0780	AN902_04095	CpT1_1812	CpVD57_1813	CPTC_01038
652	Cp1002B_1242	Cp12C_1488	Cp226_1470	Cp267_1473	Cp29156_1384	Cp3995_1454	Cp4202_1404	CpC231_1413	CpE55_1419	CpE56_1280	CpFRC41_1418	CpI19_1420	CpMEX1_1405	CpMEX25_1291	CpMEX29_1410	CpMEX9_1409	CpMIC6_1507	CpN1_1408	CpP54B96_1437	CpPA01_1362	CpPA02_1373	CpPA04_1440	CpPa05_1500	CpPa06_1555	CpPA07_1460	CpPa08_1401	CpPAT10_1412	CpPO22241_1298	AN902_06785	CpT1_1441	CpVD57_1442	CPTC_01996
653	Cp1002B_1055	Cp12C_1683	Cp226_1661	Cp267_1664	Cp29156_1573	Cp3995_1640	Cp4202_1591	CpC231_1601	CpE55_1607	CpE56_1445	CpFRC41_1605	CpI19_1607	CpMEX1_1593	CpMEX25_1462	CpMEX29_1596	CpMEX9_1598	CpMIC6_1702	CpN1_1596	CpP54B96_1628	CpPA01_1539	CpPA02_1556	CpPA04_1623	CpPa05_1694	CpPa06_1755	CpPA07_1649	CpPa08_1583	CpPAT10_1602	CpPO22241_1472	AN902_07705	CpT1_1630	CpVD57_1632	CPTC_02194
654	Cp1002B_0213	Cp12C_0217	Cp226_0208	Cp267_0212	Cp29156_0201	Cp3995_0200	Cp4202_0196	CpC231_0201	CpE55_0212	CpE56_0189	CpFRC41_0198	CpI19_0200	CpMEX1_0210	CpMEX25_0190	CpMEX29_0211	CpMEX9_0210	CpMIC6_0219	CpN1_0207	CpP54B96_0203	CpPA01_0188	CpPA02_0186	CpPA04_0204	CpPa05_0213	CpPa06_0226	CpPA07_0200	CpPa08_0198	CpPAT10_0204	CpPO22241_0191	AN902_01035	CpT1_0205	CpVD57_0205	CPTC_00464
655	Cp1002B_1719	Cp12C_1000	Cp226_0981	Cp267_0988	Cp29156_1681	Cp3995_0962	Cp4202_0938	CpC231_0946	CpE55_1722	CpE56_1543	CpFRC41_0950	CpI19_0949	CpMEX1_1708	CpMEX25_1563	CpMEX29_1709	CpMEX9_1714	CpMIC6_1017	CpN1_1708	CpP54B96_0961	CpPA01_0908	CpPA02_0913	CpPA04_0959	CpPa05_1002	CpPa06_1045	CpPA07_0975	CpPa08_0937	CpPAT10_0945	CpPO22241_1571	AN902_08265	CpT1_0968	CpVD57_0969	CPTC_01504
656	Cp1002B_0511	Cp12C_0517	Cp226_0506	Cp267_0507	Cp29156_0492	Cp3995_0494	Cp4202_0481	CpC231_0490	CpE55_0512	CpE56_0459	CpFRC41_0491	CpI19_0489	CpMEX1_0503	CpMEX25_0460	CpMEX29_0507	CpMEX9_0504	CpMIC6_0522	CpN1_0504	CpP54B96_0493	CpPA01_0470	CpPA02_0468	CpPA04_0499	CpPa05_0517	CpPa06_0543	CpPA07_0504	CpPa08_0488	CpPAT10_0491	CpPO22241_0463	AN902_02455	CpT1_0497	CpVD57_0497	CPTC_00158
657	Cp1002B_1882	Cp12C_0833	Cp226_0811	Cp267_0820	Cp29156_1841	Cp3995_0798	Cp4202_0776	CpC231_0786	CpE55_1888	CpE56_1697	CpFRC41_0787	CpI19_0786	CpMEX1_1875	CpMEX25_1718	CpMEX29_1876	CpMEX9_1879	CpMIC6_0842	CpN1_1873	CpP54B96_0797	CpPA01_0752	CpPA02_0757	CpPA04_0793	CpPa05_0831	CpPa06_0868	CpPA07_0807	CpPa08_0777	CpPAT10_0784	CpPO22241_1724	AN902_09070	CpT1_0800	CpVD57_0801	CPTC_01331
658	Cp1002B_1997	Cp12C_0715	Cp226_0693	Cp267_0702	Cp29156_1953	Cp3995_0683	Cp4202_0665	CpC231_0671	CpE55_2005	CpE56_1806	CpFRC41_0672	CpI19_0671	CpMEX1_1992	CpMEX25_1826	CpMEX29_1992	CpMEX9_1995	CpMIC6_0723	CpN1_1988	CpP54B96_0683	CpPA01_0642	CpPA02_0645	CpPA04_0680	CpPa05_0709	CpPa06_0742	CpPA07_0691	CpPa08_0664	CpPAT10_0672	CpPO22241_1832	AN902_09630	CpT1_0686	CpVD57_0687	CPTC_01213
659	Cp1002B_2146	Cp12C_2193	Cp226_2177	Cp267_2160	Cp29156_2103	Cp3995_2148	Cp4202_2074	CpC231_2076	CpE55_2158	CpE56_1942	CpFRC41_2083	CpI19_2097	CpMEX1_2144	CpMEX25_1964	CpMEX29_2145	CpMEX9_2146	CpMIC6_2232	CpN1_2136	CpP54B96_2117	CpPA01_1994	CpPA02_2021	CpPA04_2116	CpPa05_2208	CpPa06_2290	CpPA07_2145	CpPa08_2064	CpPAT10_2086	CpPO22241_1971	AN902_10350	CpT1_2122	CpVD57_2123	CPTC_00705
660	Cp1002B_2124	Cp12C_2171	Cp226_2154	Cp267_2138	Cp29156_2081	Cp3995_2127	Cp4202_2053	CpC231_2055	CpE55_2136	CpE56_1921	CpFRC41_2062	CpI19_2076	CpMEX1_2122	CpMEX25_1943	CpMEX29_2122	CpMEX9_2124	CpMIC6_2210	CpN1_2114	CpP54B96_2095	CpPA01_1973	CpPA02_2000	CpPA04_2095	CpPa05_2185	CpPa06_2267	CpPA07_2122	CpPa08_2042	CpPAT10_2065	CpPO22241_1949	AN902_10240	CpT1_2100	CpVD57_2101	CPTC_00727
661	Cp1002B_0882	Cp12C_1859	Cp226_1829	Cp267_1828	Cp29156_0862	Cp3995_1806	Cp4202_1747	CpC231_1750	CpE55_0877	CpE56_0788	CpFRC41_1758	CpI19_1766	CpMEX1_0864	CpMEX25_0797	CpMEX29_0868	CpMEX9_0868	CpMIC6_1884	CpN1_0872	CpP54B96_1787	CpPA01_1682	CpPA02_1704	CpPA04_1781	CpPa05_1859	CpPa06_1927	CpPA07_1809	CpPa08_1738	CpPAT10_1759	CpPO22241_0800	AN902_04195	CpT1_1791	CpVD57_1792	CPTC_01060
662	Cp1002B_2023	Cp12C_0689	Cp226_0668	Cp267_0675	Cp29156_1979	Cp3995_0656	Cp4202_0639	CpC231_0645	CpE55_2031	CpE56_1830	CpFRC41_0647	CpI19_0645	CpMEX1_2018	CpMEX25_1851	CpMEX29_2018	CpMEX9_2021	CpMIC6_0697	CpN1_2014	CpP54B96_0657	CpPA01_0617	CpPA02_0619	CpPA04_0654	CpPa05_0681	CpPa06_0712	CpPA07_0665	CpPa08_0639	CpPAT10_0646	CpPO22241_1857	AN902_09755	CpT1_0660	CpVD57_0661	CPTC_01188
663	Cp1002B_1930	Cp12C_0785	Cp226_0761	Cp267_0772	Cp29156_1888	Cp3995_0750	Cp4202_0728	CpC231_0738	CpE55_1936	CpE56_1744	CpFRC41_0739	CpI19_0738	CpMEX1_1923	CpMEX25_1764	CpMEX29_1924	CpMEX9_1927	CpMIC6_0794	CpN1_1921	CpP54B96_0749	CpPA01_0705	CpPA02_0710	CpPA04_0746	CpPa05_0781	CpPa06_0815	CpPA07_0759	CpPa08_0729	CpPAT10_0736	CpPO22241_1771	AN902_09305	CpT1_0753	CpVD57_0754	CPTC_01284
664	Cp1002B_0456	Cp12C_0461	Cp226_0450	Cp267_0451	Cp29156_0438	Cp3995_0438	Cp4202_0428	CpC231_0436	CpE55_0455	CpE56_0407	CpFRC41_0436	CpI19_0434	CpMEX1_0448	CpMEX25_0408	CpMEX29_0453	CpMEX9_0449	CpMIC6_0466	CpN1_0448	CpP54B96_0439	CpPA01_0417	CpPA02_0415	CpPA04_0441	CpPa05_0459	CpPa06_0480	CpPA07_0443	CpPa08_0432	CpPAT10_0438	CpPO22241_0412	AN902_02185	CpT1_0443	CpVD57_0443	CPTC_00219
665	Cp1002B_0698	Cp12C_2047	Cp226_2025	Cp267_2016	Cp29156_0674	Cp3995_1997	Cp4202_1936	CpC231_1936	CpE55_0692	CpE56_0616	CpFRC41_1945	CpI19_1957	CpMEX1_0681	CpMEX25_0623	CpMEX29_0684	CpMEX9_0682	CpMIC6_2080	CpN1_0685	CpP54B96_1973	CpPA01_1862	CpPA02_1886	CpPA04_1969	CpPa05_2056	CpPa06_2135	CpPA07_1996	CpPa08_1918	CpPAT10_1949	CpPO22241_0626	AN902_03295	CpT1_1979	CpVD57_1980	CPTC_00860
666	Cp1002B_0706	Cp12C_2039	Cp226_2017	Cp267_2008	Cp29156_0682	Cp3995_1989	Cp4202_1928	CpC231_1928	CpE55_0700	CpE56_0625	CpFRC41_1938	CpI19_1949	CpMEX1_0689	CpMEX25_0632	CpMEX29_0692	CpMEX9_0690	CpMIC6_2072	CpN1_0693	CpP54B96_1966	CpPA01_1855	CpPA02_1879	CpPA04_1960	CpPa05_2049	CpPa06_2128	CpPA07_1988	CpPa08_1911	CpPAT10_1941	CpPO22241_0635	AN902_03335	CpT1_1971	CpVD57_1972	CPTC_00869
667	Cp1002B_1022	Cp12C_1719	Cp226_1697	Cp267_1699	Cp29156_1606	Cp3995_1675	Cp4202_1623	CpC231_1634	CpE55_1641	CpE56_1471	CpFRC41_1635	CpI19_1641	CpMEX1_1628	CpMEX25_1490	CpMEX29_1629	CpMEX9_1633	CpMIC6_1741	CpN1_1627	CpP54B96_1661	CpPA01_1567	CpPA02_1584	CpPA04_1655	CpPa05_1726	CpPa06_1788	CpPA07_1680	CpPa08_1613	CpPAT10_1634	CpPO22241_1499	AN902_07860	CpT1_1663	CpVD57_1665	CPTC_02229
668	Cp1002B_0551	Cp12C_0557	Cp226_0543	Cp267_0548	Cp29156_0532	Cp3995_0533	Cp4202_0520	CpC231_0529	CpE55_0551	CpE56_0493	CpFRC41_0528	CpI19_0528	CpMEX1_0542	CpMEX25_0495	CpMEX29_0546	CpMEX9_0542	CpMIC6_0562	CpN1_0543	CpP54B96_0532	CpPA01_0507	CpPA02_0506	CpPA04_0537	CpPa05_0555	CpPa06_0584	CpPA07_0543	CpPa08_0525	CpPAT10_0528	CpPO22241_0498	AN902_02630	CpT1_0537	CpVD57_0537	CPTC_00118
669	Cp1002B_1872	Cp12C_0843	Cp226_0821	Cp267_0830	Cp29156_1831	Cp3995_0808	Cp4202_0786	CpC231_0796	CpE55_1878	CpE56_1687	CpFRC41_0797	CpI19_0796	CpMEX1_1865	CpMEX25_1708	CpMEX29_1866	CpMEX9_1869	CpMIC6_0852	CpN1_1863	CpP54B96_0807	CpPA01_0762	CpPA02_0767	CpPA04_0803	CpPa05_0842	CpPa06_0879	CpPA07_0817	CpPa08_0787	CpPAT10_0794	CpPO22241_1714	AN902_09020	CpT1_0810	CpVD57_0811	CPTC_01341
670	Cp1002B_0482	Cp12C_0488	Cp226_0477	Cp267_0478	Cp29156_0463	Cp3995_0465	Cp4202_0452	CpC231_0461	CpE55_0483	CpE56_0431	CpFRC41_0462	CpI19_0460	CpMEX1_0475	CpMEX25_0432	CpMEX29_0479	CpMEX9_0475	CpMIC6_0493	CpN1_0475	CpP54B96_0464	CpPA01_0441	CpPA02_0440	CpPA04_0467	CpPa05_0488	CpPa06_0512	CpPA07_0471	CpPa08_0459	CpPAT10_0462	CpPO22241_0436	AN902_02315	CpT1_0468	CpVD57_0468	CPTC_00190
671	Cp1002B_1758	Cp12C_0959	Cp226_0942	Cp267_0946	Cp29156_1720	Cp3995_0923	Cp4202_0897	CpC231_0907	CpE55_1761	CpE56_1582	CpFRC41_0910	CpI19_0908	CpMEX1_1748	CpMEX25_1602	CpMEX29_1749	CpMEX9_1753	CpMIC6_0974	CpN1_1747	CpP54B96_0919	CpPA01_0870	CpPA02_0875	CpPA04_0919	CpPa05_0959	CpPa06_1004	CpPA07_0935	CpPa08_0899	CpPAT10_0905	CpPO22241_1609	AN902_08460	CpT1_0926	CpVD57_0927	CPTC_01464
672	Cp1002B_0674	Cp12C_2070	Cp226_2049	Cp267_2039	Cp29156_0651	Cp3995_2021	Cp4202_1959	CpC231_1959	CpE55_0669	CpE56_0595	CpFRC41_1968	CpI19_1980	CpMEX1_0659	CpMEX25_0600	CpMEX29_0661	CpMEX9_0659	CpMIC6_2104	CpN1_0662	CpP54B96_1996	CpPA01_1885	CpPA02_1909	CpPA04_1993	CpPa05_2081	CpPa06_2160	CpPA07_2019	CpPa08_1942	CpPAT10_1972	CpPO22241_0603	AN902_03180	CpT1_2002	CpVD57_2003	CPTC_00836
673	Cp1002B_1557	Cp12C_1168	Cp226_1144	Cp267_1153	Cp29156_1073	Cp3995_1126	Cp4202_1093	CpC231_1100	CpE55_1101	CpE56_0984	CpFRC41_1105	CpI19_1107	CpMEX1_1085	CpMEX25_0993	CpMEX29_1090	CpMEX9_1091	CpMIC6_1185	CpN1_1092	CpP54B96_1121	CpPA01_1056	CpPA02_1066	CpPA04_1120	CpPa05_1169	CpPa06_1216	CpPA07_1139	CpPa08_1091	CpPAT10_1100	CpPO22241_1000	AN902_05245	CpT1_1128	CpVD57_1129	CPTC_01666
674	Cp1002B_1058	Cp12C_1680	Cp226_1658	Cp267_1661	Cp29156_1570	Cp3995_1637	Cp4202_1588	CpC231_1598	CpE55_1604	CpE56_1442	CpFRC41_1602	CpI19_1604	CpMEX1_1590	CpMEX25_1459	CpMEX29_1593	CpMEX9_1595	CpMIC6_1699	CpN1_1593	CpP54B96_1625	CpPA01_1536	CpPA02_1553	CpPA04_1620	CpPa05_1691	CpPa06_1752	CpPA07_1646	CpPa08_1580	CpPAT10_1599	CpPO22241_1469	AN902_07690	CpT1_1627	CpVD57_1629	CPTC_02191
675	Cp1002B_1708	Cp12C_1011	Cp226_0992	Cp267_0999	Cp29156_1670	Cp3995_0975	Cp4202_0949	CpC231_0957	CpE55_1711	CpE56_1532	CpFRC41_0963	CpI19_0960	CpMEX1_1697	CpMEX25_1552	CpMEX29_1698	CpMEX9_1703	CpMIC6_1028	CpN1_1697	CpP54B96_0972	CpPA01_0919	CpPA02_0924	CpPA04_0970	CpPa05_1013	CpPa06_1056	CpPA07_0986	CpPa08_0948	CpPAT10_0955	CpPO22241_1561	AN902_08210	CpT1_0979	CpVD57_0980	CPTC_01515
676	Cp1002B_1414	Cp12C_1314	Cp226_1286	Cp267_1297	Cp29156_1212	Cp3995_1271	Cp4202_1229	CpC231_1236	CpE55_1245	CpE56_1117	CpFRC41_1244	CpI19_1243	CpMEX1_1230	CpMEX25_1124	CpMEX29_1235	CpMEX9_1234	CpMIC6_1332	CpN1_1236	CpP54B96_1262	CpPA01_1191	CpPA02_1201	CpPA04_1260	CpPa05_1309	CpPa06_1363	CpPA07_1278	CpPa08_1229	CpPAT10_1236	CpPO22241_1132	AN902_05935	CpT1_1268	CpVD57_1269	CPTC_01811
677	Cp1002B_1496	Cp12C_1230	Cp226_1205	Cp267_1215	Cp29156_1135	Cp3995_1187	Cp4202_1153	CpC231_1160	CpE55_1162	CpE56_1043	CpFRC41_1165	CpI19_1167	CpMEX1_1146	CpMEX25_1052	CpMEX29_1151	CpMEX9_1152	CpMIC6_1247	CpN1_1153	CpP54B96_1183	CpPA01_1116	CpPA02_1126	CpPA04_1181	CpPa05_1230	CpPa06_1279	CpPA07_1200	CpPa08_1152	CpPAT10_1159	CpPO22241_1059	AN902_05540	CpT1_1190	CpVD57_1191	CPTC_01727
678	Cp1002B_2152	Cp12C_2198	Cp226_2183	Cp267_2165	Cp29156_2108	Cp3995_2154	Cp4202_2079	CpC231_2081	CpE55_2164	CpE56_1947	CpFRC41_2088	CpI19_2102	CpMEX1_2150	CpMEX25_1970	CpMEX29_2151	CpMEX9_2152	CpMIC6_2237	CpN1_2142	CpP54B96_2122	CpPA01_1999	CpPA02_2027	CpPA04_2122	CpPa05_2214	CpPa06_2296	CpPA07_2150	CpPa08_2070	CpPAT10_2091	CpPO22241_1976	AN902_10380	CpT1_2127	CpVD57_2128	CPTC_00699
679	Cp1002B_1586	Cp12C_1139	Cp226_1116	Cp267_1124	Cp29156_1044	Cp3995_1098	Cp4202_1064	CpC231_1070	CpE55_1072	CpE56_0956	CpFRC41_1078	CpI19_1077	CpMEX1_1055	CpMEX25_0965	CpMEX29_1061	CpMEX9_1062	CpMIC6_1156	CpN1_1063	CpP54B96_1092	CpPA01_1029	CpPA02_1038	CpPA04_1092	CpPa05_1140	CpPa06_1187	CpPA07_1111	CpPa08_1064	CpPAT10_1071	CpPO22241_0972	AN902_05105	CpT1_1099	CpVD57_1100	CPTC_01638
680	Cp1002B_0799	Cp12C_1941	Cp226_1914	Cp267_1912	Cp29156_0779	Cp3995_1890	Cp4202_1832	CpC231_1833	CpE55_0794	CpE56_0711	CpFRC41_1840	CpI19_1851	CpMEX1_0782	CpMEX25_0719	CpMEX29_0785	CpMEX9_0786	CpMIC6_1969	CpN1_0788	CpP54B96_1871	CpPA01_1762	CpPA02_1786	CpPA04_1863	CpPa05_1944	CpPa06_2014	CpPA07_1893	CpPa08_1819	CpPAT10_1843	CpPO22241_0722	AN902_03800	CpT1_1874	CpVD57_1875	CPTC_00975
681	Cp1002B_1479	Cp12C_1248	Cp226_1224	Cp267_1234	Cp29156_1153	Cp3995_1206	Cp4202_1171	CpC231_1178	CpE55_1180	CpE56_1060	CpFRC41_1183	CpI19_1185	CpMEX1_1164	CpMEX25_1069	CpMEX29_1169	CpMEX9_1169	CpMIC6_1265	CpN1_1171	CpP54B96_1201	CpPA01_1133	CpPA02_1143	CpPA04_1199	CpPa05_1249	CpPa06_1300	CpPA07_1218	CpPa08_1170	CpPAT10_1177	CpPO22241_1076	AN902_05625	CpT1_1208	CpVD57_1209	CPTC_01746
682	Cp1002B_0523	Cp12C_0529	Cp226_0518	Cp267_0519	Cp29156_0504	Cp3995_0506	Cp4202_0492	CpC231_0501	CpE55_0524	CpE56_0469	CpFRC41_0502	CpI19_0500	CpMEX1_0515	CpMEX25_0470	CpMEX29_0519	CpMEX9_0515	CpMIC6_0534	CpN1_0516	CpP54B96_0505	CpPA01_0481	CpPA02_0479	CpPA04_0511	CpPa05_0529	CpPa06_0556	CpPA07_0516	CpPa08_0498	CpPAT10_0501	CpPO22241_0473	AN902_02505	CpT1_0509	CpVD57_0509	CPTC_00146
683	Cp1002B_1583	Cp12C_1142	Cp226_1119	Cp267_1127	Cp29156_1047	Cp3995_1101	Cp4202_1067	CpC231_1074	CpE55_1075	CpE56_0959	CpFRC41_1081	CpI19_1081	CpMEX1_1058	CpMEX25_0968	CpMEX29_1064	CpMEX9_1065	CpMIC6_1159	CpN1_1066	CpP54B96_1095	CpPA01_1032	CpPA02_1041	CpPA04_1095	CpPa05_1144	CpPa06_1191	CpPA07_1114	CpPa08_1067	CpPAT10_1074	CpPO22241_0975	AN902_05120	CpT1_1102	CpVD57_1103	CPTC_01641
684	Cp1002B_0164	Cp12C_0167	Cp226_0158	Cp267_0159	Cp29156_0154	Cp3995_0152	Cp4202_0148	CpC231_0153	CpE55_0162	CpE56_0145	CpFRC41_0152	CpI19_0152	CpMEX1_0162	CpMEX25_0145	CpMEX29_0163	CpMEX9_0160	CpMIC6_0167	CpN1_0160	CpP54B96_0155	CpPA01_0143	CpPA02_0139	CpPA04_0156	CpPa05_0162	CpPa06_0173	CpPA07_0152	CpPa08_0151	CpPAT10_0152	CpPO22241_0145	AN902_00795	CpT1_0154	CpVD57_0155	CPTC_00515
685	Cp1002B_0465	Cp12C_0471	Cp226_0461	Cp267_0461	Cp29156_0446	Cp3995_0448	Cp4202_0435	CpC231_0444	CpE55_0466	CpE56_0415	CpFRC41_0444	CpI19_0442	CpMEX1_0458	CpMEX25_0417	CpMEX29_0462	CpMEX9_0459	CpMIC6_0476	CpN1_0458	CpP54B96_0447	CpPA01_0425	CpPA02_0424	CpPA04_0451	CpPa05_0469	CpPa06_0492	CpPA07_0454	CpPa08_0442	CpPAT10_0445	CpPO22241_0421	AN902_02230	CpT1_0451	CpVD57_0451	CPTC_00208
686	Cp1002B_1805	Cp12C_0910	Cp226_0889	Cp267_0897	Cp29156_1766	Cp3995_0875	Cp4202_0852	CpC231_0861	CpE55_1811	CpE56_1626	CpFRC41_0863	CpI19_0861	CpMEX1_1798	CpMEX25_1645	CpMEX29_1799	CpMEX9_1803	CpMIC6_0921	CpN1_1796	CpP54B96_0873	CpPA01_0827	CpPA02_0832	CpPA04_0870	CpPa05_0911	CpPa06_0951	CpPA07_0886	CpPa08_0852	CpPAT10_0859	CpPO22241_1651	AN902_08695	CpT1_0876	CpVD57_0877	CPTC_01408
687	Cp1002B_1625	Cp12C_1098	Cp226_1075	Cp267_1082	Cp29156_1004	Cp3995_1057	Cp4202_1026	CpC231_1033	CpE55_1030	CpE56_0919	CpFRC41_1038	CpI19_1039	CpMEX1_1017	CpMEX25_0928	CpMEX29_1019	CpMEX9_1021	CpMIC6_1115	CpN1_1024	CpP54B96_1053	CpPA01_0991	CpPA02_1000	CpPA04_1050	CpPa05_1099	CpPa06_1145	CpPA07_1069	CpPa08_1025	CpPAT10_1033	CpPO22241_0934	AN902_04910	CpT1_1059	CpVD57_1060	CPTC_01596
688	Cp1002B_0892	Cp12C_1849	Cp226_1820	Cp267_1819	Cp29156_0871	Cp3995_1797	Cp4202_1738	CpC231_1741	CpE55_0887	CpE56_0797	CpFRC41_1749	CpI19_1757	CpMEX1_0874	CpMEX25_0806	CpMEX29_0878	CpMEX9_0878	CpMIC6_1874	CpN1_0882	CpP54B96_1778	CpPA01_1673	CpPA02_1695	CpPA04_1773	CpPa05_1849	CpPa06_1918	CpPA07_1800	CpPa08_1729	CpPAT10_1750	CpPO22241_0809	AN902_04245	CpT1_1782	CpVD57_1783	CPTC_01068
689	Cp1002B_0229	Cp12C_0233	Cp226_0224	Cp267_0228	Cp29156_0217	Cp3995_0216	Cp4202_0212	CpC231_0217	CpE55_0228	CpE56_0203	CpFRC41_0214	CpI19_0216	CpMEX1_0226	CpMEX25_0204	CpMEX29_0227	CpMEX9_0226	CpMIC6_0235	CpN1_0223	CpP54B96_0219	CpPA01_0204	CpPA02_0202	CpPA04_0220	CpPa05_0229	CpPa06_0244	CpPA07_0216	CpPa08_0214	CpPAT10_0220	CpPO22241_0206	AN902_01110	CpT1_0221	CpVD57_0221	CPTC_00448
690	Cp1002B_2137	Cp12C_2184	Cp226_2168	Cp267_2151	Cp29156_2094	Cp3995_2139	Cp4202_2065	CpC231_2067	CpE55_2149	CpE56_1933	CpFRC41_2074	CpI19_2088	CpMEX1_2135	CpMEX25_1955	CpMEX29_2136	CpMEX9_2137	CpMIC6_2223	CpN1_2127	CpP54B96_2108	CpPA01_1985	CpPA02_2012	CpPA04_2107	CpPa05_2197	CpPa06_2279	CpPA07_2135	CpPa08_2055	CpPAT10_2077	CpPO22241_1962	AN902_10305	CpT1_2113	CpVD57_2114	CPTC_00715
691	Cp1002B_1167	Cp12C_1568	Cp226_1548	Cp267_1552	Cp29156_1463	Cp3995_1530	Cp4202_1479	CpC231_1488	CpE55_1494	CpE56_1344	CpFRC41_1496	CpI19_1495	CpMEX1_1481	CpMEX25_1361	CpMEX29_1484	CpMEX9_1486	CpMIC6_1586	CpN1_1483	CpP54B96_1516	CpPA01_1434	CpPA02_1450	CpPA04_1516	CpPa05_1580	CpPa06_1639	CpPA07_1541	CpPa08_1476	CpPAT10_1488	CpPO22241_1366	AN902_07175	CpT1_1518	CpVD57_1519	CPTC_02079
692	Cp1002B_2138	Cp12C_2185	Cp226_2169	Cp267_2152	Cp29156_2095	Cp3995_2140	Cp4202_2066	CpC231_2068	CpE55_2150	CpE56_1934	CpFRC41_2075	CpI19_2089	CpMEX1_2136	CpMEX25_1956	CpMEX29_2137	CpMEX9_2138	CpMIC6_2224	CpN1_2128	CpP54B96_2109	CpPA01_1986	CpPA02_2013	CpPA04_2108	CpPa05_2198	CpPa06_2280	CpPA07_2136	CpPa08_2056	CpPAT10_2078	CpPO22241_1963	AN902_10310	CpT1_2114	CpVD57_2115	CPTC_00714
693	Cp1002B_0545	Cp12C_0551	Cp226_0537	Cp267_0542	Cp29156_0526	Cp3995_0527	Cp4202_0514	CpC231_0523	CpE55_0545	CpE56_0487	CpFRC41_0522	CpI19_0522	CpMEX1_0536	CpMEX25_0489	CpMEX29_0540	CpMEX9_0536	CpMIC6_0556	CpN1_0537	CpP54B96_0526	CpPA01_0501	CpPA02_0500	CpPA04_0531	CpPa05_0549	CpPa06_0578	CpPA07_0537	CpPa08_0519	CpPAT10_0522	CpPO22241_0492	AN902_02600	CpT1_0531	CpVD57_0531	CPTC_00124
694	Cp1002B_1903	Cp12C_0812	Cp226_0790	Cp267_0799	Cp29156_1862	Cp3995_0777	Cp4202_0755	CpC231_0765	CpE55_1909	CpE56_1717	CpFRC41_0766	CpI19_0765	CpMEX1_1896	CpMEX25_1738	CpMEX29_1897	CpMEX9_1900	CpMIC6_0821	CpN1_1894	CpP54B96_0776	CpPA01_0731	CpPA02_0736	CpPA04_0772	CpPa05_0809	CpPa06_0845	CpPA07_0786	CpPa08_0756	CpPAT10_0764	CpPO22241_1744	AN902_09170	CpT1_0779	CpVD57_0780	CPTC_01310
695	Cp1002B_1311	Cp12C_1417	Cp226_1396	Cp267_1401	Cp29156_1314	Cp3995_1381	Cp4202_1333	CpC231_1342	CpE55_1349	CpE56_1216	CpFRC41_1349	CpI19_1348	CpMEX1_1334	CpMEX25_1225	CpMEX29_1339	CpMEX9_1338	CpMIC6_1436	CpN1_1338	CpP54B96_1366	CpPA01_1295	CpPA02_1305	CpPA04_1370	CpPa05_1424	CpPa06_1476	CpPA07_1387	CpPa08_1332	CpPAT10_1342	CpPO22241_1230	AN902_06445	CpT1_1371	CpVD57_1372	CPTC_01923
696	Cp1002B_0147	Cp12C_0150	Cp226_0142	Cp267_0143	Cp29156_0138	Cp3995_0136	Cp4202_0132	CpC231_0137	CpE55_0145	CpE56_0130	CpFRC41_0136	CpI19_0136	CpMEX1_0145	CpMEX25_0131	CpMEX29_0146	CpMEX9_0144	CpMIC6_0150	CpN1_0143	CpP54B96_0139	CpPA01_0128	CpPA02_0124	CpPA04_0140	CpPa05_0145	CpPa06_0156	CpPA07_0136	CpPa08_0135	CpPAT10_0135	CpPO22241_0131	AN902_00715	CpT1_0138	CpVD57_0137	CPTC_00532
697	Cp1002B_1700	Cp12C_1020	Cp226_0998	Cp267_1005	Cp29156_0929	Cp3995_0982	Cp4202_0954	CpC231_0962	CpE55_0955	CpE56_0854	CpFRC41_0967	CpI19_0965	CpMEX1_0942	CpMEX25_0861	CpMEX29_0945	CpMEX9_0945	CpMIC6_1037	CpN1_0950	CpP54B96_0977	CpPA01_0923	CpPA02_0929	CpPA04_0976	CpPa05_1019	CpPa06_1062	CpPA07_0993	CpPa08_0954	CpPAT10_0960	CpPO22241_0866	AN902_04565	CpT1_0984	CpVD57_0985	CPTC_01521
698	Cp1002B_1756	Cp12C_0961	Cp226_0944	Cp267_0948	Cp29156_1718	Cp3995_0925	Cp4202_0899	CpC231_0909	CpE55_1759	CpE56_1580	CpFRC41_0912	CpI19_0910	CpMEX1_1746	CpMEX25_1600	CpMEX29_1747	CpMEX9_1751	CpMIC6_0976	CpN1_1745	CpP54B96_0921	CpPA01_0872	CpPA02_0877	CpPA04_0921	CpPa05_0962	CpPa06_1006	CpPA07_0937	CpPa08_0901	CpPAT10_0907	CpPO22241_1607	AN902_08450	CpT1_0928	CpVD57_0929	CPTC_01466
699	Cp1002B_1118	Cp12C_1619	Cp226_1598	Cp267_1601	Cp29156_1509	Cp3995_1579	Cp4202_1527	CpC231_1537	CpE55_1545	CpE56_1389	CpFRC41_1543	CpI19_1543	CpMEX1_1532	CpMEX25_1406	CpMEX29_1533	CpMEX9_1535	CpMIC6_1638	CpN1_1533	CpP54B96_1564	CpPA01_1480	CpPA02_1496	CpPA04_1564	CpPa05_1631	CpPa06_1690	CpPA07_1589	CpPa08_1522	CpPAT10_1537	CpPO22241_1412	AN902_07415	CpT1_1566	CpVD57_1567	CPTC_02129
700	Cp1002B_1878	Cp12C_0837	Cp226_0815	Cp267_0824	Cp29156_1837	Cp3995_0802	Cp4202_0780	CpC231_0790	CpE55_1884	CpE56_1693	CpFRC41_0791	CpI19_0790	CpMEX1_1871	CpMEX25_1714	CpMEX29_1872	CpMEX9_1875	CpMIC6_0846	CpN1_1869	CpP54B96_0801	CpPA01_0756	CpPA02_0761	CpPA04_0797	CpPa05_0836	CpPa06_0873	CpPA07_0811	CpPa08_0781	CpPAT10_0788	CpPO22241_1720	AN902_09050	CpT1_0804	CpVD57_0805	CPTC_01335
701	Cp1002B_1165	Cp12C_1570	Cp226_1550	Cp267_1554	Cp29156_1465	Cp3995_1532	Cp4202_1481	CpC231_1490	CpE55_1496	CpE56_1346	CpFRC41_1498	CpI19_1497	CpMEX1_1483	CpMEX25_1363	CpMEX29_1486	CpMEX9_1488	CpMIC6_1588	CpN1_1485	CpP54B96_1518	CpPA01_1436	CpPA02_1452	CpPA04_1518	CpPa05_1582	CpPa06_1642	CpPA07_1543	CpPa08_1478	CpPAT10_1490	CpPO22241_1368	AN902_07185	CpT1_1520	CpVD57_1521	CPTC_02081
702	Cp1002B_0125	Cp12C_0127	Cp226_0124	Cp267_0126	Cp29156_0121	Cp3995_0119	Cp4202_0115	CpC231_0118	CpE55_0122	CpE56_0113	CpFRC41_0118	CpI19_0118	CpMEX1_0122	CpMEX25_0112	CpMEX29_0123	CpMEX9_0121	CpMIC6_0128	CpN1_0121	CpP54B96_0122	CpPA01_0111	CpPA02_0113	CpPA04_0122	CpPa05_0127	CpPa06_0135	CpPA07_0118	CpPa08_0117	CpPAT10_0117	CpPO22241_0112	AN902_00590	CpT1_0121	CpVD57_0120	CPTC_00550
703	Cp1002B_1975	Cp12C_0739	Cp226_0717	Cp267_0727	Cp29156_1931	Cp3995_0706	Cp4202_0686	CpC231_0693	CpE55_1981	CpE56_1787	CpFRC41_0695	CpI19_0693	CpMEX1_1969	CpMEX25_1807	CpMEX29_1969	CpMEX9_1972	CpMIC6_0747	CpN1_1966	CpP54B96_0706	CpPA01_0662	CpPA02_0667	CpPA04_0702	CpPa05_0732	CpPa06_0765	CpPA07_0715	CpPa08_0686	CpPAT10_0694	CpPO22241_1814	AN902_09530	CpT1_0709	CpVD57_0710	CPTC_01239
704	Cp1002B_0053	Cp12C_0052	Cp226_0048	Cp267_0050	Cp29156_0049	Cp3995_0044	Cp4202_0044	CpC231_0043	CpE55_0047	CpE56_0041	CpFRC41_0047	CpI19_0045	CpMEX1_0047	CpMEX25_0040	CpMEX29_0048	CpMEX9_0048	CpMIC6_0054	CpN1_0048	CpP54B96_0049	CpPA01_0041	CpPA02_0042	CpPA04_0043	CpPa05_0046	CpPa06_0050	CpPA07_0044	CpPa08_0043	CpPAT10_0045	CpPO22241_0040	AN902_00230	CpT1_0049	CpVD57_0048	CPTC_00626
705	Cp1002B_0454	Cp12C_0459	Cp226_0448	Cp267_0449	Cp29156_0436	Cp3995_0436	Cp4202_0426	CpC231_0434	CpE55_0453	CpE56_0405	CpFRC41_0434	CpI19_0432	CpMEX1_0446	CpMEX25_0406	CpMEX29_0451	CpMEX9_0447	CpMIC6_0464	CpN1_0446	CpP54B96_0437	CpPA01_0415	CpPA02_0413	CpPA04_0439	CpPa05_0457	CpPa06_0478	CpPA07_0441	CpPa08_0430	CpPAT10_0436	CpPO22241_0410	AN902_02175	CpT1_0441	CpVD57_0441	CPTC_00221
706	Cp1002B_1769	Cp12C_0946	Cp226_0927	Cp267_0933	Cp29156_1730	Cp3995_0911	Cp4202_0887	CpC231_0897	CpE55_1775	CpE56_1592	CpFRC41_0901	CpI19_0898	CpMEX1_1762	CpMEX25_1612	CpMEX29_1763	CpMEX9_1767	CpMIC6_0957	CpN1_1760	CpP54B96_0909	CpPA01_0861	CpPA02_0866	CpPA04_0907	CpPa05_0947	CpPa06_0992	CpPA07_0923	CpPa08_0888	CpPAT10_0896	CpPO22241_1619	AN902_08525	CpT1_0912	CpVD57_0913	CPTC_01452
707	Cp1002B_0817	Cp12C_1923	Cp226_1896	Cp267_1894	Cp29156_0797	Cp3995_1874	Cp4202_1814	CpC231_1815	CpE55_0812	CpE56_0726	CpFRC41_1821	CpI19_1833	CpMEX1_0800	CpMEX25_0736	CpMEX29_0803	CpMEX9_0804	CpMIC6_1951	CpN1_0806	CpP54B96_1853	CpPA01_1745	CpPA02_1768	CpPA04_1846	CpPa05_1926	CpPa06_1996	CpPA07_1875	CpPa08_1802	CpPAT10_1825	CpPO22241_0738	AN902_03885	CpT1_1856	CpVD57_1857	CPTC_00994
708	Cp1002B_1413	Cp12C_1315	Cp226_1287	Cp267_1298	Cp29156_1213	Cp3995_1272	Cp4202_1230	CpC231_1237	CpE55_1246	CpE56_1118	CpFRC41_1245	CpI19_1244	CpMEX1_1231	CpMEX25_1125	CpMEX29_1236	CpMEX9_1235	CpMIC6_1333	CpN1_1237	CpP54B96_1263	CpPA01_1192	CpPA02_1202	CpPA04_1261	CpPa05_1310	CpPa06_1364	CpPA07_1279	CpPa08_1230	CpPAT10_1237	CpPO22241_1133	AN902_05940	CpT1_1269	CpVD57_1270	CPTC_01812
709	Cp1002B_0828	Cp12C_1912	Cp226_1885	Cp267_1883	Cp29156_0808	Cp3995_1863	Cp4202_1803	CpC231_1804	CpE55_0823	CpE56_0737	CpFRC41_1810	CpI19_1822	CpMEX1_0811	CpMEX25_0747	CpMEX29_0814	CpMEX9_0815	CpMIC6_1940	CpN1_0817	CpP54B96_1842	CpPA01_1734	CpPA02_1757	CpPA04_1835	CpPa05_1915	CpPa06_1984	CpPA07_1864	CpPa08_1792	CpPAT10_1814	CpPO22241_0749	AN902_03940	CpT1_1845	CpVD57_1846	CPTC_01005
710	Cp1002B_2122	Cp12C_2169	Cp226_2152	Cp267_2136	Cp29156_2079	Cp3995_2125	Cp4202_2051	CpC231_2053	CpE55_2134	CpE56_1919	CpFRC41_2060	CpI19_2074	CpMEX1_2120	CpMEX25_1941	CpMEX29_2120	CpMEX9_2122	CpMIC6_2208	CpN1_2112	CpP54B96_2093	CpPA01_1971	CpPA02_1998	CpPA04_2093	CpPa05_2183	CpPa06_2265	CpPA07_2120	CpPa08_2040	CpPAT10_2063	CpPO22241_1947	AN902_10230	CpT1_2098	CpVD57_2099	CPTC_00729
711	Cp1002B_1265	Cp12C_1464	Cp226_1446	Cp267_1449	Cp29156_1361	Cp3995_1430	Cp4202_1380	CpC231_1389	CpE55_1396	CpE56_1259	CpFRC41_1396	CpI19_1395	CpMEX1_1381	CpMEX25_1270	CpMEX29_1387	CpMEX9_1385	CpMIC6_1483	CpN1_1385	CpP54B96_1413	CpPA01_1340	CpPA02_1351	CpPA04_1416	CpPa05_1474	CpPa06_1529	CpPA07_1437	CpPa08_1378	CpPAT10_1389	CpPO22241_1276	AN902_06675	CpT1_1418	CpVD57_1419	CPTC_01972
712	Cp1002B_1804	Cp12C_0911	Cp226_0890	Cp267_0898	Cp29156_1765	Cp3995_0876	Cp4202_0853	CpC231_0862	CpE55_1810	CpE56_1625	CpFRC41_0864	CpI19_0862	CpMEX1_1797	CpMEX25_1644	CpMEX29_1798	CpMEX9_1802	CpMIC6_0922	CpN1_1795	CpP54B96_0874	CpPA01_0828	CpPA02_0833	CpPA04_0871	CpPa05_0912	CpPa06_0952	CpPA07_0887	CpPa08_0853	CpPAT10_0860	CpPO22241_1650	AN902_08690	CpT1_0877	CpVD57_0878	CPTC_01409
713	Cp1002B_1579	Cp12C_1146	Cp226_1123	Cp267_1131	Cp29156_1051	Cp3995_1105	Cp4202_1071	CpC231_1078	CpE55_1079	CpE56_0963	CpFRC41_1085	CpI19_1085	CpMEX1_1062	CpMEX25_0972	CpMEX29_1068	CpMEX9_1069	CpMIC6_1163	CpN1_1070	CpP54B96_1099	CpPA01_1036	CpPA02_1045	CpPA04_1099	CpPa05_1148	CpPa06_1195	CpPA07_1118	CpPa08_1071	CpPAT10_1078	CpPO22241_0979	AN902_05140	CpT1_1106	CpVD57_1107	CPTC_01645
714	Cp1002B_1675	Cp12C_1046	Cp226_1024	Cp267_1031	Cp29156_0955	Cp3995_1007	Cp4202_0980	CpC231_0987	CpE55_0980	CpE56_0879	CpFRC41_0993	CpI19_0991	CpMEX1_0967	CpMEX25_0886	CpMEX29_0970	CpMEX9_0970	CpMIC6_1063	CpN1_0975	CpP54B96_1003	CpPA01_0948	CpPA02_0954	CpPA04_1001	CpPa05_1045	CpPa06_1090	CpPA07_1019	CpPa08_0979	CpPAT10_0986	CpPO22241_0891	AN902_04690	CpT1_1010	CpVD57_1011	CPTC_01547
715	Cp1002B_1031	Cp12C_1709	Cp226_1689	Cp267_1689	Cp29156_1597	Cp3995_1668	Cp4202_1614	CpC231_1624	CpE55_1633	CpE56_1465	CpFRC41_1629	CpI19_1631	CpMEX1_1620	CpMEX25_1484	CpMEX29_1621	CpMEX9_1625	CpMIC6_1731	CpN1_1619	CpP54B96_1652	CpPA01_1561	CpPA02_1578	CpPA04_1649	CpPa05_1719	CpPa06_1781	CpPA07_1674	CpPa08_1607	CpPAT10_1624	CpPO22241_1493	AN902_07820	CpT1_1654	CpVD57_1656	CPTC_02223
716	Cp1002B_1267	Cp12C_1462	Cp226_1444	Cp267_1447	Cp29156_1359	Cp3995_1428	Cp4202_1378	CpC231_1387	CpE55_1394	CpE56_1257	CpFRC41_1394	CpI19_1393	CpMEX1_1379	CpMEX25_1268	CpMEX29_1385	CpMEX9_1383	CpMIC6_1481	CpN1_1383	CpP54B96_1411	CpPA01_1338	CpPA02_1349	CpPA04_1414	CpPa05_1472	CpPa06_1527	CpPA07_1435	CpPa08_1376	CpPAT10_1387	CpPO22241_1274	AN902_06665	CpT1_1416	CpVD57_1417	CPTC_01970
717	Cp1002B_2112	Cp12C_2156	Cp226_2139	Cp267_2123	Cp29156_2066	Cp3995_2110	Cp4202_2038	CpC231_2040	CpE55_2123	CpE56_1910	CpFRC41_2049	CpI19_2061	CpMEX1_2109	CpMEX25_1931	CpMEX29_2110	CpMEX9_2111	CpMIC6_2194	CpN1_2102	CpP54B96_2080	CpPA01_1961	CpPA02_1988	CpPA04_2082	CpPa05_2170	CpPa06_2253	CpPA07_2108	CpPa08_2028	CpPAT10_2053	CpPO22241_1937	AN902_10180	CpT1_2085	CpVD57_2086	CPTC_00743
718	Cp1002B_0458	Cp12C_0463	Cp226_0452	Cp267_0453	Cp29156_0440	Cp3995_0440	Cp4202_0430	CpC231_0438	CpE55_0457	CpE56_0409	CpFRC41_0438	CpI19_0436	CpMEX1_0450	CpMEX25_0410	CpMEX29_0455	CpMEX9_0451	CpMIC6_0468	CpN1_0450	CpP54B96_0441	CpPA01_0419	CpPA02_0417	CpPA04_0443	CpPa05_0461	CpPa06_0482	CpPA07_0446	CpPa08_0434	CpPAT10_0440	CpPO22241_0414	AN902_02195	CpT1_0445	CpVD57_0445	CPTC_00216
719	Cp1002B_0615	Cp12C_0620	Cp226_0602	Cp267_0610	Cp29156_0595	Cp3995_0591	Cp4202_0579	CpC231_0586	CpE55_0611	CpE56_0544	CpFRC41_0586	CpI19_0585	CpMEX1_0601	CpMEX25_0548	CpMEX29_0606	CpMEX9_0602	CpMIC6_0626	CpN1_0603	CpP54B96_0594	CpPA01_0561	CpPA02_0562	CpPA04_0592	CpPa05_0616	CpPa06_0650	CpPA07_0600	CpPa08_0579	CpPAT10_0585	CpPO22241_0552	AN902_02905	CpT1_0598	CpVD57_0599	CPTC_00059
720	Cp1002B_1258	Cp12C_1472	Cp226_1454	Cp267_1457	Cp29156_1368	Cp3995_1438	Cp4202_1387	CpC231_1396	CpE55_1403	CpE56_1266	CpFRC41_1403	CpI19_1402	CpMEX1_1389	CpMEX25_1277	CpMEX29_1394	CpMEX9_1393	CpMIC6_1491	CpN1_1392	CpP54B96_1420	CpPA01_1347	CpPA02_1358	CpPA04_1424	CpPa05_1481	CpPa06_1536	CpPA07_1444	CpPa08_1385	CpPAT10_1396	CpPO22241_1283	AN902_06710	CpT1_1425	CpVD57_1426	CPTC_01980
721	Cp1002B_0634	Cp12C_2111	Cp226_2096	Cp267_2079	Cp29156_0611	Cp3995_2066	Cp4202_1997	CpC231_1997	CpE55_0629	CpE56_0558	CpFRC41_2010	CpI19_2019	CpMEX1_0619	CpMEX25_0562	CpMEX29_0623	CpMEX9_0621	CpMIC6_2147	CpN1_0621	CpP54B96_2037	CpPA01_1923	CpPA02_1949	CpPA04_2039	CpPa05_2128	CpPa06_2209	CpPA07_2064	CpPa08_1986	CpPAT10_2012	CpPO22241_0566	AN902_02985	CpT1_2042	CpVD57_2043	CPTC_00788
722	Cp1002B_0280	Cp12C_0284	Cp226_0274	Cp267_0278	Cp29156_0267	Cp3995_0266	Cp4202_0261	CpC231_0267	CpE55_0279	CpE56_0248	CpFRC41_0263	CpI19_0266	CpMEX1_0277	CpMEX25_0250	CpMEX29_0277	CpMEX9_0276	CpMIC6_0287	CpN1_0273	CpP54B96_0268	CpPA01_0252	CpPA02_0250	CpPA04_0268	CpPa05_0280	CpPa06_0297	CpPA07_0267	CpPa08_0263	CpPAT10_0269	CpPO22241_0253	AN902_01345	CpT1_0271	CpVD57_0271	CPTC_00399
723	Cp1002B_1859	Cp12C_0856	Cp226_0834	Cp267_0843	Cp29156_1818	Cp3995_0821	Cp4202_0799	CpC231_0809	CpE55_1865	CpE56_1675	CpFRC41_0810	CpI19_0809	CpMEX1_1852	CpMEX25_1696	CpMEX29_1853	CpMEX9_1856	CpMIC6_0865	CpN1_1850	CpP54B96_0820	CpPA01_0774	CpPA02_0779	CpPA04_0816	CpPa05_0856	CpPa06_0893	CpPA07_0831	CpPa08_0800	CpPAT10_0807	CpPO22241_1702	AN902_08960	CpT1_0823	CpVD57_0824	CPTC_01354
724	Cp1002B_1971	Cp12C_0743	Cp226_0721	Cp267_0731	Cp29156_1927	Cp3995_0710	Cp4202_0690	CpC231_0697	CpE55_1977	CpE56_1783	CpFRC41_0699	CpI19_0697	CpMEX1_1965	CpMEX25_1803	CpMEX29_1965	CpMEX9_1968	CpMIC6_0751	CpN1_1962	CpP54B96_0710	CpPA01_0666	CpPA02_0671	CpPA04_0706	CpPa05_0737	CpPa06_0770	CpPA07_0719	CpPa08_0690	CpPAT10_0698	CpPO22241_1810	AN902_09510	CpT1_0713	CpVD57_0714	CPTC_01243
725	Cp1002B_0250	Cp12C_0254	Cp226_0245	Cp267_0248	Cp29156_0237	Cp3995_0237	Cp4202_0232	CpC231_0237	CpE55_0249	CpE56_0221	CpFRC41_0234	CpI19_0236	CpMEX1_0247	CpMEX25_0222	CpMEX29_0248	CpMEX9_0247	CpMIC6_0257	CpN1_0244	CpP54B96_0239	CpPA01_0224	CpPA02_0222	CpPA04_0239	CpPa05_0250	CpPa06_0267	CpPA07_0237	CpPa08_0234	CpPAT10_0240	CpPO22241_0225	AN902_01210	CpT1_0241	CpVD57_0241	CPTC_00428
726	Cp1002B_0855	Cp12C_1886	Cp226_1857	Cp267_1855	Cp29156_0835	Cp3995_1834	Cp4202_1776	CpC231_1777	CpE55_0850	CpE56_0762	CpFRC41_1785	CpI19_1795	CpMEX1_0837	CpMEX25_0772	CpMEX29_0841	CpMEX9_0841	CpMIC6_1911	CpN1_0845	CpP54B96_1815	CpPA01_1709	CpPA02_1731	CpPA04_1809	CpPa05_1887	CpPa06_1955	CpPA07_1837	CpPa08_1765	CpPAT10_1787	CpPO22241_0774	AN902_04065	CpT1_1818	CpVD57_1819	CPTC_01032
727	Cp1002B_0474	Cp12C_0480	Cp226_0469	Cp267_0470	Cp29156_0455	Cp3995_0457	Cp4202_0444	CpC231_0453	CpE55_0475	CpE56_0424	CpFRC41_0453	CpI19_0451	CpMEX1_0467	CpMEX25_0425	CpMEX29_0471	CpMEX9_0467	CpMIC6_0485	CpN1_0467	CpP54B96_0456	CpPA01_0433	CpPA02_0432	CpPA04_0459	CpPa05_0479	CpPa06_0502	CpPA07_0463	CpPa08_0451	CpPAT10_0454	CpPO22241_0429	AN902_02275	CpT1_0460	CpVD57_0460	CPTC_00199
728	Cp1002B_0950	Cp12C_1791	Cp226_1767	Cp267_1765	Cp29156_0923	Cp3995_1744	Cp4202_1685	CpC231_1688	CpE55_0945	CpE56_0848	CpFRC41_1696	CpI19_1704	CpMEX1_0932	CpMEX25_0856	CpMEX29_0936	CpMEX9_0936	CpMIC6_1816	CpN1_0940	CpP54B96_1725	CpPA01_1621	CpPA02_1643	CpPA04_1718	CpPa05_1793	CpPa06_1859	CpPA07_1746	CpPa08_1676	CpPAT10_1696	CpPO22241_0860	AN902_04525	CpT1_1729	CpVD57_1730	CPTC_01124
729	Cp1002B_1021	Cp12C_1720	Cp226_1698	Cp267_1700	Cp29156_1607	Cp3995_1676	Cp4202_1624	CpC231_1635	CpE55_1642	CpE56_1472	CpFRC41_1636	CpI19_1642	CpMEX1_1629	CpMEX25_1491	CpMEX29_1630	CpMEX9_1634	CpMIC6_1742	CpN1_1628	CpP54B96_1662	CpPA01_1568	CpPA02_1585	CpPA04_1656	CpPa05_1727	CpPa06_1789	CpPA07_1681	CpPa08_1614	CpPAT10_1635	CpPO22241_1500	AN902_07865	CpT1_1664	CpVD57_1666	CPTC_02230
730	Cp1002B_1950	Cp12C_0765	Cp226_0741	Cp267_0752	Cp29156_1908	Cp3995_0730	Cp4202_0708	CpC231_0717	CpE55_1956	CpE56_1764	CpFRC41_0719	CpI19_0717	CpMEX1_1943	CpMEX25_1784	CpMEX29_1944	CpMEX9_1947	CpMIC6_0774	CpN1_1941	CpP54B96_0729	CpPA01_0685	CpPA02_0690	CpPA04_0725	CpPa05_0759	CpPa06_0793	CpPA07_0738	CpPa08_0709	CpPAT10_0716	CpPO22241_1791	AN902_09405	CpT1_0733	CpVD57_0734	CPTC_01263
731	Cp1002B_1249	Cp12C_1481	Cp226_1463	Cp267_1466	Cp29156_1377	Cp3995_1447	Cp4202_1397	CpC231_1406	CpE55_1412	CpE56_1273	CpFRC41_1411	CpI19_1413	CpMEX1_1398	CpMEX25_1284	CpMEX29_1403	CpMEX9_1402	CpMIC6_1500	CpN1_1401	CpP54B96_1430	CpPA01_1355	CpPA02_1366	CpPA04_1433	CpPa05_1492	CpPa06_1547	CpPA07_1453	CpPa08_1394	CpPAT10_1405	CpPO22241_1291	AN902_06750	CpT1_1434	CpVD57_1435	CPTC_01989
732	Cp1002B_1429	Cp12C_1299	Cp226_1271	Cp267_1281	Cp29156_1197	Cp3995_1255	Cp4202_1214	CpC231_1221	CpE55_1231	CpE56_1103	CpFRC41_1230	CpI19_1228	CpMEX1_1216	CpMEX25_1111	CpMEX29_1221	CpMEX9_1220	CpMIC6_1316	CpN1_1222	CpP54B96_1247	CpPA01_1177	CpPA02_1187	CpPA04_1246	CpPa05_1295	CpPa06_1349	CpPA07_1263	CpPa08_1214	CpPAT10_1221	CpPO22241_1118	AN902_05865	CpT1_1253	CpVD57_1254	CPTC_01797
733	Cp1002B_0202	Cp12C_0205	Cp226_0197	Cp267_0199	Cp29156_0191	Cp3995_0191	Cp4202_0186	CpC231_0191	CpE55_0200	CpE56_0179	CpFRC41_0187	CpI19_0190	CpMEX1_0199	CpMEX25_0180	CpMEX29_0200	CpMEX9_0197	CpMIC6_0206	CpN1_0196	CpP54B96_0193	CpPA01_0177	CpPA02_0173	CpPA04_0193	CpPa05_0201	CpPa06_0214	CpPA07_0188	CpPa08_0186	CpPAT10_0191	CpPO22241_0180	AN902_00975	CpT1_0193	CpVD57_0193	CPTC_00476
734	Cp1002B_0495	Cp12C_0501	Cp226_0490	Cp267_0491	Cp29156_0476	Cp3995_0478	Cp4202_0465	CpC231_0474	CpE55_0496	CpE56_0444	CpFRC41_0475	CpI19_0473	CpMEX1_0488	CpMEX25_0445	CpMEX29_0491	CpMEX9_0488	CpMIC6_0506	CpN1_0488	CpP54B96_0477	CpPA01_0454	CpPA02_0453	CpPA04_0481	CpPa05_0501	CpPa06_0526	CpPA07_0485	CpPa08_0472	CpPAT10_0475	CpPO22241_0448	AN902_02380	CpT1_0481	CpVD57_0481	CPTC_00176
735	Cp1002B_0560	Cp12C_0566	Cp226_0551	Cp267_0556	Cp29156_0541	Cp3995_0542	Cp4202_0528	CpC231_0537	CpE55_0559	CpE56_0501	CpFRC41_0536	CpI19_0536	CpMEX1_0550	CpMEX25_0503	CpMEX29_0554	CpMEX9_0550	CpMIC6_0571	CpN1_0551	CpP54B96_0541	CpPA01_0514	CpPA02_0514	CpPA04_0545	CpPa05_0564	CpPa06_0593	CpPA07_0550	CpPa08_0531	CpPAT10_0536	CpPO22241_0506	AN902_02670	CpT1_0546	CpVD57_0546	CPTC_00109
736	Cp1002B_1493	Cp12C_1233	Cp226_1208	Cp267_1218	Cp29156_1138	Cp3995_1190	Cp4202_1156	CpC231_1163	CpE55_1165	CpE56_1046	CpFRC41_1168	CpI19_1170	CpMEX1_1149	CpMEX25_1055	CpMEX29_1154	CpMEX9_1155	CpMIC6_1250	CpN1_1156	CpP54B96_1186	CpPA01_1119	CpPA02_1129	CpPA04_1184	CpPa05_1233	CpPa06_1282	CpPA07_1203	CpPa08_1155	CpPAT10_1162	CpPO22241_1062	AN902_05555	CpT1_1193	CpVD57_1194	CPTC_01730
737	Cp1002B_0776	Cp12C_1964	Cp226_1937	Cp267_1935	Cp29156_0756	Cp3995_1915	Cp4202_1855	CpC231_1856	CpE55_0771	CpE56_0689	CpFRC41_1865	CpI19_1874	CpMEX1_0759	CpMEX25_0696	CpMEX29_0762	CpMEX9_0763	CpMIC6_1992	CpN1_0765	CpP54B96_1894	CpPA01_1786	CpPA02_1809	CpPA04_1886	CpPa05_1969	CpPa06_2043	CpPA07_1916	CpPa08_1842	CpPAT10_1867	CpPO22241_0700	AN902_03685	CpT1_1897	CpVD57_1898	CPTC_00951
738	Cp1002B_0401	Cp12C_0406	Cp226_0393	Cp267_0395	Cp29156_0384	Cp3995_0383	Cp4202_0376	CpC231_0383	CpE55_0401	CpE56_0354	CpFRC41_0378	CpI19_0382	CpMEX1_0395	CpMEX25_0358	CpMEX29_0399	CpMEX9_0396	CpMIC6_0409	CpN1_0394	CpP54B96_0384	CpPA01_0364	CpPA02_0362	CpPA04_0385	CpPa05_0401	CpPa06_0420	CpPA07_0386	CpPa08_0379	CpPAT10_0384	CpPO22241_0361	AN902_01915	CpT1_0388	CpVD57_0388	CPTC_00280
739	Cp1002B_0850	Cp12C_1891	Cp226_1862	Cp267_1860	Cp29156_0830	Cp3995_1839	Cp4202_1781	CpC231_1782	CpE55_0845	CpE56_0757	CpFRC41_1790	CpI19_1800	CpMEX1_0832	CpMEX25_0767	CpMEX29_0836	CpMEX9_0836	CpMIC6_1916	CpN1_0840	CpP54B96_1820	CpPA01_1714	CpPA02_1736	CpPA04_1814	CpPa05_1892	CpPa06_1960	CpPA07_1842	CpPa08_1770	CpPAT10_1792	CpPO22241_0769	AN902_04040	CpT1_1823	CpVD57_1824	CPTC_01027
740	Cp1002B_0103	Cp12C_0105	Cp226_0102	Cp267_0104	Cp29156_0099	Cp3995_0097	Cp4202_0093	CpC231_0094	CpE55_0100	CpE56_0090	CpFRC41_0095	CpI19_0095	CpMEX1_0100	CpMEX25_0089	CpMEX29_0101	CpMEX9_0099	CpMIC6_0106	CpN1_0099	CpP54B96_0100	CpPA01_0089	CpPA02_0091	CpPA04_0098	CpPa05_0102	CpPa06_0110	CpPA07_0096	CpPa08_0095	CpPAT10_0093	CpPO22241_0089	AN902_00475	CpT1_0099	CpVD57_0098	CPTC_00573
741	Cp1002B_1490	Cp12C_1236	Cp226_1211	Cp267_1222	Cp29156_1141	Cp3995_1193	Cp4202_1159	CpC231_1166	CpE55_1168	CpE56_1049	CpFRC41_1171	CpI19_1173	CpMEX1_1152	CpMEX25_1058	CpMEX29_1157	CpMEX9_1158	CpMIC6_1253	CpN1_1159	CpP54B96_1189	CpPA01_1122	CpPA02_1132	CpPA04_1187	CpPa05_1236	CpPa06_1286	CpPA07_1206	CpPa08_1158	CpPAT10_1165	CpPO22241_1065	AN902_05570	CpT1_1196	CpVD57_1197	CPTC_01733
742	Cp1002B_1591	Cp12C_1134	Cp226_1111	Cp267_1119	Cp29156_1039	Cp3995_1093	Cp4202_1059	CpC231_1065	CpE55_1067	CpE56_0951	CpFRC41_1073	CpI19_1072	CpMEX1_1051	CpMEX25_0960	CpMEX29_1056	CpMEX9_1057	CpMIC6_1151	CpN1_1058	CpP54B96_1087	CpPA01_1024	CpPA02_1033	CpPA04_1087	CpPa05_1135	CpPa06_1182	CpPA07_1106	CpPa08_1059	CpPAT10_1066	CpPO22241_0967	AN902_05080	CpT1_1094	CpVD57_1095	CPTC_01633
743	Cp1002B_1715	Cp12C_1004	Cp226_0985	Cp267_0992	Cp29156_1677	Cp3995_0967	Cp4202_0942	CpC231_0950	CpE55_1718	CpE56_1539	CpFRC41_0955	CpI19_0953	CpMEX1_1704	CpMEX25_1559	CpMEX29_1705	CpMEX9_1710	CpMIC6_1021	CpN1_1704	CpP54B96_0965	CpPA01_0912	CpPA02_0917	CpPA04_0963	CpPa05_1006	CpPa06_1049	CpPA07_0979	CpPa08_0941	CpPAT10_0948	CpPO22241_1568	AN902_08245	CpT1_0972	CpVD57_0973	CPTC_01508
744	Cp1002B_1524	Cp12C_1201	Cp226_1177	Cp267_1186	Cp29156_1106	Cp3995_1159	Cp4202_1126	CpC231_1133	CpE55_1134	CpE56_1016	CpFRC41_1137	CpI19_1140	CpMEX1_1118	CpMEX25_1025	CpMEX29_1123	CpMEX9_1124	CpMIC6_1218	CpN1_1125	CpP54B96_1154	CpPA01_1088	CpPA02_1098	CpPA04_1153	CpPa05_1202	CpPa06_1251	CpPA07_1172	CpPa08_1124	CpPAT10_1133	CpPO22241_1032	AN902_05405	CpT1_1161	CpVD57_1162	CPTC_01699
745	Cp1002B_1297	Cp12C_1431	Cp226_1411	Cp267_1415	Cp29156_1328	Cp3995_1396	Cp4202_1347	CpC231_1356	CpE55_1363	CpE56_1229	CpFRC41_1363	CpI19_1362	CpMEX1_1348	CpMEX25_1239	CpMEX29_1354	CpMEX9_1352	CpMIC6_1450	CpN1_1352	CpP54B96_1380	CpPA01_1309	CpPA02_1319	CpPA04_1384	CpPa05_1441	CpPa06_1492	CpPA07_1402	CpPa08_1346	CpPAT10_1356	CpPO22241_1244	AN902_06515	CpT1_1385	CpVD57_1386	CPTC_01939
746	Cp1002B_0755	Cp12C_1987	Cp226_1965	Cp267_1959	Cp29156_0733	Cp3995_1940	Cp4202_1879	CpC231_1879	CpE55_0750	CpE56_0669	CpFRC41_1889	CpI19_1899	CpMEX1_0737	CpMEX25_0673	CpMEX29_0741	CpMEX9_0741	CpMIC6_2018	CpN1_0743	CpP54B96_1918	CpPA01_1809	CpPA02_1832	CpPA04_1913	CpPa05_1996	CpPa06_2072	CpPA07_1943	CpPa08_1865	CpPAT10_1890	CpPO22241_0677	AN902_03570	CpT1_1920	CpVD57_1921	CPTC_00922
747	Cp1002B_1545	Cp12C_1180	Cp226_1156	Cp267_1165	Cp29156_1085	Cp3995_1138	Cp4202_1105	CpC231_1112	CpE55_1113	CpE56_0996	CpFRC41_1117	CpI19_1119	CpMEX1_1097	CpMEX25_1005	CpMEX29_1102	CpMEX9_1103	CpMIC6_1197	CpN1_1104	CpP54B96_1133	CpPA01_1068	CpPA02_1078	CpPA04_1132	CpPa05_1181	CpPa06_1229	CpPA07_1151	CpPa08_1103	CpPAT10_1112	CpPO22241_1012	AN902_05305	CpT1_1140	CpVD57_1141	CPTC_01678
748	Cp1002B_2038	Cp12C_0673	Cp226_0652	Cp267_0659	Cp29156_1994	Cp3995_0641	Cp4202_0624	CpC231_0630	CpE55_2046	CpE56_1844	CpFRC41_0632	CpI19_0629	CpMEX1_2034	CpMEX25_1866	CpMEX29_2033	CpMEX9_2036	CpMIC6_0681	CpN1_2029	CpP54B96_0641	CpPA01_0602	CpPA02_0604	CpPA04_0639	CpPa05_0665	CpPa06_0697	CpPA07_0649	CpPa08_0623	CpPAT10_0631	CpPO22241_1872	AN902_09830	CpT1_0644	CpVD57_0645	CPTC_01172
749	Cp1002B_0087	Cp12C_0088	Cp226_0086	Cp267_0088	Cp29156_0083	Cp3995_0081	Cp4202_0078	CpC231_0078	CpE55_0083	CpE56_0074	CpFRC41_0080	CpI19_0079	CpMEX1_0084	CpMEX25_0073	CpMEX29_0085	CpMEX9_0083	CpMIC6_0090	CpN1_0083	CpP54B96_0084	CpPA01_0074	CpPA02_0075	CpPA04_0080	CpPa05_0085	CpPa06_0091	CpPA07_0080	CpPa08_0078	CpPAT10_0079	CpPO22241_0073	AN902_00395	CpT1_0083	CpVD57_0082	CPTC_00589
750	Cp1002B_1730	Cp12C_0989	Cp226_0970	Cp267_0976	Cp29156_1692	Cp3995_0951	Cp4202_0927	CpC231_0935	CpE55_1733	CpE56_1554	CpFRC41_0938	CpI19_0938	CpMEX1_1719	CpMEX25_1574	CpMEX29_1720	CpMEX9_1725	CpMIC6_1005	CpN1_1719	CpP54B96_0949	CpPA01_0897	CpPA02_0902	CpPA04_0948	CpPa05_0990	CpPa06_1034	CpPA07_0963	CpPa08_0926	CpPAT10_0934	CpPO22241_1582	AN902_08320	CpT1_0956	CpVD57_0957	CPTC_01493
751	Cp1002B_0775	Cp12C_1965	Cp226_1938	Cp267_1936	Cp29156_0755	Cp3995_1916	Cp4202_1856	CpC231_1857	CpE55_0770	CpE56_0688	CpFRC41_1866	CpI19_1875	CpMEX1_0758	CpMEX25_0695	CpMEX29_0761	CpMEX9_0762	CpMIC6_1993	CpN1_0764	CpP54B96_1895	CpPA01_1787	CpPA02_1810	CpPA04_1887	CpPa05_1970	CpPa06_2044	CpPA07_1917	CpPa08_1843	CpPAT10_1868	CpPO22241_0699	AN902_03680	CpT1_1898	CpVD57_1899	CPTC_00950
752	Cp1002B_0375	Cp12C_0379	Cp226_0365	Cp267_0368	Cp29156_0358	Cp3995_0356	Cp4202_0351	CpC231_0358	CpE55_0374	CpE56_0331	CpFRC41_0353	CpI19_0357	CpMEX1_0370	CpMEX25_0335	CpMEX29_0372	CpMEX9_0371	CpMIC6_0382	CpN1_0368	CpP54B96_0358	CpPA01_0340	CpPA02_0338	CpPA04_0357	CpPa05_0373	CpPa06_0390	CpPA07_0359	CpPa08_0354	CpPAT10_0360	CpPO22241_0338	AN902_01800	CpT1_0362	CpVD57_0362	CPTC_00307
753	Cp1002B_0938	Cp12C_1803	Cp226_1774	Cp267_1772	Cp29156_0916	Cp3995_1751	Cp4202_1692	CpC231_1695	CpE55_0933	CpE56_0841	CpFRC41_1702	CpI19_1711	CpMEX1_0920	CpMEX25_0849	CpMEX29_0924	CpMEX9_0924	CpMIC6_1828	CpN1_0928	CpP54B96_1732	CpPA01_1627	CpPA02_1649	CpPA04_1725	CpPa05_1800	CpPa06_1867	CpPA07_1753	CpPa08_1683	CpPAT10_1703	CpPO22241_0853	AN902_04465	CpT1_1736	CpVD57_1737	CPTC_01117
754	Cp1002B_0703	Cp12C_2042	Cp226_2020	Cp267_2011	Cp29156_0679	Cp3995_1992	Cp4202_1931	CpC231_1931	CpE55_0697	CpE56_0622	CpFRC41_1940	CpI19_1952	CpMEX1_0686	CpMEX25_0629	CpMEX29_0689	CpMEX9_0687	CpMIC6_2075	CpN1_0690	CpP54B96_1968	CpPA01_1857	CpPA02_1881	CpPA04_1963	CpPa05_2052	CpPa06_2131	CpPA07_1991	CpPa08_1914	CpPAT10_1943	CpPO22241_0632	AN902_03320	CpT1_1974	CpVD57_1975	CPTC_00866
755	Cp1002B_1755	Cp12C_0962	Cp226_0945	Cp267_0949	Cp29156_1717	Cp3995_0926	Cp4202_0900	CpC231_0910	CpE55_1758	CpE56_1579	CpFRC41_0913	CpI19_0911	CpMEX1_1745	CpMEX25_1599	CpMEX29_1746	CpMEX9_1750	CpMIC6_0977	CpN1_1744	CpP54B96_0922	CpPA01_0873	CpPA02_0878	CpPA04_0922	CpPa05_0963	CpPa06_1007	CpPA07_0938	CpPa08_0902	CpPAT10_0908	CpPO22241_1606	AN902_08445	CpT1_0929	CpVD57_0930	CPTC_01467
756	Cp1002B_1117	Cp12C_1620	Cp226_1599	Cp267_1602	Cp29156_1510	Cp3995_1580	Cp4202_1528	CpC231_1538	CpE55_1546	CpE56_1390	CpFRC41_1544	CpI19_1544	CpMEX1_1533	CpMEX25_1407	CpMEX29_1534	CpMEX9_1536	CpMIC6_1639	CpN1_1534	CpP54B96_1565	CpPA01_1481	CpPA02_1497	CpPA04_1565	CpPa05_1632	CpPa06_1691	CpPA07_1590	CpPa08_1523	CpPAT10_1538	CpPO22241_1413	AN902_07420	CpT1_1567	CpVD57_1568	CPTC_02130
757	Cp1002B_1402	Cp12C_1326	Cp226_1300	Cp267_1309	Cp29156_1224	Cp3995_1283	Cp4202_1241	CpC231_1248	CpE55_1257	CpE56_1128	CpFRC41_1256	CpI19_1255	CpMEX1_1242	CpMEX25_1135	CpMEX29_1247	CpMEX9_1246	CpMIC6_1344	CpN1_1248	CpP54B96_1274	CpPA01_1203	CpPA02_1213	CpPA04_1273	CpPa05_1321	CpPa06_1375	CpPA07_1292	CpPa08_1241	CpPAT10_1248	CpPO22241_1143	AN902_05995	CpT1_1280	CpVD57_1281	CPTC_01825
758	Cp1002B_1906	Cp12C_0809	Cp226_0787	Cp267_0796	Cp29156_1865	Cp3995_0774	Cp4202_0752	CpC231_0762	CpE55_1912	CpE56_1720	CpFRC41_0763	CpI19_0762	CpMEX1_1899	CpMEX25_1741	CpMEX29_1900	CpMEX9_1903	CpMIC6_0818	CpN1_1897	CpP54B96_0773	CpPA01_0728	CpPA02_0733	CpPA04_0769	CpPa05_0806	CpPa06_0842	CpPA07_0783	CpPa08_0753	CpPAT10_0761	CpPO22241_1747	AN902_09185	CpT1_0776	CpVD57_0777	CPTC_01307
759	Cp1002B_1352	Cp12C_1376	Cp226_1354	Cp267_1360	Cp29156_1274	Cp3995_1339	Cp4202_1292	CpC231_1301	CpE55_1308	CpE56_1178	CpFRC41_1306	CpI19_1307	CpMEX1_1293	CpMEX25_1185	CpMEX29_1298	CpMEX9_1297	CpMIC6_1395	CpN1_1298	CpP54B96_1325	CpPA01_1253	CpPA02_1263	CpPA04_1327	CpPa05_1379	CpPa06_1430	CpPA07_1344	CpPa08_1292	CpPAT10_1300	CpPO22241_1192	AN902_06240	CpT1_1330	CpVD57_1331	CPTC_01878
760	Cp1002B_1829	Cp12C_0885	Cp226_0864	Cp267_0872	Cp29156_1790	Cp3995_0851	Cp4202_0829	CpC231_0838	CpE55_1835	CpE56_1649	CpFRC41_0839	CpI19_0838	CpMEX1_1822	CpMEX25_1668	CpMEX29_1823	CpMEX9_1827	CpMIC6_0896	CpN1_1820	CpP54B96_0849	CpPA01_0803	CpPA02_0808	CpPA04_0846	CpPa05_0886	CpPa06_0925	CpPA07_0861	CpPa08_0829	CpPAT10_0836	CpPO22241_1674	AN902_08810	CpT1_0852	CpVD57_0853	CPTC_01384
761	Cp1002B_1763	Cp12C_0952	Cp226_0933	Cp267_0939	Cp29156_1724	Cp3995_0917	Cp4202_0893	CpC231_0903	CpE55_1769	CpE56_1586	CpFRC41_0906	CpI19_0904	CpMEX1_1756	CpMEX25_1606	CpMEX29_1757	CpMEX9_1761	CpMIC6_0963	CpN1_1754	CpP54B96_0915	CpPA01_0866	CpPA02_0871	CpPA04_0913	CpPa05_0953	CpPa06_0998	CpPA07_0930	CpPa08_0894	CpPAT10_0902	CpPO22241_1613	AN902_08495	CpT1_0918	CpVD57_0919	CPTC_01458
762	Cp1002B_0198	Cp12C_0201	Cp226_0193	Cp267_0195	Cp29156_0187	Cp3995_0187	Cp4202_0182	CpC231_0187	CpE55_0196	CpE56_0175	CpFRC41_0183	CpI19_0186	CpMEX1_0195	CpMEX25_0176	CpMEX29_0196	CpMEX9_0193	CpMIC6_0202	CpN1_0192	CpP54B96_0189	CpPA01_0173	CpPA02_0169	CpPA04_0189	CpPa05_0197	CpPa06_0210	CpPA07_0184	CpPa08_0182	CpPAT10_0187	CpPO22241_0176	AN902_00955	CpT1_0189	CpVD57_0189	CPTC_00480
763	Cp1002B_1292	Cp12C_1436	Cp226_1416	Cp267_1420	Cp29156_1333	Cp3995_1401	Cp4202_1352	CpC231_1361	CpE55_1368	CpE56_1233	CpFRC41_1368	CpI19_1367	CpMEX1_1353	CpMEX25_1244	CpMEX29_1359	CpMEX9_1357	CpMIC6_1455	CpN1_1357	CpP54B96_1385	CpPA01_1314	CpPA02_1324	CpPA04_1389	CpPa05_1446	CpPa06_1497	CpPA07_1407	CpPa08_1351	CpPAT10_1361	CpPO22241_1249	AN902_06540	CpT1_1390	CpVD57_1391	CPTC_01944
764	Cp1002B_1105	Cp12C_1632	Cp226_1611	Cp267_1614	Cp29156_1522	Cp3995_1593	Cp4202_1540	CpC231_1551	CpE55_1557	CpE56_1401	CpFRC41_1558	CpI19_1556	CpMEX1_1545	CpMEX25_1419	CpMEX29_1546	CpMEX9_1548	CpMIC6_1651	CpN1_1546	CpP54B96_1577	CpPA01_1493	CpPA02_1509	CpPA04_1577	CpPa05_1645	CpPa06_1704	CpPA07_1602	CpPa08_1535	CpPAT10_1551	CpPO22241_1425	AN902_07485	CpT1_1579	CpVD57_1580	CPTC_02145
765	Cp1002B_2106	Cp12C_2150	Cp226_2133	Cp267_2117	Cp29156_2060	Cp3995_2104	Cp4202_2032	CpC231_2033	CpE55_2117	CpE56_1904	CpFRC41_2043	CpI19_2055	CpMEX1_2103	CpMEX25_1925	CpMEX29_2104	CpMEX9_2105	CpMIC6_2188	CpN1_2096	CpP54B96_2074	CpPA01_1955	CpPA02_1982	CpPA04_2076	CpPa05_2164	CpPa06_2247	CpPA07_2102	CpPa08_2022	CpPAT10_2046	CpPO22241_1931	AN902_10150	CpT1_2079	CpVD57_2080	CPTC_00749
766	Cp1002B_0327	Cp12C_0331	Cp226_0317	Cp267_0320	Cp29156_0310	Cp3995_0308	Cp4202_0304	CpC231_0311	CpE55_0326	CpE56_0287	CpFRC41_0304	CpI19_0309	CpMEX1_0322	CpMEX25_0289	CpMEX29_0324	CpMEX9_0322	CpMIC6_0334	CpN1_0320	CpP54B96_0310	CpPA01_0292	CpPA02_0291	CpPA04_0309	CpPa05_0323	CpPa06_0340	CpPA07_0310	CpPa08_0306	CpPAT10_0312	CpPO22241_0293	AN902_01565	CpT1_0314	CpVD57_0314	CPTC_00357
767	Cp1002B_0186	Cp12C_0189	Cp226_0182	Cp267_0183	Cp29156_0175	Cp3995_0176	Cp4202_0170	CpC231_0175	CpE55_0185	CpE56_0164	CpFRC41_0174	CpI19_0174	CpMEX1_0184	CpMEX25_0165	CpMEX29_0185	CpMEX9_0182	CpMIC6_0189	CpN1_0181	CpP54B96_0177	CpPA01_0164	CpPA02_0160	CpPA04_0177	CpPa05_0185	CpPa06_0197	CpPA07_0173	CpPa08_0171	CpPAT10_0175	CpPO22241_0165	AN902_00900	CpT1_0176	CpVD57_0177	CPTC_00491
768	Cp1002B_1862	Cp12C_0853	Cp226_0831	Cp267_0840	Cp29156_1821	Cp3995_0818	Cp4202_0796	CpC231_0806	CpE55_1868	CpE56_1678	CpFRC41_0807	CpI19_0806	CpMEX1_1855	CpMEX25_1699	CpMEX29_1856	CpMEX9_1859	CpMIC6_0862	CpN1_1853	CpP54B96_0817	CpPA01_0771	CpPA02_0776	CpPA04_0813	CpPa05_0853	CpPa06_0890	CpPA07_0828	CpPa08_0797	CpPAT10_0804	CpPO22241_1705	AN902_08975	CpT1_0820	CpVD57_0821	CPTC_01351
769	Cp1002B_0235	Cp12C_0239	Cp226_0230	Cp267_0234	Cp29156_0223	Cp3995_0222	Cp4202_0218	CpC231_0223	CpE55_0234	CpE56_0207	CpFRC41_0220	CpI19_0222	CpMEX1_0232	CpMEX25_0209	CpMEX29_0233	CpMEX9_0232	CpMIC6_0241	CpN1_0229	CpP54B96_0225	CpPA01_0210	CpPA02_0208	CpPA04_0226	CpPa05_0235	CpPa06_0250	CpPA07_0222	CpPa08_0220	CpPAT10_0226	CpPO22241_0211	AN902_01135	CpT1_0227	CpVD57_0227	CPTC_00442
770	Cp1002B_1477	Cp12C_1250	Cp226_1226	Cp267_1236	Cp29156_1155	Cp3995_1208	Cp4202_1173	CpC231_1180	CpE55_1182	CpE56_1062	CpFRC41_1185	CpI19_1187	CpMEX1_1166	CpMEX25_1071	CpMEX29_1171	CpMEX9_1171	CpMIC6_1267	CpN1_1173	CpP54B96_1203	CpPA01_1135	CpPA02_1145	CpPA04_1201	CpPa05_1251	CpPa06_1302	CpPA07_1220	CpPa08_1172	CpPAT10_1179	CpPO22241_1078	AN902_05635	CpT1_1210	CpVD57_1211	CPTC_01748
771	Cp1002B_0363	Cp12C_0367	Cp226_0353	Cp267_0356	Cp29156_0346	Cp3995_0344	Cp4202_0339	CpC231_0346	CpE55_0362	CpE56_0319	CpFRC41_0341	CpI19_0345	CpMEX1_0358	CpMEX25_0323	CpMEX29_0360	CpMEX9_0359	CpMIC6_0370	CpN1_0356	CpP54B96_0346	CpPA01_0328	CpPA02_0326	CpPA04_0345	CpPa05_0361	CpPa06_0378	CpPA07_0347	CpPa08_0342	CpPAT10_0348	CpPO22241_0326	AN902_01740	CpT1_0350	CpVD57_0350	CPTC_00319
772	Cp1002B_0803	Cp12C_1937	Cp226_1910	Cp267_1908	Cp29156_0783	Cp3995_1887	Cp4202_1828	CpC231_1829	CpE55_0798	CpE56_0712	CpFRC41_1835	CpI19_1847	CpMEX1_0786	CpMEX25_0722	CpMEX29_0789	CpMEX9_0790	CpMIC6_1965	CpN1_0792	CpP54B96_1867	CpPA01_1759	CpPA02_1782	CpPA04_1859	CpPa05_1939	CpPa06_2009	CpPA07_1889	CpPa08_1815	CpPAT10_1839	CpPO22241_0724	AN902_03815	CpT1_1870	CpVD57_1871	CPTC_00981
773	Cp1002B_0696	Cp12C_2049	Cp226_2027	Cp267_2018	Cp29156_0672	Cp3995_1999	Cp4202_1938	CpC231_1938	CpE55_0690	CpE56_0614	CpFRC41_1947	CpI19_1959	CpMEX1_0680	CpMEX25_0621	CpMEX29_0682	CpMEX9_0680	CpMIC6_2082	CpN1_0683	CpP54B96_1975	CpPA01_1864	CpPA02_1888	CpPA04_1971	CpPa05_2058	CpPa06_2137	CpPA07_1998	CpPa08_1920	CpPAT10_1951	CpPO22241_0624	AN902_03285	CpT1_1981	CpVD57_1982	CPTC_00858
774	Cp1002B_1636	Cp12C_1087	Cp226_1063	Cp267_1071	Cp29156_0993	Cp3995_1046	Cp4202_1015	CpC231_1022	CpE55_1019	CpE56_0909	CpFRC41_1027	CpI19_1028	CpMEX1_1006	CpMEX25_0917	CpMEX29_1008	CpMEX9_1010	CpMIC6_1104	CpN1_1013	CpP54B96_1042	CpPA01_0980	CpPA02_0989	CpPA04_1039	CpPa05_1088	CpPa06_1132	CpPA07_1057	CpPa08_1014	CpPAT10_1022	CpPO22241_0923	AN902_04855	CpT1_1048	CpVD57_1049	CPTC_01584
775	Cp1002B_2130	Cp12C_2177	Cp226_2161	Cp267_2144	Cp29156_2087	Cp3995_2133	Cp4202_2059	CpC231_2061	CpE55_2142	CpE56_1927	CpFRC41_2068	CpI19_2082	CpMEX1_2128	CpMEX25_1949	CpMEX29_2128	CpMEX9_2130	CpMIC6_2216	CpN1_2120	CpP54B96_2101	CpPA01_1979	CpPA02_2006	CpPA04_2101	CpPa05_2191	CpPa06_2273	CpPA07_2128	CpPa08_2048	CpPAT10_2071	CpPO22241_1955	AN902_10270	CpT1_2106	CpVD57_2107	CPTC_00721
776	Cp1002B_0818	Cp12C_1922	Cp226_1895	Cp267_1893	Cp29156_0798	Cp3995_1873	Cp4202_1813	CpC231_1814	CpE55_0813	CpE56_0727	CpFRC41_1820	CpI19_1832	CpMEX1_0801	CpMEX25_0737	CpMEX29_0804	CpMEX9_0805	CpMIC6_1950	CpN1_0807	CpP54B96_1852	CpPA01_1744	CpPA02_1767	CpPA04_1845	CpPa05_1925	CpPa06_1995	CpPA07_1874	CpPa08_1801	CpPAT10_1824	CpPO22241_0739	AN902_03890	CpT1_1855	CpVD57_1856	CPTC_00995
777	Cp1002B_0335	Cp12C_0339	Cp226_0325	Cp267_0328	Cp29156_0318	Cp3995_0316	Cp4202_0312	CpC231_0319	CpE55_0334	CpE56_0292	CpFRC41_0313	CpI19_0318	CpMEX1_0330	CpMEX25_0296	CpMEX29_0332	CpMEX9_0331	CpMIC6_0342	CpN1_0328	CpP54B96_0318	CpPA01_0300	CpPA02_0299	CpPA04_0317	CpPa05_0332	CpPa06_0350	CpPA07_0318	CpPa08_0314	CpPAT10_0320	CpPO22241_0300	AN902_01605	CpT1_0322	CpVD57_0322	CPTC_00348
778	Cp1002B_0045	Cp12C_0044	Cp226_0041	Cp267_0043	Cp29156_0042	Cp3995_0037	Cp4202_0037	CpC231_0036	CpE55_0039	CpE56_0034	CpFRC41_0040	CpI19_0038	CpMEX1_0039	CpMEX25_0033	CpMEX29_0040	CpMEX9_0040	CpMIC6_0046	CpN1_0040	CpP54B96_0042	CpPA01_0034	CpPA02_0035	CpPA04_0036	CpPa05_0039	CpPa06_0042	CpPA07_0037	CpPa08_0036	CpPAT10_0038	CpPO22241_0033	AN902_00190	CpT1_0042	CpVD57_0041	CPTC_00633
779	Cp1002B_2047	Cp12C_0663	Cp226_0643	Cp267_0650	Cp29156_2002	Cp3995_0633	Cp4202_0616	CpC231_0622	CpE55_2055	CpE56_1851	CpFRC41_0625	CpI19_0621	CpMEX1_2044	CpMEX25_1873	CpMEX29_2042	CpMEX9_2045	CpMIC6_0671	CpN1_2038	CpP54B96_0633	CpPA01_0595	CpPA02_0597	CpPA04_0631	CpPa05_0657	CpPa06_0690	CpPA07_0641	CpPa08_0616	CpPAT10_0623	CpPO22241_1879	AN902_09870	CpT1_0636	CpVD57_0637	CPTC_01163
780	Cp1002B_1733	Cp12C_0986	Cp226_0967	Cp267_0973	Cp29156_1695	Cp3995_0948	Cp4202_0924	CpC231_0932	CpE55_1736	CpE56_1557	CpFRC41_0935	CpI19_0935	CpMEX1_1722	CpMEX25_1577	CpMEX29_1723	CpMEX9_1728	CpMIC6_1002	CpN1_1722	CpP54B96_0946	CpPA01_0894	CpPA02_0899	CpPA04_0945	CpPa05_0987	CpPa06_1031	CpPA07_0960	CpPa08_0923	CpPAT10_0931	CpPO22241_1585	AN902_08335	CpT1_0953	CpVD57_0954	CPTC_01490
781	Cp1002B_1683	Cp12C_1038	Cp226_1016	Cp267_1023	Cp29156_0947	Cp3995_0999	Cp4202_0972	CpC231_0979	CpE55_0972	CpE56_0871	CpFRC41_0985	CpI19_0983	CpMEX1_0959	CpMEX25_0878	CpMEX29_0962	CpMEX9_0962	CpMIC6_1055	CpN1_0967	CpP54B96_0995	CpPA01_0940	CpPA02_0946	CpPA04_0993	CpPa05_1037	CpPa06_1082	CpPA07_1011	CpPa08_0971	CpPAT10_0978	CpPO22241_0883	AN902_04650	CpT1_1002	CpVD57_1003	CPTC_01539
782	Cp1002B_0686	Cp12C_2059	Cp226_2037	Cp267_2028	Cp29156_0662	Cp3995_2009	Cp4202_1948	CpC231_1948	CpE55_0680	CpE56_0604	CpFRC41_1957	CpI19_1969	CpMEX1_0670	CpMEX25_0611	CpMEX29_0672	CpMEX9_0670	CpMIC6_2092	CpN1_0673	CpP54B96_1985	CpPA01_1874	CpPA02_1898	CpPA04_1981	CpPa05_2068	CpPa06_2147	CpPA07_2008	CpPa08_1930	CpPAT10_1961	CpPO22241_0614	AN902_03235	CpT1_1991	CpVD57_1992	CPTC_00848
783	Cp1002B_1628	Cp12C_1095	Cp226_1072	Cp267_1079	Cp29156_1001	Cp3995_1054	Cp4202_1023	CpC231_1030	CpE55_1027	CpE56_0916	CpFRC41_1035	CpI19_1036	CpMEX1_1014	CpMEX25_0925	CpMEX29_1016	CpMEX9_1018	CpMIC6_1112	CpN1_1021	CpP54B96_1050	CpPA01_0988	CpPA02_0997	CpPA04_1047	CpPa05_1096	CpPa06_1140	CpPA07_1066	CpPa08_1022	CpPAT10_1030	CpPO22241_0931	AN902_04895	CpT1_1056	CpVD57_1057	CPTC_01593
784	Cp1002B_1030	Cp12C_1710	Cp226_1690	Cp267_1690	Cp29156_1598	Cp3995_1669	Cp4202_1615	CpC231_1625	CpE55_1634	CpE56_1466	CpFRC41_1630	CpI19_1632	CpMEX1_1621	CpMEX25_1485	CpMEX29_1622	CpMEX9_1626	CpMIC6_1732	CpN1_1620	CpP54B96_1653	CpPA01_1562	CpPA02_1579	CpPA04_1650	CpPa05_1720	CpPa06_1782	CpPA07_1675	CpPa08_1608	CpPAT10_1625	CpPO22241_1494	AN902_07825	CpT1_1655	CpVD57_1657	CPTC_02224
785	Cp1002B_1416	Cp12C_1312	Cp226_1284	Cp267_1295	Cp29156_1210	Cp3995_1269	Cp4202_1227	CpC231_1234	CpE55_1243	CpE56_1115	CpFRC41_1242	CpI19_1241	CpMEX1_1228	CpMEX25_1122	CpMEX29_1233	CpMEX9_1232	CpMIC6_1330	CpN1_1234	CpP54B96_1260	CpPA01_1189	CpPA02_1199	CpPA04_1258	CpPa05_1307	CpPa06_1361	CpPA07_1276	CpPa08_1227	CpPAT10_1234	CpPO22241_1130	AN902_05925	CpT1_1266	CpVD57_1267	CPTC_01809
786	Cp1002B_2169	Cp12C_2215	Cp226_2203	Cp267_2183	Cp29156_2125	Cp3995_2173	Cp4202_2098	CpC231_2098	CpE55_2181	CpE56_1964	CpFRC41_2105	CpI19_2119	CpMEX1_2168	CpMEX25_1987	CpMEX29_2168	CpMEX9_2170	CpMIC6_2254	CpN1_2159	CpP54B96_2139	CpPA01_2016	CpPA02_2044	CpPA04_2140	CpPa05_2232	CpPa06_2314	CpPA07_2170	CpPa08_2089	CpPAT10_2108	CpPO22241_1993	AN902_10465	CpT1_2144	CpVD57_2145	CPTC_00679
787	Cp1002B_0583	Cp12C_0589	Cp226_0573	Cp267_0578	Cp29156_0563	Cp3995_0564	Cp4202_0550	CpC231_0558a	CpE55_0582	CpE56_0522	CpFRC41_0557	CpI19_0558	CpMEX1_0573	CpMEX25_0525	CpMEX29_0577	CpMEX9_0573	CpMIC6_0594	CpN1_0574	CpP54B96_0563	CpPA01_0535	CpPA02_0535	CpPA04_0567	CpPa05_0587	CpPa06_0618	CpPA07_0572	CpPa08_0553	CpPAT10_0558	CpPO22241_0528	AN902_02785	CpT1_0568	CpVD57_0568	CPTC_00087
788	Cp1002B_1256	Cp12C_1474	Cp226_1456	Cp267_1459	Cp29156_1370	Cp3995_1440	Cp4202_1389	CpC231_1398	CpE55_1405	CpE56_1268	CpFRC41_1405	CpI19_1404	CpMEX1_1391	CpMEX25_1279	CpMEX29_1396	CpMEX9_1395	CpMIC6_1493	CpN1_1394	CpP54B96_1422	CpPA01_1349	CpPA02_1360	CpPA04_1426	CpPa05_1483	CpPa06_1538	CpPA07_1446	CpPa08_1387	CpPAT10_1398	CpPO22241_1285	AN902_06720	CpT1_1427	CpVD57_1428	CPTC_01982
789	Cp1002B_1223	Cp12C_1510	Cp226_1490	Cp267_1494	Cp29156_1405	Cp3995_1474	Cp4202_1424	CpC231_1433	CpE55_1439	CpE56_1299	CpFRC41_1437	CpI19_1440	CpMEX1_1425	CpMEX25_1310	CpMEX29_1430	CpMEX9_1430	CpMIC6_1529	CpN1_1427	CpP54B96_1458	CpPA01_1381	CpPA02_1392	CpPA04_1460	CpPa05_1521	CpPa06_1576	CpPA07_1481	CpPa08_1420	CpPAT10_1431	CpPO22241_1317	AN902_06880	CpT1_1462	CpVD57_1463	CPTC_02017
790	Cp1002B_1660	Cp12C_1063	Cp226_1037	Cp267_1047	Cp29156_0969	Cp3995_1022	Cp4202_0991	CpC231_0998	CpE55_0995	CpE56_0886	CpFRC41_1004	CpI19_1004	CpMEX1_0982	CpMEX25_0893	CpMEX29_0984	CpMEX9_0986	CpMIC6_1080	CpN1_0989	CpP54B96_1018	CpPA01_0958	CpPA02_0965	CpPA04_1013	CpPa05_1060	CpPa06_1105	CpPA07_1031	CpPa08_0990	CpPAT10_0998	CpPO22241_0899	AN902_04735	CpT1_1024	CpVD57_1025	CPTC_01560
791	Cp1002B_1939	Cp12C_0776	Cp226_0752	Cp267_0763	Cp29156_1897	Cp3995_0741	Cp4202_0719	CpC231_0728	CpE55_1945	CpE56_1753	CpFRC41_0730	CpI19_0728	CpMEX1_1932	CpMEX25_1773	CpMEX29_1933	CpMEX9_1936	CpMIC6_0785	CpN1_1930	CpP54B96_0740	CpPA01_0696	CpPA02_0701	CpPA04_0737	CpPa05_0771	CpPa06_0805	CpPA07_0750	CpPa08_0720	CpPAT10_0727	CpPO22241_1780	AN902_09350	CpT1_0744	CpVD57_0745	CPTC_01275
792	Cp1002B_0926	Cp12C_1815	Cp226_1786	Cp267_1784	Cp29156_0904	Cp3995_1763	Cp4202_1704	CpC231_1707	CpE55_0921	CpE56_0830	CpFRC41_1714	CpI19_1723	CpMEX1_0908	CpMEX25_0838	CpMEX29_0912	CpMEX9_0912	CpMIC6_1840	CpN1_0916	CpP54B96_1744	CpPA01_1639	CpPA02_1661	CpPA04_1737	CpPa05_1812	CpPa06_1881	CpPA07_1765	CpPa08_1695	CpPAT10_1715	CpPO22241_0842	AN902_04405	CpT1_1748	CpVD57_1749	CPTC_01104
793	Cp1002B_1521	Cp12C_1204	Cp226_1180	Cp267_1189	Cp29156_1109	Cp3995_1162	Cp4202_1128	CpC231_1135	CpE55_1137	CpE56_1019	CpFRC41_1140	CpI19_1142	CpMEX1_1121	CpMEX25_1028	CpMEX29_1126	CpMEX9_1127	CpMIC6_1221	CpN1_1128	CpP54B96_1157	CpPA01_1091	CpPA02_1101	CpPA04_1156	CpPa05_1205	CpPa06_1254	CpPA07_1175	CpPa08_1127	CpPAT10_1135	CpPO22241_1035	AN902_05420	CpT1_1164	CpVD57_1165	CPTC_01702
794	Cp1002B_1518	Cp12C_1207	Cp226_1183	Cp267_1192	Cp29156_1112	Cp3995_1165	Cp4202_1131	CpC231_1138	CpE55_1140	CpE56_1022	CpFRC41_1143	CpI19_1145	CpMEX1_1124	CpMEX25_1031	CpMEX29_1129	CpMEX9_1130	CpMIC6_1224	CpN1_1131	CpP54B96_1160	CpPA01_1094	CpPA02_1104	CpPA04_1159	CpPa05_1208	CpPa06_1257	CpPA07_1178	CpPa08_1130	CpPAT10_1138	CpPO22241_1038	AN902_05435	CpT1_1167	CpVD57_1168	CPTC_01705
795	Cp1002B_1090	Cp12C_1648	Cp226_1627	Cp267_1629	Cp29156_1538	Cp3995_1606	Cp4202_1556	CpC231_1567	CpE55_1572	CpE56_1413	CpFRC41_1572	CpI19_1572	CpMEX1_1559	CpMEX25_1430	CpMEX29_1561	CpMEX9_1563	CpMIC6_1667	CpN1_1561	CpP54B96_1593	CpPA01_1506	CpPA02_1523	CpPA04_1590	CpPa05_1660	CpPa06_1719	CpPA07_1616	CpPa08_1550	CpPAT10_1567	CpPO22241_1439	AN902_07545	CpT1_1595	CpVD57_1597	CPTC_02160
796	Cp1002B_0321	Cp12C_0325	Cp226_0315	Cp267_0318	Cp29156_0308	Cp3995_0306	Cp4202_0302	CpC231_0309	CpE55_0320	CpE56_0285	CpFRC41_0302	CpI19_0307	CpMEX1_0316	CpMEX25_0287	CpMEX29_0318	CpMEX9_0316	CpMIC6_0328	CpN1_0314	CpP54B96_0308	CpPA01_0290	CpPA02_0289	CpPA04_0307	CpPa05_0321	CpPa06_0338	CpPA07_0308	CpPa08_0304	CpPAT10_0310	CpPO22241_0291	AN902_01535	CpT1_0312	CpVD57_0312	CPTC_00359
797	Cp1002B_1854	Cp12C_0861	Cp226_0839	Cp267_0848	Cp29156_1813	Cp3995_0826	Cp4202_0804	CpC231_0814	CpE55_1860	CpE56_1671	CpFRC41_0815	CpI19_0814	CpMEX1_1847	CpMEX25_1691	CpMEX29_1848	CpMEX9_1851	CpMIC6_0870	CpN1_1845	CpP54B96_0825	CpPA01_0779	CpPA02_0784	CpPA04_0821	CpPa05_0861	CpPa06_0898	CpPA07_0836	CpPa08_0805	CpPAT10_0812	CpPO22241_1697	AN902_08935	CpT1_0828	CpVD57_0829	CPTC_01359
798	Cp1002B_1938	Cp12C_0777	Cp226_0753	Cp267_0764	Cp29156_1896	Cp3995_0742	Cp4202_0720	CpC231_0729	CpE55_1944	CpE56_1752	CpFRC41_0731	CpI19_0729	CpMEX1_1931	CpMEX25_1772	CpMEX29_1932	CpMEX9_1935	CpMIC6_0786	CpN1_1929	CpP54B96_0741	CpPA01_0697	CpPA02_0702	CpPA04_0738	CpPa05_0772	CpPa06_0806	CpPA07_0751	CpPa08_0721	CpPAT10_0728	CpPO22241_1779	AN902_09345	CpT1_0745	CpVD57_0746	CPTC_01276
799	Cp1002B_1062	Cp12C_1676	Cp226_1655	Cp267_1657	Cp29156_1566	Cp3995_1634	Cp4202_1584	CpC231_1595	CpE55_1600	CpE56_1439	CpFRC41_1599	CpI19_1600	CpMEX1_1586	CpMEX25_1456	CpMEX29_1589	CpMEX9_1591	CpMIC6_1695	CpN1_1589	CpP54B96_1621	CpPA01_1533	CpPA02_1550	CpPA04_1617	CpPa05_1688	CpPa06_1749	CpPA07_1643	CpPa08_1577	CpPAT10_1595	CpPO22241_1466	AN902_07675	CpT1_1623	CpVD57_1625	CPTC_02188
800	Cp1002B_1017	Cp12C_1724	Cp226_1701	Cp267_1703	Cp29156_1610	Cp3995_1679	Cp4202_1627	CpC231_1638	CpE55_1646	CpE56_1475	CpFRC41_1639	CpI19_1646	CpMEX1_1633	CpMEX25_1494	CpMEX29_1634	CpMEX9_1638	CpMIC6_1746	CpN1_1632	CpP54B96_1665	CpPA01_1571	CpPA02_1588	CpPA04_1660	CpPa05_1730	CpPa06_1792	CpPA07_1683	CpPa08_1617	CpPAT10_1638	CpPO22241_1503	AN902_07885	CpT1_1667	CpVD57_1669	CPTC_02234
801	Cp1002B_0765	Cp12C_1976	Cp226_1950	Cp267_1948	Cp29156_0744	Cp3995_1928	Cp4202_1868	CpC231_1869	CpE55_0760	CpE56_0679	CpFRC41_1877	CpI19_1886	CpMEX1_0748	CpMEX25_0685	CpMEX29_0751	CpMEX9_0752	CpMIC6_2005	CpN1_0753	CpP54B96_1908	CpPA01_1797	CpPA02_1820	CpPA04_1899	CpPa05_1983	CpPa06_2058	CpPA07_1929	CpPa08_1853	CpPAT10_1879	CpPO22241_0689	AN902_03630	CpT1_1910	CpVD57_1911	CPTC_00937
802	Cp1002B_1718	Cp12C_1001	Cp226_0982	Cp267_0989	Cp29156_1680	Cp3995_0963	Cp4202_0939	CpC231_0947	CpE55_1721	CpE56_1542	CpFRC41_0951	CpI19_0950	CpMEX1_1707	CpMEX25_1562	CpMEX29_1708	CpMEX9_1713	CpMIC6_1018	CpN1_1707	CpP54B96_0962	CpPA01_0909	CpPA02_0914	CpPA04_0960	CpPa05_1003	CpPa06_1046	CpPA07_0976	CpPa08_0938	CpPAT10_0946	CpPO22241_1570	AN902_08260	CpT1_0969	CpVD57_0970	CPTC_01505
803	Cp1002B_0021	Cp12C_0021	Cp226_0018	Cp267_0018	Cp29156_0018	Cp3995_0016	Cp4202_0017	CpC231_0016	CpE55_0020	CpE56_0015	CpFRC41_0016	CpI19_0018	CpMEX1_0019	CpMEX25_0015	CpMEX29_0020	CpMEX9_0020	CpMIC6_0021	CpN1_0020	CpP54B96_0018	CpPA01_0016	CpPA02_0016	CpPA04_0015	CpPa05_0016	CpPa06_0018	CpPA07_0015	CpPa08_0015	CpPAT10_0018	CpPO22241_0015	AN902_00095	CpT1_0018	CpVD57_0017	CPTC_00657
804	Cp1002B_0617	Cp12C_0622	Cp226_0604	Cp267_0612	Cp29156_0597	Cp3995_0593	Cp4202_0581	CpC231_0588	CpE55_0613	CpE56_0546	CpFRC41_0588	CpI19_0587	CpMEX1_0603	CpMEX25_0550	CpMEX29_0608	CpMEX9_0604	CpMIC6_0628	CpN1_0605	CpP54B96_0596	CpPA01_0563	CpPA02_0564	CpPA04_0594	CpPa05_0618	CpPa06_0652	CpPA07_0602	CpPa08_0581	CpPAT10_0587	CpPO22241_0554	AN902_02915	CpT1_0600	CpVD57_0601	CPTC_00057
805	Cp1002B_2096	Cp12C_2140	Cp226_2123	Cp267_2106	Cp29156_2050	Cp3995_2094	Cp4202_2023	CpC231_2023	CpE55_2107	CpE56_1895	CpFRC41_2033	CpI19_2045	CpMEX1_2093	CpMEX25_1916	CpMEX29_2094	CpMEX9_2095	CpMIC6_2178	CpN1_2086	CpP54B96_2063	CpPA01_1945	CpPA02_1972	CpPA04_2067	CpPa05_2153	CpPa06_2237	CpPA07_2092	CpPa08_2013	CpPAT10_2037	CpPO22241_1922	AN902_10105	CpT1_2069	CpVD57_2070	CPTC_00758
806	Cp1002B_0399	Cp12C_0404	Cp226_0391	Cp267_0393	Cp29156_0382	Cp3995_0381	Cp4202_0374	CpC231_0381	CpE55_0399	CpE56_0352	CpFRC41_0376	CpI19_0380	CpMEX1_0393	CpMEX25_0356	CpMEX29_0397	CpMEX9_0394	CpMIC6_0407	CpN1_0392	CpP54B96_0382	CpPA01_0362	CpPA02_0360	CpPA04_0383	CpPa05_0399	CpPa06_0418	CpPA07_0384	CpPa08_0377	CpPAT10_0382	CpPO22241_0359	AN902_01905	CpT1_0386	CpVD57_0386	CPTC_00282
807	Cp1002B_1891	Cp12C_0824	Cp226_0802	Cp267_0811	Cp29156_1850	Cp3995_0789	Cp4202_0767	CpC231_0777	CpE55_1897	CpE56_1705	CpFRC41_0778	CpI19_0777	CpMEX1_1884	CpMEX25_1726	CpMEX29_1885	CpMEX9_1888	CpMIC6_0833	CpN1_1882	CpP54B96_0788	CpPA01_0743	CpPA02_0748	CpPA04_0784	CpPa05_0822	CpPa06_0859	CpPA07_0798	CpPa08_0768	CpPAT10_0776	CpPO22241_1732	AN902_09110	CpT1_0791	CpVD57_0792	CPTC_01322
808	Cp1002B_1193	Cp12C_1541	Cp226_1523	Cp267_1523	Cp29156_1436	Cp3995_1505	Cp4202_1454	CpC231_1462	CpE55_1469	CpE56_1323	CpFRC41_1470	CpI19_1469	CpMEX1_1455	CpMEX25_1339	CpMEX29_1458	CpMEX9_1461	CpMIC6_1559	CpN1_1457	CpP54B96_1488	CpPA01_1411	CpPA02_1425	CpPA04_1491	CpPa05_1555	CpPa06_1612	CpPA07_1515	CpPa08_1451	CpPAT10_1463	CpPO22241_1345	AN902_07065	CpT1_1491	CpVD57_1492	CPTC_02053
809	Cp1002B_0808	Cp12C_1932	Cp226_1905	Cp267_1903	Cp29156_0788	Cp3995_1883	Cp4202_1823	CpC231_1824	CpE55_0803	CpE56_0717	CpFRC41_1830	CpI19_1842	CpMEX1_0791	CpMEX25_0727	CpMEX29_0794	CpMEX9_0795	CpMIC6_1960	CpN1_0797	CpP54B96_1862	CpPA01_1754	CpPA02_1777	CpPA04_1855	CpPa05_1935	CpPa06_2005	CpPA07_1884	CpPa08_1811	CpPAT10_1834	CpPO22241_0729	AN902_03840	CpT1_1865	CpVD57_1866	CPTC_00985
810	Cp1002B_1432	Cp12C_1296	Cp226_1267	Cp267_1277	Cp29156_1194	Cp3995_1251	Cp4202_1211	CpC231_1218	CpE55_1228	CpE56_1100	CpFRC41_1226	CpI19_1225	CpMEX1_1212	CpMEX25_1108	CpMEX29_1217	CpMEX9_1217	CpMIC6_1313	CpN1_1218	CpP54B96_1243	CpPA01_1174	CpPA02_1184	CpPA04_1243	CpPa05_1291	CpPa06_1345	CpPA07_1260	CpPa08_1211	CpPAT10_1218	CpPO22241_1115	AN902_05850	CpT1_1250	CpVD57_1251	CPTC_01793
811	Cp1002B_0194	Cp12C_0197	Cp226_0189	Cp267_0191	Cp29156_0183	Cp3995_0183	Cp4202_0178	CpC231_0183	CpE55_0192	CpE56_0171	CpFRC41_0179	CpI19_0182	CpMEX1_0191	CpMEX25_0172	CpMEX29_0192	CpMEX9_0189	CpMIC6_0198	CpN1_0188	CpP54B96_0185	CpPA01_0169	CpPA02_0165	CpPA04_0184	CpPa05_0192	CpPa06_0205	CpPA07_0180	CpPa08_0178	CpPAT10_0183	CpPO22241_0172	AN902_00935	CpT1_0185	CpVD57_0185	CPTC_00484
812	Cp1002B_0315	Cp12C_0319	Cp226_0309	Cp267_0312	Cp29156_0302	Cp3995_0300	Cp4202_0296	CpC231_0303	CpE55_0314	CpE56_0279	CpFRC41_0296	CpI19_0301	CpMEX1_0310	CpMEX25_0281	CpMEX29_0312	CpMEX9_0310	CpMIC6_0322	CpN1_0308	CpP54B96_0302	CpPA01_0284	CpPA02_0283	CpPA04_0301	CpPa05_0314	CpPa06_0331	CpPA07_0302	CpPa08_0298	CpPAT10_0304	CpPO22241_0285	AN902_01505	CpT1_0306	CpVD57_0306	CPTC_00365
813	Cp1002B_0663	Cp12C_2081	Cp226_2061	Cp267_2050	Cp29156_0640	Cp3995_2033	Cp4202_1969	CpC231_1969	CpE55_0659	CpE56_0585	CpFRC41_1979	CpI19_1990	CpMEX1_0648	CpMEX25_0590	CpMEX29_0651	CpMEX9_0649	CpMIC6_2116	CpN1_0650	CpP54B96_2007	CpPA01_1895	CpPA02_1919	CpPA04_2005	CpPa05_2093	CpPa06_2173	CpPA07_2031	CpPa08_1953	CpPAT10_1982	CpPO22241_0593	AN902_03130	CpT1_2013	CpVD57_2014	CPTC_00824
814	Cp1002B_1747	Cp12C_0970	Cp226_0954	Cp267_0958	Cp29156_1709	Cp3995_0934	Cp4202_0909	CpC231_0919	CpE55_1750	CpE56_1571	CpFRC41_0921	CpI19_0920	CpMEX1_1737	CpMEX25_1591	CpMEX29_1738	CpMEX9_1742	CpMIC6_0986	CpN1_1736	CpP54B96_0931	CpPA01_0881	CpPA02_0886	CpPA04_0931	CpPa05_0972	CpPa06_1016	CpPA07_0947	CpPa08_0910	CpPAT10_0916	CpPO22241_1598	AN902_08405	CpT1_0938	CpVD57_0939	CPTC_01476
815	Cp1002B_2076	Cp12C_0630	Cp226_0611	Cp267_0618	Cp29156_2032	Cp3995_0601	Cp4202_0587	CpC231_0593	CpE55_2086	CpE56_1878	CpFRC41_0594	CpI19_0592	CpMEX1_2074	CpMEX25_1900	CpMEX29_2072	CpMEX9_2076	CpMIC6_0638	CpN1_2066	CpP54B96_0602	CpPA01_0568	CpPA02_0569	CpPA04_0599	CpPa05_0625	CpPa06_0659	CpPA07_0609	CpPa08_0586	CpPAT10_0593	CpPO22241_1906	AN902_10010	CpT1_0605	CpVD57_0606	CPTC_01131
816	Cp1002B_0725	Cp12C_2020	Cp226_1998	Cp267_1990	Cp29156_0700	Cp3995_1970	Cp4202_1910	CpC231_1910	CpE55_0719	CpE56_0642	CpFRC41_1922	CpI19_1931	CpMEX1_0708	CpMEX25_0649	CpMEX29_0711	CpMEX9_0709	CpMIC6_2053	CpN1_0712	CpP54B96_1949	CpPA01_1839	CpPA02_1862	CpPA04_1943	CpPa05_2031	CpPa06_2109	CpPA07_1971	CpPa08_1895	CpPAT10_1923	CpPO22241_0652	AN902_03425	CpT1_1953	CpVD57_1954	CPTC_00888
817	Cp1002B_1631	Cp12C_1092	Cp226_1069	Cp267_1076	Cp29156_0998	Cp3995_1051	Cp4202_1020	CpC231_1027	CpE55_1024	CpE56_0913	CpFRC41_1032	CpI19_1033	CpMEX1_1011	CpMEX25_0922	CpMEX29_1013	CpMEX9_1015	CpMIC6_1109	CpN1_1018	CpP54B96_1047	CpPA01_0985	CpPA02_0994	CpPA04_1044	CpPa05_1093	CpPa06_1137	CpPA07_1063	CpPa08_1019	CpPAT10_1027	CpPO22241_0928	AN902_04880	CpT1_1053	CpVD57_1054	CPTC_01590
818	Cp1002B_2059	Cp12C_0650	Cp226_0630	Cp267_0638	Cp29156_2013	Cp3995_0620	Cp4202_0604	CpC231_0610	CpE55_2068	CpE56_1862	CpFRC41_0612	CpI19_0609	CpMEX1_2057	CpMEX25_1884	CpMEX29_2055	CpMEX9_2058	CpMIC6_0658	CpN1_2050	CpP54B96_0621	CpPA01_0583	CpPA02_0584	CpPA04_0617	CpPa05_0643	CpPa06_0677	CpPA07_0627	CpPa08_0603	CpPAT10_0610	CpPO22241_1890	AN902_09930	CpT1_0624	CpVD57_0625	CPTC_01149
819	Cp1002B_1753	Cp12C_0964	Cp226_0947	Cp267_0952	Cp29156_1715	Cp3995_0928	Cp4202_0903	CpC231_0913	CpE55_1756	CpE56_1577	CpFRC41_0915	CpI19_0914	CpMEX1_1743	CpMEX25_1597	CpMEX29_1744	CpMEX9_1748	CpMIC6_0980	CpN1_1742	CpP54B96_0925	CpPA01_0875	CpPA02_0880	CpPA04_0925	CpPa05_0966	CpPa06_1010	CpPA07_0941	CpPa08_0904	CpPAT10_0910	CpPO22241_1604	AN902_08435	CpT1_0932	CpVD57_0933	CPTC_01470
820	Cp1002B_0909	Cp12C_1832	Cp226_1803	Cp267_1801	Cp29156_0887	Cp3995_1780	Cp4202_1721	CpC231_1724	CpE55_0904	CpE56_0813	CpFRC41_1731	CpI19_1740	CpMEX1_0891	CpMEX25_0821	CpMEX29_0895	CpMEX9_0895	CpMIC6_1857	CpN1_0899	CpP54B96_1761	CpPA01_1656	CpPA02_1678	CpPA04_1755	CpPa05_1829	CpPa06_1898	CpPA07_1783	CpPa08_1712	CpPAT10_1732	CpPO22241_0825	AN902_04330	CpT1_1765	CpVD57_1766	CPTC_01086
821	Cp1002B_1458	Cp12C_1270	Cp226_1240	Cp267_1251	Cp29156_1169	Cp3995_1223	Cp4202_1186	CpC231_1193	CpE55_1202	CpE56_1075	CpFRC41_1198	CpI19_1200	CpMEX1_1186	CpMEX25_1084	CpMEX29_1191	CpMEX9_1191	CpMIC6_1287	CpN1_1192	CpP54B96_1217	CpPA01_1148	CpPA02_1158	CpPA04_1216	CpPa05_1265	CpPa06_1316	CpPA07_1233	CpPa08_1186	CpPAT10_1192	CpPO22241_1091	AN902_05725	CpT1_1224	CpVD57_1225	CPTC_01763
822	Cp1002B_0276	Cp12C_0280	Cp226_0270	Cp267_0274	Cp29156_0263	Cp3995_0262	Cp4202_0257	CpC231_0263	CpE55_0275	CpE56_0244	CpFRC41_0259	CpI19_0262	CpMEX1_0273	CpMEX25_0246	CpMEX29_0273	CpMEX9_0272	CpMIC6_0283	CpN1_0269	CpP54B96_0264	CpPA01_0248	CpPA02_0246	CpPA04_0264	CpPa05_0276	CpPa06_0293	CpPA07_0263	CpPa08_0259	CpPAT10_0265	CpPO22241_0249	AN902_01325	CpT1_0267	CpVD57_0267	CPTC_00403
823	Cp1002B_0297	Cp12C_0301	Cp226_0291	Cp267_0294	Cp29156_0284	Cp3995_0282	Cp4202_0278	CpC231_0284	CpE55_0296	CpE56_0262	CpFRC41_0278	CpI19_0283	CpMEX1_0292	CpMEX25_0264	CpMEX29_0294	CpMEX9_0292	CpMIC6_0304	CpN1_0290	CpP54B96_0285	CpPA01_0266	CpPA02_0265	CpPA04_0283	CpPa05_0295	CpPa06_0312	CpPA07_0284	CpPa08_0280	CpPAT10_0286	CpPO22241_0267	AN902_01415	CpT1_0288	CpVD57_0288	CPTC_00383
824	Cp1002B_2021	Cp12C_0691	Cp226_0670	Cp267_0678	Cp29156_1977	Cp3995_0659	Cp4202_0641	CpC231_0647	CpE55_2029	CpE56_1828	CpFRC41_0649	CpI19_0647	CpMEX1_2016	CpMEX25_1849	CpMEX29_2016	CpMEX9_2019	CpMIC6_0699	CpN1_2012	CpP54B96_0659	CpPA01_0619	CpPA02_0621	CpPA04_0656	CpPa05_0684	CpPa06_0715	CpPA07_0667	CpPa08_0641	CpPAT10_0648	CpPO22241_1855	AN902_09745	CpT1_0662	CpVD57_0663	CPTC_01190
825	Cp1002B_0040	Cp12C_0039	Cp226_0036	Cp267_0038	Cp29156_0037	Cp3995_0032	Cp4202_0032	CpC231_0031	CpE55_0034	CpE56_0029	CpFRC41_0035	CpI19_0033	CpMEX1_0034	CpMEX25_0028	CpMEX29_0035	CpMEX9_0035	CpMIC6_0041	CpN1_0035	CpP54B96_0037	CpPA01_0029	CpPA02_0030	CpPA04_0031	CpPa05_0034	CpPa06_0036	CpPA07_0032	CpPa08_0031	CpPAT10_0033	CpPO22241_0028	AN902_00165	CpT1_0037	CpVD57_0036	CPTC_00638
826	Cp1002B_0468	Cp12C_0474	Cp226_0464	Cp267_0464	Cp29156_0449	Cp3995_0451	Cp4202_0438	CpC231_0447	CpE55_0469	CpE56_0418	CpFRC41_0447	CpI19_0445	CpMEX1_0461	CpMEX25_0420	CpMEX29_0465	CpMEX9_0462	CpMIC6_0479	CpN1_0461	CpP54B96_0450	CpPA01_0428	CpPA02_0427	CpPA04_0454	CpPa05_0472	CpPa06_0495	CpPA07_0457	CpPa08_0445	CpPAT10_0448	CpPO22241_0424	AN902_02245	CpT1_0454	CpVD57_0454	CPTC_00205
827	Cp1002B_0328	Cp12C_0332	Cp226_0318	Cp267_0321	Cp29156_0311	Cp3995_0309	Cp4202_0305	CpC231_0312	CpE55_0327	CpE56_0288	CpFRC41_0305	CpI19_0310	CpMEX1_0323	CpMEX25_0290	CpMEX29_0325	CpMEX9_0323	CpMIC6_0335	CpN1_0321	CpP54B96_0311	CpPA01_0293	CpPA02_0292	CpPA04_0310	CpPa05_0324	CpPa06_0341	CpPA07_0311	CpPa08_0307	CpPAT10_0313	CpPO22241_0294	AN902_01570	CpT1_0315	CpVD57_0315	CPTC_00356
828	Cp1002B_0356	Cp12C_0360	Cp226_0346	Cp267_0349	Cp29156_0339	Cp3995_0337	Cp4202_0333	CpC231_0340	CpE55_0355	CpE56_0313	CpFRC41_0334	CpI19_0339	CpMEX1_0351	CpMEX25_0317	CpMEX29_0353	CpMEX9_0352	CpMIC6_0363	CpN1_0349	CpP54B96_0339	CpPA01_0321	CpPA02_0320	CpPA04_0338	CpPa05_0354	CpPa06_0371	CpPA07_0339	CpPa08_0335	CpPAT10_0341	CpPO22241_0320	AN902_01710	CpT1_0343	CpVD57_0343	CPTC_00327
829	Cp1002B_0612	Cp12C_0617	Cp226_0599	Cp267_0607	Cp29156_0592	Cp3995_0589	Cp4202_0576	CpC231_0583	CpE55_0609	CpE56_0542	CpFRC41_0583	CpI19_0583	CpMEX1_0599	CpMEX25_0546	CpMEX29_0604	CpMEX9_0600	CpMIC6_0623	CpN1_0601	CpP54B96_0591	CpPA01_0559	CpPA02_0560	CpPA04_0590	CpPa05_0613	CpPa06_0647	CpPA07_0598	CpPa08_0577	CpPAT10_0582	CpPO22241_0550	AN902_02895	CpT1_0595	CpVD57_0596	CPTC_00061
830	Cp1002B_1556	Cp12C_1169	Cp226_1145	Cp267_1154	Cp29156_1074	Cp3995_1127	Cp4202_1094	CpC231_1101	CpE55_1102	CpE56_0985	CpFRC41_1106	CpI19_1108	CpMEX1_1086	CpMEX25_0994	CpMEX29_1091	CpMEX9_1092	CpMIC6_1186	CpN1_1093	CpP54B96_1122	CpPA01_1057	CpPA02_1067	CpPA04_1121	CpPa05_1170	CpPa06_1217	CpPA07_1140	CpPa08_1092	CpPAT10_1101	CpPO22241_1001	AN902_05250	CpT1_1129	CpVD57_1130	CPTC_01667
831	Cp1002B_1606	Cp12C_1118	Cp226_1096	Cp267_1104	Cp29156_1024	Cp3995_1078	Cp4202_1045	CpC231_1051	CpE55_1050	CpE56_0937	CpFRC41_1058	CpI19_1058	CpMEX1_1036	CpMEX25_0947	CpMEX29_1040	CpMEX9_1041	CpMIC6_1135	CpN1_1043	CpP54B96_1072	CpPA01_1010	CpPA02_1019	CpPA04_1071	CpPa05_1120	CpPa06_1167	CpPA07_1090	CpPa08_1044	CpPAT10_1052	CpPO22241_0953	AN902_05005	CpT1_1079	CpVD57_1080	CPTC_01617
832	Cp1002B_1657	Cp12C_1066	Cp226_1041	Cp267_1050	Cp29156_0972	Cp3995_1025	Cp4202_0994	CpC231_1001	CpE55_0998	CpE56_0889	CpFRC41_1008	CpI19_1007	CpMEX1_0985	CpMEX25_0896	CpMEX29_0987	CpMEX9_0989	CpMIC6_1083	CpN1_0992	CpP54B96_1021	CpPA01_0961	CpPA02_0968	CpPA04_1017	CpPa05_1065	CpPa06_1110	CpPA07_1035	CpPa08_0993	CpPAT10_1001	CpPO22241_0902	AN902_04750	CpT1_1027	CpVD57_1028	CPTC_01563
833	Cp1002B_0516	Cp12C_0522	Cp226_0511	Cp267_0512	Cp29156_0497	Cp3995_0499	Cp4202_0485	CpC231_0494	CpE55_0517	CpE56_0463	CpFRC41_0496	CpI19_0493	CpMEX1_0508	CpMEX25_0464	CpMEX29_0512	CpMEX9_0509	CpMIC6_0527	CpN1_0509	CpP54B96_0498	CpPA01_0475	CpPA02_0473	CpPA04_0504	CpPa05_0522	CpPa06_0549	CpPA07_0509	CpPa08_0492	CpPAT10_0495	CpPO22241_0467	AN902_02475	CpT1_0502	CpVD57_0502	CPTC_00153
834	Cp1002B_1963	Cp12C_0751	Cp226_0729	Cp267_0739	Cp29156_1919	Cp3995_0718	Cp4202_0697	CpC231_0705	CpE55_1969	CpE56_1775	CpFRC41_0707	CpI19_0705	CpMEX1_1957	CpMEX25_1795	CpMEX29_1957	CpMEX9_1960	CpMIC6_0759	CpN1_1954	CpP54B96_0717	CpPA01_0674	CpPA02_0679	CpPA04_0714	CpPa05_0745	CpPa06_0778	CpPA07_0727	CpPa08_0698	CpPAT10_0705	CpPO22241_1802	AN902_09470	CpT1_0721	CpVD57_0722	CPTC_01251
835	Cp1002B_0350	Cp12C_0354	Cp226_0340	Cp267_0343	Cp29156_0333	Cp3995_0331	Cp4202_0327	CpC231_0334	CpE55_0349	CpE56_0307	CpFRC41_0328	CpI19_0333	CpMEX1_0345	CpMEX25_0311	CpMEX29_0347	CpMEX9_0346	CpMIC6_0357	CpN1_0343	CpP54B96_0333	CpPA01_0315	CpPA02_0314	CpPA04_0332	CpPa05_0348	CpPa06_0365	CpPA07_0333	CpPa08_0329	CpPAT10_0335	CpPO22241_0314	AN902_01680	CpT1_0337	CpVD57_0337	CPTC_00333
836	Cp1002B_0022	Cp12C_0022	Cp226_0019	Cp267_0019	Cp29156_0019	Cp3995_0017	Cp4202_0018	CpC231_0017	CpE55_0021	CpE56_0016	CpFRC41_0017	CpI19_0019	CpMEX1_0020	CpMEX25_0016	CpMEX29_0021	CpMEX9_0021	CpMIC6_0022	CpN1_0021	CpP54B96_0019	CpPA01_0017	CpPA02_0017	CpPA04_0016	CpPa05_0017	CpPa06_0019	CpPA07_0016	CpPa08_0016	CpPAT10_0019	CpPO22241_0016	AN902_00100	CpT1_0019	CpVD57_0018	CPTC_00656
837	Cp1002B_1834	Cp12C_0880	Cp226_0859	Cp267_0867	Cp29156_1795	Cp3995_0846	Cp4202_0824	CpC231_0833	CpE55_1840	CpE56_1653	CpFRC41_0834	CpI19_0833	CpMEX1_1827	CpMEX25_1673	CpMEX29_1828	CpMEX9_1832	CpMIC6_0891	CpN1_1825	CpP54B96_0844	CpPA01_0798	CpPA02_0803	CpPA04_0841	CpPa05_0881	CpPa06_0919	CpPA07_0856	CpPa08_0824	CpPAT10_0831	CpPO22241_1679	AN902_08835	CpT1_0847	CpVD57_0848	CPTC_01379
838	Cp1002B_0484	Cp12C_0490	Cp226_0479	Cp267_0480	Cp29156_0465	Cp3995_0467	Cp4202_0454	CpC231_0463	CpE55_0485	CpE56_0433	CpFRC41_0464	CpI19_0462	CpMEX1_0477	CpMEX25_0434	CpMEX29_0481	CpMEX9_0477	CpMIC6_0495	CpN1_0477	CpP54B96_0466	CpPA01_0443	CpPA02_0442	CpPA04_0469	CpPa05_0490	CpPa06_0514	CpPA07_0473	CpPa08_0461	CpPAT10_0464	CpPO22241_0438	AN902_02325	CpT1_0470	CpVD57_0470	CPTC_00188
839	Cp1002B_2115	Cp12C_2162	Cp226_2145	Cp267_2129	Cp29156_2072	Cp3995_2117	Cp4202_2044	CpC231_2046	CpE55_2127	CpE56_1913	CpFRC41_2053	CpI19_2067	CpMEX1_2113	CpMEX25_1934	CpMEX29_2113	CpMEX9_2115	CpMIC6_2200	CpN1_2105	CpP54B96_2086	CpPA01_1964	CpPA02_1991	CpPA04_2086	CpPa05_2175	CpPa06_2257	CpPA07_2113	CpPa08_2032	CpPAT10_2056	CpPO22241_1940	AN902_10195	CpT1_2091	CpVD57_2092	CPTC_00738
840	Cp1002B_0520	Cp12C_0526	Cp226_0515	Cp267_0516	Cp29156_0501	Cp3995_0503	Cp4202_0489	CpC231_0498	CpE55_0521	CpE56_0467	CpFRC41_0500	CpI19_0497	CpMEX1_0512	CpMEX25_0468	CpMEX29_0516	CpMEX9_0513	CpMIC6_0531	CpN1_0513	CpP54B96_0502	CpPA01_0479	CpPA02_0477	CpPA04_0508	CpPa05_0526	CpPa06_0553	CpPA07_0513	CpPa08_0496	CpPAT10_0499	CpPO22241_0471	AN902_02495	CpT1_0506	CpVD57_0506	CPTC_00149
841	Cp1002B_0600	Cp12C_0605	Cp226_0588	Cp267_0595	Cp29156_0580	Cp3995_0578	Cp4202_0564	CpC231_0572	CpE55_0597	CpE56_0531	CpFRC41_0572	CpI19_0571	CpMEX1_0587	CpMEX25_0535	CpMEX29_0592	CpMEX9_0588	CpMIC6_0611	CpN1_0589	CpP54B96_0579	CpPA01_0548	CpPA02_0549	CpPA04_0579	CpPa05_0602	CpPa06_0634	CpPA07_0587	CpPa08_0566	CpPAT10_0571	CpPO22241_0539	AN902_02840	CpT1_0583	CpVD57_0584	CPTC_00072
842	Cp1002B_1502	Cp12C_1224	Cp226_1199	Cp267_1209	Cp29156_1129	Cp3995_1181	Cp4202_1148	CpC231_1155	CpE55_1156	CpE56_1038	CpFRC41_1159	CpI19_1162	CpMEX1_1140	CpMEX25_1047	CpMEX29_1145	CpMEX9_1146	CpMIC6_1241	CpN1_1147	CpP54B96_1177	CpPA01_1110	CpPA02_1120	CpPA04_1175	CpPa05_1224	CpPa06_1273	CpPA07_1194	CpPa08_1146	CpPAT10_1154	CpPO22241_1054	AN902_05515	CpT1_1184	CpVD57_1185	CPTC_01721
843	Cp1002B_0176	Cp12C_0179	Cp226_0171	Cp267_0171	Cp29156_0165	Cp3995_0164	Cp4202_0160	CpC231_0165	CpE55_0175	CpE56_0154	CpFRC41_0164	CpI19_0164	CpMEX1_0174	CpMEX25_0154	CpMEX29_0175	CpMEX9_0172	CpMIC6_0179	CpN1_0172	CpP54B96_0167	CpPA01_0154	CpPA02_0150	CpPA04_0168	CpPa05_0174	CpPa06_0185	CpPA07_0164	CpPa08_0162	CpPAT10_0165	CpPO22241_0154	AN902_00845	CpT1_0166	CpVD57_0167	CPTC_00502
844	Cp1002B_0543	Cp12C_0549	Cp226_0535	Cp267_0540	Cp29156_0524	Cp3995_0525	Cp4202_0512	CpC231_0521	CpE55_0543	CpE56_0485	CpFRC41_0520	CpI19_0520	CpMEX1_0534	CpMEX25_0487	CpMEX29_0538	CpMEX9_0534	CpMIC6_0554	CpN1_0535	CpP54B96_0524	CpPA01_0499	CpPA02_0498	CpPA04_0529	CpPa05_0547	CpPa06_0576	CpPA07_0535	CpPa08_0517	CpPAT10_0520	CpPO22241_0490	AN902_02590	CpT1_0529	CpVD57_0529	CPTC_00126
845	Cp1002B_1332	Cp12C_1396	Cp226_1374	Cp267_1380	Cp29156_1294	Cp3995_1360	Cp4202_1312	CpC231_1321	CpE55_1328	CpE56_1197	CpFRC41_1327	CpI19_1327	CpMEX1_1313	CpMEX25_1205	CpMEX29_1318	CpMEX9_1317	CpMIC6_1415	CpN1_1318	CpP54B96_1345	CpPA01_1273	CpPA02_1283	CpPA04_1349	CpPa05_1403	CpPa06_1454	CpPA07_1365	CpPa08_1312	CpPAT10_1321	CpPO22241_1211	AN902_06340	CpT1_1350	CpVD57_1351	CPTC_01900
846	Cp1002B_0263	Cp12C_0267	Cp226_0257	Cp267_0261	Cp29156_0250	Cp3995_0249	Cp4202_0244	CpC231_0250	CpE55_0262	CpE56_0231	CpFRC41_0246	CpI19_0249	CpMEX1_0260	CpMEX25_0233	CpMEX29_0260	CpMEX9_0259	CpMIC6_0270	CpN1_0256	CpP54B96_0251	CpPA01_0235	CpPA02_0233	CpPA04_0251	CpPa05_0263	CpPa06_0279	CpPA07_0250	CpPa08_0246	CpPAT10_0252	CpPO22241_0236	AN902_01265	CpT1_0254	CpVD57_0254	CPTC_00416
847	Cp1002B_1264	Cp12C_1466	Cp226_1448	Cp267_1451	Cp29156_1362	Cp3995_1432	Cp4202_1381	CpC231_1390	CpE55_1397	CpE56_1260	CpFRC41_1397	CpI19_1396	CpMEX1_1383	CpMEX25_1271	CpMEX29_1388	CpMEX9_1387	CpMIC6_1485	CpN1_1386	CpP54B96_1414	CpPA01_1341	CpPA02_1352	CpPA04_1418	CpPa05_1475	CpPa06_1530	CpPA07_1438	CpPa08_1379	CpPAT10_1390	CpPO22241_1277	AN902_06680	CpT1_1419	CpVD57_1420	CPTC_01974
848	Cp1002B_1279	Cp12C_1450	Cp226_1430	Cp267_1434	Cp29156_1347	Cp3995_1415	Cp4202_1366	CpC231_1375	CpE55_1382	CpE56_1245	CpFRC41_1382	CpI19_1381	CpMEX1_1367	CpMEX25_1257	CpMEX29_1373	CpMEX9_1371	CpMIC6_1469	CpN1_1371	CpP54B96_1399	CpPA01_1327	CpPA02_1337	CpPA04_1402	CpPa05_1460	CpPa06_1514	CpPA07_1421	CpPa08_1364	CpPAT10_1375	CpPO22241_1262	AN902_06605	CpT1_1404	CpVD57_1405	CPTC_01958
849	Cp1002B_0717	Cp12C_2028	Cp226_2006	Cp267_1998	Cp29156_0692	Cp3995_1978	Cp4202_1918	CpC231_1918	CpE55_0711	CpE56_0635	CpFRC41_1929	CpI19_1939	CpMEX1_0700	CpMEX25_0642	CpMEX29_0703	CpMEX9_0701	CpMIC6_2061	CpN1_0704	CpP54B96_1957	CpPA01_1846	CpPA02_1869	CpPA04_1951	CpPa05_2039	CpPa06_2117	CpPA07_1979	CpPa08_1902	CpPAT10_1931	CpPO22241_0645	AN902_03390	CpT1_1961	CpVD57_1962	CPTC_00880
850	Cp1002B_2073	Cp12C_0633	Cp226_0616	Cp267_0621	Cp29156_2029	Cp3995_0605	Cp4202_0590	CpC231_0596	CpE55_2083	CpE56_1875	CpFRC41_0597	CpI19_0595	CpMEX1_2071	CpMEX25_1897	CpMEX29_2069	CpMEX9_2073	CpMIC6_0641	CpN1_2064	CpP54B96_0605	CpPA01_0570	CpPA02_0571	CpPA04_0603	CpPa05_0629	CpPa06_0663	CpPA07_0613	CpPa08_0589	CpPAT10_0597	CpPO22241_1903	AN902_09995	CpT1_0608	CpVD57_0609	CPTC_01135
851	Cp1002B_2037	Cp12C_0674	Cp226_0653	Cp267_0660	Cp29156_1993	Cp3995_0642	Cp4202_0625	CpC231_0631	CpE55_2045	CpE56_1843	CpFRC41_0633	CpI19_0630	CpMEX1_2033	CpMEX25_1865	CpMEX29_2032	CpMEX9_2035	CpMIC6_0682	CpN1_2028	CpP54B96_0642	CpPA01_0603	CpPA02_0605	CpPA04_0640	CpPa05_0666	CpPa06_0698	CpPA07_0650	CpPa08_0624	CpPAT10_0632	CpPO22241_1871	AN902_09825	CpT1_0645	CpVD57_0646	CPTC_01173
852	Cp1002B_1013	Cp12C_1728	Cp226_1705	Cp267_1706	Cp29156_1613	Cp3995_1683	Cp4202_1630	CpC231_1641	CpE55_1650	CpE56_1478	CpFRC41_1642	CpI19_1649	CpMEX1_1637	CpMEX25_1497	CpMEX29_1638	CpMEX9_1642	CpMIC6_1750	CpN1_1636	CpP54B96_1668	CpPA01_1574	CpPA02_1591	CpPA04_1663	CpPa05_1733	CpPa06_1796	CpPA07_1686	CpPa08_1620	CpPAT10_1641	CpPO22241_1506	AN902_07905	CpT1_1670	CpVD57_1672	CPTC_02237
853	Cp1002B_1237	Cp12C_1494	Cp226_1476	Cp267_1480	Cp29156_1391	Cp3995_1460	Cp4202_1410	CpC231_1419	CpE55_1425	CpE56_1285	CpFRC41_1423	CpI19_1426	CpMEX1_1411	CpMEX25_1296	CpMEX29_1416	CpMEX9_1415	CpMIC6_1515	CpN1_1413	CpP54B96_1444	CpPA01_1367	CpPA02_1378	CpPA04_1446	CpPa05_1506	CpPa06_1562	CpPA07_1466	CpPa08_1406	CpPAT10_1417	CpPO22241_1303	AN902_06810	CpT1_1448	CpVD57_1449	CPTC_02002
854	Cp1002B_2014	Cp12C_0698	Cp226_0677	Cp267_0685	Cp29156_1970	Cp3995_0666	Cp4202_0648	CpC231_0654	CpE55_2022	CpE56_1823	CpFRC41_0656	CpI19_0654	CpMEX1_2009	CpMEX25_1842	CpMEX29_2009	CpMEX9_2012	CpMIC6_0706	CpN1_2005	CpP54B96_0666	CpPA01_0626	CpPA02_0628	CpPA04_0663	CpPa05_0691	CpPa06_0723	CpPA07_0674	CpPa08_0648	CpPAT10_0655	CpPO22241_1848	AN902_09710	CpT1_0669	CpVD57_0670	CPTC_01197
855	Cp1002B_0161	Cp12C_0164	Cp226_0155	Cp267_0156	Cp29156_0151	Cp3995_0149	Cp4202_0145	CpC231_0150	CpE55_0159	CpE56_0142	CpFRC41_0148	CpI19_0149	CpMEX1_0159	CpMEX25_0143	CpMEX29_0160	CpMEX9_0157	CpMIC6_0164	CpN1_0157	CpP54B96_0152	CpPA01_0140	CpPA02_0136	CpPA04_0153	CpPa05_0158	CpPa06_0169	CpPA07_0149	CpPa08_0148	CpPAT10_0148	CpPO22241_0143	AN902_00780	CpT1_0151	CpVD57_0150	CPTC_00519
856	Cp1002B_1949	Cp12C_0766	Cp226_0742	Cp267_0753	Cp29156_1907	Cp3995_0731	Cp4202_0709	CpC231_0718	CpE55_1955	CpE56_1763	CpFRC41_0720	CpI19_0718	CpMEX1_1942	CpMEX25_1783	CpMEX29_1943	CpMEX9_1946	CpMIC6_0775	CpN1_1940	CpP54B96_0730	CpPA01_0686	CpPA02_0691	CpPA04_0726	CpPa05_0760	CpPa06_0794	CpPA07_0739	CpPa08_0710	CpPAT10_0717	CpPO22241_1790	AN902_09400	CpT1_0734	CpVD57_0735	CPTC_01264
857	Cp1002B_1164	Cp12C_1571	Cp226_1551	Cp267_1555	Cp29156_1466	Cp3995_1533	Cp4202_1482	CpC231_1491	CpE55_1497	CpE56_1347	CpFRC41_1499	CpI19_1498	CpMEX1_1484	CpMEX25_1364	CpMEX29_1487	CpMEX9_1489	CpMIC6_1589	CpN1_1486	CpP54B96_1519	CpPA01_1437	CpPA02_1453	CpPA04_1519	CpPa05_1583	CpPa06_1643	CpPA07_1544	CpPa08_1479	CpPAT10_1491	CpPO22241_1369	AN902_07190	CpT1_1521	CpVD57_1522	CPTC_02082
858	Cp1002B_1489	Cp12C_1237	Cp226_1212	Cp267_1223	Cp29156_1142	Cp3995_1194	Cp4202_1160	CpC231_1167	CpE55_1169	CpE56_1050	CpFRC41_1172	CpI19_1174	CpMEX1_1153	CpMEX25_1059	CpMEX29_1158	CpMEX9_1159	CpMIC6_1254	CpN1_1160	CpP54B96_1190	CpPA01_1123	CpPA02_1133	CpPA04_1188	CpPa05_1237	CpPa06_1287	CpPA07_1207	CpPa08_1159	CpPAT10_1166	CpPO22241_1066	AN902_05575	CpT1_1197	CpVD57_1198	CPTC_01734
859	Cp1002B_0910	Cp12C_1831	Cp226_1802	Cp267_1800	Cp29156_0888	Cp3995_1779	Cp4202_1720	CpC231_1723	CpE55_0905	CpE56_0814	CpFRC41_1730	CpI19_1739	CpMEX1_0892	CpMEX25_0822	CpMEX29_0896	CpMEX9_0896	CpMIC6_1856	CpN1_0900	CpP54B96_1760	CpPA01_1655	CpPA02_1677	CpPA04_1754	CpPa05_1828	CpPa06_1897	CpPA07_1782	CpPa08_1711	CpPAT10_1731	CpPO22241_0826	AN902_04335	CpT1_1764	CpVD57_1765	CPTC_01087
860	Cp1002B_1822	Cp12C_0893	Cp226_0872	Cp267_0880	Cp29156_1783	Cp3995_0859	Cp4202_0836	CpC231_0845	CpE55_1828	CpE56_1642	CpFRC41_0846	CpI19_0845	CpMEX1_1815	CpMEX25_1661	CpMEX29_1816	CpMEX9_1820	CpMIC6_0904	CpN1_1813	CpP54B96_0856	CpPA01_0810	CpPA02_0815	CpPA04_0854	CpPa05_0894	CpPa06_0932	CpPA07_0869	CpPa08_0836	CpPAT10_0843	CpPO22241_1667	AN902_08775	CpT1_0859	CpVD57_0860	CPTC_01392
861	Cp1002B_0117	Cp12C_0119	Cp226_0116	Cp267_0118	Cp29156_0113	Cp3995_0111	Cp4202_0107	CpC231_0108	CpE55_0114	CpE56_0104	CpFRC41_0109	CpI19_0109	CpMEX1_0114	CpMEX25_0103	CpMEX29_0115	CpMEX9_0113	CpMIC6_0120	CpN1_0113	CpP54B96_0114	CpPA01_0103	CpPA02_0105	CpPA04_0112	CpPa05_0117	CpPa06_0125	CpPA07_0110	CpPa08_0109	CpPAT10_0107	CpPO22241_0103	AN902_00545	CpT1_0113	CpVD57_0112	CPTC_00559
862	Cp1002B_0731	Cp12C_2014	Cp226_1992	Cp267_1984	Cp29156_0706	Cp3995_1964	Cp4202_1904	CpC231_1904	CpE55_0725	CpE56_0648	CpFRC41_1916	CpI19_1925	CpMEX1_0714	CpMEX25_0655	CpMEX29_0717	CpMEX9_0715	CpMIC6_2047	CpN1_0718	CpP54B96_1943	CpPA01_1833	CpPA02_1856	CpPA04_1937	CpPa05_2025	CpPa06_2103	CpPA07_1965	CpPa08_1889	CpPAT10_1917	CpPO22241_0658	AN902_03455	CpT1_1947	CpVD57_1948	CPTC_00894
863	Cp1002B_0302	Cp12C_0306	Cp226_0296	Cp267_0299	Cp29156_0289	Cp3995_0287	Cp4202_0283	CpC231_0289	CpE55_0301	CpE56_0267	CpFRC41_0283	CpI19_0288	CpMEX1_0297	CpMEX25_0269	CpMEX29_0299	CpMEX9_0297	CpMIC6_0309	CpN1_0295	CpP54B96_0290	CpPA01_0271	CpPA02_0270	CpPA04_0288	CpPa05_0300	CpPa06_0318	CpPA07_0289	CpPa08_0285	CpPAT10_0291	CpPO22241_0272	AN902_01440	CpT1_0293	CpVD57_0293	CPTC_00378
864	Cp1002B_0004	Cp12C_0004	Cp226_0004	Cp267_0004	Cp29156_0004	Cp3995_0003	Cp4202_0003	CpC231_0003	CpE55_0004	CpE56_0003	CpFRC41_0003	CpI19_0004	CpMEX1_0003	CpMEX25_0003	CpMEX29_0004	CpMEX9_0004	CpMIC6_0004	CpN1_0004	CpP54B96_0004	CpPA01_0003	CpPA02_0003	CpPA04_0003	CpPa05_0004	CpPa06_0004	CpPA07_0003	CpPa08_0003	CpPAT10_0004	CpPO22241_0003	AN902_00015	CpT1_0004	CpVD57_0004	CPTC_00671
865	Cp1002B_1699	Cp12C_1021	Cp226_0999	Cp267_1006	Cp29156_0930	Cp3995_0983	Cp4202_0955	CpC231_0963	CpE55_0956	CpE56_0855	CpFRC41_0968	CpI19_0966	CpMEX1_0943	CpMEX25_0862	CpMEX29_0946	CpMEX9_0946	CpMIC6_1038	CpN1_0951	CpP54B96_0978	CpPA01_0924	CpPA02_0930	CpPA04_0977	CpPa05_1020	CpPa06_1063	CpPA07_0994	CpPa08_0955	CpPAT10_0961	CpPO22241_0867	AN902_04570	CpT1_0985	CpVD57_0986	CPTC_01522
866	Cp1002B_0200	Cp12C_0203	Cp226_0195	Cp267_0197	Cp29156_0189	Cp3995_0189	Cp4202_0184	CpC231_0189	CpE55_0198	CpE56_0177	CpFRC41_0185	CpI19_0188	CpMEX1_0197	CpMEX25_0178	CpMEX29_0198	CpMEX9_0195	CpMIC6_0204	CpN1_0194	CpP54B96_0191	CpPA01_0175	CpPA02_0171	CpPA04_0191	CpPa05_0199	CpPa06_0212	CpPA07_0186	CpPa08_0184	CpPAT10_0189	CpPO22241_0178	AN902_00965	CpT1_0191	CpVD57_0191	CPTC_00478
867	Cp1002B_1734	Cp12C_0984	Cp226_0966	Cp267_0971	Cp29156_1696	Cp3995_0947	Cp4202_0922	CpC231_0931	CpE55_1737	CpE56_1558	CpFRC41_0933	CpI19_0933	CpMEX1_1723	CpMEX25_1578	CpMEX29_1724	CpMEX9_1729	CpMIC6_1000	CpN1_1723	CpP54B96_0944	CpPA01_0893	CpPA02_0898	CpPA04_0944	CpPa05_0986	CpPa06_1030	CpPA07_0959	CpPa08_0922	CpPAT10_0929	CpPO22241_1586	AN902_08340	CpT1_0951	CpVD57_0952	CPTC_01489
868	Cp1002B_1796	Cp12C_0919	Cp226_0898	Cp267_0906	Cp29156_1757	Cp3995_0884	Cp4202_0861	CpC231_0870	CpE55_1802	CpE56_1617	CpFRC41_0872	CpI19_0870	CpMEX1_1789	CpMEX25_1636	CpMEX29_1790	CpMEX9_1794	CpMIC6_0930	CpN1_1787	CpP54B96_0882	CpPA01_0836	CpPA02_0841	CpPA04_0879	CpPa05_0920	CpPa06_0962	CpPA07_0895	CpPa08_0861	CpPAT10_0868	CpPO22241_1642	AN902_08650	CpT1_0885	CpVD57_0886	CPTC_01419
869	Cp1002B_0610	Cp12C_0615	Cp226_0597	Cp267_0605	Cp29156_0590	Cp3995_0587	Cp4202_0574	CpC231_0581	CpE55_0607	CpE56_0540	CpFRC41_0581	CpI19_0581	CpMEX1_0597	CpMEX25_0544	CpMEX29_0602	CpMEX9_0598	CpMIC6_0621	CpN1_0599	CpP54B96_0589	CpPA01_0557	CpPA02_0558	CpPA04_0588	CpPa05_0611	CpPa06_0644	CpPA07_0596	CpPa08_0575	CpPAT10_0580	CpPO22241_0548	AN902_02885	CpT1_0593	CpVD57_0594	CPTC_00063
870	Cp1002B_0836	Cp12C_1905	Cp226_1875	Cp267_1874	Cp29156_0816	Cp3995_1852	Cp4202_1795	CpC231_1796	CpE55_0831	CpE56_0745	CpFRC41_1802	CpI19_1814	CpMEX1_0818	CpMEX25_0755	CpMEX29_0822	CpMEX9_0822	CpMIC6_1930	CpN1_0826	CpP54B96_1834	CpPA01_1726	CpPA02_1749	CpPA04_1827	CpPa05_1905	CpPa06_1973	CpPA07_1856	CpPa08_1784	CpPAT10_1806	CpPO22241_0757	AN902_03980	CpT1_1837	CpVD57_1838	CPTC_01014
871	Cp1002B_0016	Cp12C_0016	Cp226_0014	Cp267_0014	Cp29156_0014	Cp3995_0012	Cp4202_0013	CpC231_0012	CpE55_0015	CpE56_0012	CpFRC41_0012	CpI19_0014	CpMEX1_0014	CpMEX25_0012	CpMEX29_0015	CpMEX9_0015	CpMIC6_0016	CpN1_0016	CpP54B96_0014	CpPA01_0012	CpPA02_0012	CpPA04_0012	CpPa05_0013	CpPa06_0014	CpPA07_0012	CpPa08_0012	CpPAT10_0014	CpPO22241_0012	AN902_00070	CpT1_0014	CpVD57_0013	CPTC_00661
872	Cp1002B_1727	Cp12C_0992	Cp226_0973	Cp267_0979	Cp29156_1689	Cp3995_0954	Cp4202_0930	CpC231_0938	CpE55_1730	CpE56_1551	CpFRC41_0941	CpI19_0941	CpMEX1_1716	CpMEX25_1571	CpMEX29_1717	CpMEX9_1722	CpMIC6_1008	CpN1_1716	CpP54B96_0952	CpPA01_0900	CpPA02_0905	CpPA04_0951	CpPa05_0993	CpPa06_1037	CpPA07_0966	CpPa08_0929	CpPAT10_0937	CpPO22241_1579	AN902_08305	CpT1_0959	CpVD57_0960	CPTC_01496
873	Cp1002B_1793	Cp12C_0922	Cp226_0901	Cp267_0909	Cp29156_1754	Cp3995_0887	Cp4202_0864	CpC231_0873	CpE55_1799	CpE56_1614	CpFRC41_0875	CpI19_0873	CpMEX1_1786	CpMEX25_1633	CpMEX29_1787	CpMEX9_1791	CpMIC6_0933	CpN1_1784	CpP54B96_0885	CpPA01_0839	CpPA02_0844	CpPA04_0882	CpPa05_0923	CpPa06_0965	CpPA07_0898	CpPa08_0864	CpPAT10_0871	CpPO22241_1639	AN902_08635	CpT1_0888	CpVD57_0889	CPTC_01422
874	Cp1002B_1506	Cp12C_1220	Cp226_1195	Cp267_1205	Cp29156_1125	Cp3995_1177	Cp4202_1144	CpC231_1151	CpE55_1152	CpE56_1034	CpFRC41_1155	CpI19_1158	CpMEX1_1136	CpMEX25_1043	CpMEX29_1141	CpMEX9_1142	CpMIC6_1237	CpN1_1143	CpP54B96_1173	CpPA01_1106	CpPA02_1116	CpPA04_1171	CpPa05_1220	CpPa06_1269	CpPA07_1190	CpPa08_1142	CpPAT10_1150	CpPO22241_1050	AN902_05495	CpT1_1180	CpVD57_1181	CPTC_01717
875	Cp1002B_2026	Cp12C_0686	Cp226_0665	Cp267_0672	Cp29156_1982	Cp3995_0653	Cp4202_0636	CpC231_0642	CpE55_2034	CpE56_1833	CpFRC41_0644	CpI19_0642	CpMEX1_2021	CpMEX25_1854	CpMEX29_2021	CpMEX9_2024	CpMIC6_0694	CpN1_2017	CpP54B96_0654	CpPA01_0614	CpPA02_0616	CpPA04_0651	CpPa05_0677	CpPa06_0709	CpPA07_0662	CpPa08_0636	CpPAT10_0643	CpPO22241_1860	AN902_09770	CpT1_0657	CpVD57_0658	CPTC_01185
876	Cp1002B_1786	Cp12C_0929	Cp226_0909	Cp267_0916	Cp29156_1747	Cp3995_0894	Cp4202_0871	CpC231_0880	CpE55_1792	CpE56_1608	CpFRC41_0881	CpI19_0881	CpMEX1_1779	CpMEX25_1627	CpMEX29_1780	CpMEX9_1784	CpMIC6_0940	CpN1_1777	CpP54B96_0892	CpPA01_0845	CpPA02_0850	CpPA04_0890	CpPa05_0929	CpPa06_0972	CpPA07_0906	CpPa08_0871	CpPAT10_0879	CpPO22241_1633	AN902_08605	CpT1_0895	CpVD57_0896	CPTC_01432
877	Cp1002B_2075	Cp12C_0631	Cp226_0613	Cp267_0619	Cp29156_2031	Cp3995_0603	Cp4202_0589	CpC231_0595	CpE55_2085	CpE56_1876	CpFRC41_0595	CpI19_0594	CpMEX1_2073	CpMEX25_1898	CpMEX29_2071	CpMEX9_2075	CpMIC6_0639	CpN1_2065	CpP54B96_0603	CpPA01_0569	CpPA02_0570	CpPA04_0601	CpPa05_0627	CpPa06_0661	CpPA07_0611	CpPa08_0587	CpPAT10_0595	CpPO22241_1904	AN902_10000	CpT1_0606	CpVD57_0607	CPTC_01133
878	Cp1002B_0880	Cp12C_1861	Cp226_1831	Cp267_1830	Cp29156_0860	Cp3995_1808	Cp4202_1749	CpC231_1752	CpE55_0875	CpE56_0786	CpFRC41_1760	CpI19_1768	CpMEX1_0862	CpMEX25_0795	CpMEX29_0866	CpMEX9_0866	CpMIC6_1886	CpN1_0870	CpP54B96_1789	CpPA01_1684	CpPA02_1706	CpPA04_1783	CpPa05_1861	CpPa06_1929	CpPA07_1811	CpPa08_1740	CpPAT10_1761	CpPO22241_0798	AN902_04185	CpT1_1793	CpVD57_1794	CPTC_01058
879	Cp1002B_0247	Cp12C_0251	Cp226_0242	Cp267_0245	Cp29156_0234	Cp3995_0234	Cp4202_0229	CpC231_0234	CpE55_0246	CpE56_0218	CpFRC41_0231	CpI19_0233	CpMEX1_0244	CpMEX25_0219	CpMEX29_0245	CpMEX9_0244	CpMIC6_0254	CpN1_0241	CpP54B96_0236	CpPA01_0221	CpPA02_0219	CpPA04_0236	CpPa05_0247	CpPa06_0263	CpPA07_0234	CpPa08_0231	CpPAT10_0237	CpPO22241_0222	AN902_01195	CpT1_0238	CpVD57_0238	CPTC_00431
880	Cp1002B_0293	Cp12C_0297	Cp226_0287	Cp267_0290	Cp29156_0280	Cp3995_0278	Cp4202_0274	CpC231_0280	CpE55_0292	CpE56_0258	CpFRC41_0274	CpI19_0279	CpMEX1_0288	CpMEX25_0260	CpMEX29_0290	CpMEX9_0288	CpMIC6_0300	CpN1_0286	CpP54B96_0281	CpPA01_0262	CpPA02_0261	CpPA04_0279	CpPa05_0291	CpPa06_0308	CpPA07_0280	CpPa08_0276	CpPAT10_0282	CpPO22241_0263	AN902_01395	CpT1_0284	CpVD57_0284	CPTC_00387
881	Cp1002B_0287	Cp12C_0291	Cp226_0281	Cp267_0284	Cp29156_0274	Cp3995_0272	Cp4202_0268	CpC231_0274	CpE55_0286	CpE56_0252	CpFRC41_0268	CpI19_0273	CpMEX1_0282	CpMEX25_0254	CpMEX29_0284	CpMEX9_0282	CpMIC6_0294	CpN1_0280	CpP54B96_0275	CpPA01_0256	CpPA02_0255	CpPA04_0273	CpPa05_0285	CpPa06_0302	CpPA07_0274	CpPa08_0270	CpPAT10_0276	CpPO22241_0257	AN902_01365	CpT1_0278	CpVD57_0278	CPTC_00393
882	Cp1002B_0602	Cp12C_0607	Cp226_0590	Cp267_0597	Cp29156_0582	Cp3995_0580	Cp4202_0566	CpC231_0574	CpE55_0599	CpE56_0533	CpFRC41_0574	CpI19_0573	CpMEX1_0589	CpMEX25_0537	CpMEX29_0594	CpMEX9_0590	CpMIC6_0613	CpN1_0591	CpP54B96_0581	CpPA01_0550	CpPA02_0551	CpPA04_0581	CpPa05_0604	CpPa06_0636	CpPA07_0589	CpPa08_0568	CpPAT10_0573	CpPO22241_0541	AN902_02850	CpT1_0585	CpVD57_0586	CPTC_00070
883	Cp1002B_1018	Cp12C_1723	Cp226_1700	Cp267_1702	Cp29156_1609	Cp3995_1678	Cp4202_1626	CpC231_1637	CpE55_1645	CpE56_1474	CpFRC41_1638	CpI19_1645	CpMEX1_1632	CpMEX25_1493	CpMEX29_1633	CpMEX9_1637	CpMIC6_1745	CpN1_1631	CpP54B96_1664	CpPA01_1570	CpPA02_1587	CpPA04_1659	CpPa05_1729	CpPa06_1791	CpPA07_1682	CpPa08_1616	CpPAT10_1637	CpPO22241_1502	AN902_07880	CpT1_1666	CpVD57_1668	CPTC_02233
884	Cp1002B_2128	Cp12C_2175	Cp226_2159	Cp267_2142	Cp29156_2085	Cp3995_2131	Cp4202_2057	CpC231_2059	CpE55_2140	CpE56_1925	CpFRC41_2066	CpI19_2080	CpMEX1_2126	CpMEX25_1947	CpMEX29_2126	CpMEX9_2128	CpMIC6_2214	CpN1_2118	CpP54B96_2099	CpPA01_1977	CpPA02_2004	CpPA04_2099	CpPa05_2189	CpPa06_2271	CpPA07_2126	CpPa08_2046	CpPAT10_2069	CpPO22241_1953	AN902_10260	CpT1_2104	CpVD57_2105	CPTC_00723
885	Cp1002B_0494	Cp12C_0500	Cp226_0489	Cp267_0490	Cp29156_0475	Cp3995_0477	Cp4202_0464	CpC231_0473	CpE55_0495	CpE56_0443	CpFRC41_0474	CpI19_0472	CpMEX1_0487	CpMEX25_0444	CpMEX29_0490	CpMEX9_0487	CpMIC6_0505	CpN1_0487	CpP54B96_0476	CpPA01_0453	CpPA02_0452	CpPA04_0480	CpPa05_0500	CpPa06_0525	CpPA07_0484	CpPa08_0471	CpPAT10_0474	CpPO22241_0447	AN902_02375	CpT1_0480	CpVD57_0480	CPTC_00177
886	Cp1002B_1905	Cp12C_0810	Cp226_0788	Cp267_0797	Cp29156_1864	Cp3995_0775	Cp4202_0753	CpC231_0763	CpE55_1911	CpE56_1719	CpFRC41_0764	CpI19_0763	CpMEX1_1898	CpMEX25_1740	CpMEX29_1899	CpMEX9_1902	CpMIC6_0819	CpN1_1896	CpP54B96_0774	CpPA01_0729	CpPA02_0734	CpPA04_0770	CpPa05_0807	CpPa06_0843	CpPA07_0784	CpPa08_0754	CpPAT10_0762	CpPO22241_1746	AN902_09180	CpT1_0777	CpVD57_0778	CPTC_01308
887	Cp1002B_0934	Cp12C_1807	Cp226_1778	Cp267_1776	Cp29156_0912	Cp3995_1755	Cp4202_1696	CpC231_1699	CpE55_0929	CpE56_0837	CpFRC41_1706	CpI19_1715	CpMEX1_0916	CpMEX25_0845	CpMEX29_0920	CpMEX9_0920	CpMIC6_1832	CpN1_0924	CpP54B96_1736	CpPA01_1631	CpPA02_1653	CpPA04_1729	CpPa05_1804	CpPa06_1872	CpPA07_1757	CpPa08_1687	CpPAT10_1707	CpPO22241_0849	AN902_04445	CpT1_1740	CpVD57_1741	CPTC_01113
888	Cp1002B_0185	Cp12C_0188	Cp226_0181	Cp267_0182	Cp29156_0174	Cp3995_0175	Cp4202_0169	CpC231_0174	CpE55_0184	CpE56_0163	CpFRC41_0173	CpI19_0173	CpMEX1_0183	CpMEX25_0164	CpMEX29_0184	CpMEX9_0181	CpMIC6_0188	CpN1_0180	CpP54B96_0176	CpPA01_0163	CpPA02_0159	CpPA04_0176	CpPa05_0184	CpPa06_0196	CpPA07_0172	CpPa08_0170	CpPAT10_0174	CpPO22241_0164	AN902_00895	CpT1_0175	CpVD57_0176	CPTC_00492
889	Cp1002B_1827	Cp12C_0887	Cp226_0866	Cp267_0874	Cp29156_1788	Cp3995_0853	Cp4202_0831	CpC231_0840	CpE55_1833	CpE56_1647	CpFRC41_0841	CpI19_0840	CpMEX1_1820	CpMEX25_1666	CpMEX29_1821	CpMEX9_1825	CpMIC6_0898	CpN1_1818	CpP54B96_0851	CpPA01_0805	CpPA02_0810	CpPA04_0848	CpPa05_0888	CpPa06_0927	CpPA07_0863	CpPa08_0831	CpPAT10_0838	CpPO22241_1672	AN902_08800	CpT1_0854	CpVD57_0855	CPTC_01386
890	Cp1002B_0098	Cp12C_0100	Cp226_0097	Cp267_0099	Cp29156_0094	Cp3995_0092	Cp4202_0089	CpC231_0089	CpE55_0095	CpE56_0085	CpFRC41_0091	CpI19_0090	CpMEX1_0095	CpMEX25_0084	CpMEX29_0096	CpMEX9_0094	CpMIC6_0101	CpN1_0094	CpP54B96_0095	CpPA01_0085	CpPA02_0086	CpPA04_0093	CpPa05_0097	CpPa06_0105	CpPA07_0091	CpPa08_0090	CpPAT10_0089	CpPO22241_0084	AN902_00450	CpT1_0094	CpVD57_0093	CPTC_00578
891	Cp1002B_1665	Cp12C_1057	Cp226_1031	Cp267_1041	Cp29156_0964	Cp3995_1016	Cp4202_0986	CpC231_0993	CpE55_0989	CpE56_0881	CpFRC41_0999	CpI19_0998	CpMEX1_0976	CpMEX25_0888	CpMEX29_0979	CpMEX9_0980	CpMIC6_1074	CpN1_0984	CpP54B96_1012	CpPA01_0953	CpPA02_0960	CpPA04_1007	CpPa05_1054	CpPa06_1099	CpPA07_1025	CpPa08_0984	CpPAT10_0992	CpPO22241_0894	AN902_04710	CpT1_1019	CpVD57_1020	CPTC_01554
892	Cp1002B_0296	Cp12C_0300	Cp226_0290	Cp267_0293	Cp29156_0283	Cp3995_0281	Cp4202_0277	CpC231_0283	CpE55_0295	CpE56_0261	CpFRC41_0277	CpI19_0282	CpMEX1_0291	CpMEX25_0263	CpMEX29_0293	CpMEX9_0291	CpMIC6_0303	CpN1_0289	CpP54B96_0284	CpPA01_0265	CpPA02_0264	CpPA04_0282	CpPa05_0294	CpPa06_0311	CpPA07_0283	CpPa08_0279	CpPAT10_0285	CpPO22241_0266	AN902_01410	CpT1_0287	CpVD57_0287	CPTC_00384
893	Cp1002B_1552	Cp12C_1173	Cp226_1149	Cp267_1158	Cp29156_1078	Cp3995_1131	Cp4202_1098	CpC231_1105	CpE55_1106	CpE56_0989	CpFRC41_1110	CpI19_1112	CpMEX1_1090	CpMEX25_0998	CpMEX29_1095	CpMEX9_1096	CpMIC6_1190	CpN1_1097	CpP54B96_1126	CpPA01_1061	CpPA02_1071	CpPA04_1125	CpPa05_1174	CpPa06_1221	CpPA07_1144	CpPa08_1096	CpPAT10_1105	CpPO22241_1005	AN902_05270	CpT1_1133	CpVD57_1134	CPTC_01671
894	Cp1002B_0647	Cp12C_2097	Cp226_2077	Cp267_2066	Cp29156_0624	Cp3995_2050	Cp4202_1985	CpC231_1985	CpE55_0643	CpE56_0570	CpFRC41_1996	CpI19_2006	CpMEX1_0633	CpMEX25_0575	CpMEX29_0635	CpMEX9_0633	CpMIC6_2132	CpN1_0634	CpP54B96_2023	CpPA01_1911	CpPA02_1935	CpPA04_2023	CpPa05_2112	CpPa06_2192	CpPA07_2048	CpPa08_1970	CpPAT10_1999	CpPO22241_0578	AN902_03050	CpT1_2029	CpVD57_2030	CPTC_00804
895	Cp1002B_0278	Cp12C_0282	Cp226_0272	Cp267_0276	Cp29156_0265	Cp3995_0264	Cp4202_0259	CpC231_0265	CpE55_0277	CpE56_0246	CpFRC41_0261	CpI19_0264	CpMEX1_0275	CpMEX25_0248	CpMEX29_0275	CpMEX9_0274	CpMIC6_0285	CpN1_0271	CpP54B96_0266	CpPA01_0250	CpPA02_0248	CpPA04_0266	CpPa05_0278	CpPa06_0295	CpPA07_0265	CpPa08_0261	CpPAT10_0267	CpPO22241_0251	AN902_01335	CpT1_0269	CpVD57_0269	CPTC_00401
896	Cp1002B_2004	Cp12C_0708	Cp226_0686	Cp267_0695	Cp29156_1960	Cp3995_0676	Cp4202_0658	CpC231_0664	CpE55_2012	CpE56_1813	CpFRC41_0665	CpI19_0664	CpMEX1_1999	CpMEX25_1833	CpMEX29_1999	CpMEX9_2002	CpMIC6_0716	CpN1_1995	CpP54B96_0676	CpPA01_0635	CpPA02_0638	CpPA04_0672	CpPa05_0701	CpPa06_0733	CpPA07_0683	CpPa08_0657	CpPAT10_0665	CpPO22241_1839	AN902_09665	CpT1_0679	CpVD57_0680	CPTC_01206
897	Cp1002B_1596	Cp12C_1129	Cp226_1106	Cp267_1114	Cp29156_1034	Cp3995_1088	Cp4202_1054	CpC231_1060	CpE55_1062	CpE56_0946	CpFRC41_1068	CpI19_1067	CpMEX1_1047	CpMEX25_0956	CpMEX29_1051	CpMEX9_1052	CpMIC6_1146	CpN1_1053	CpP54B96_1082	CpPA01_1019	CpPA02_1028	CpPA04_1082	CpPa05_1130	CpPa06_1177	CpPA07_1101	CpPa08_1054	CpPAT10_1061	CpPO22241_0962	AN902_05055	CpT1_1089	CpVD57_1090	CPTC_01628
898	Cp1002B_1935	Cp12C_0780	Cp226_0756	Cp267_0767	Cp29156_1893	Cp3995_0745	Cp4202_0723	CpC231_0733	CpE55_1941	CpE56_1749	CpFRC41_0734	CpI19_0733	CpMEX1_1928	CpMEX25_1769	CpMEX29_1929	CpMEX9_1932	CpMIC6_0789	CpN1_1926	CpP54B96_0744	CpPA01_0700	CpPA02_0705	CpPA04_0741	CpPa05_0775	CpPa06_0810	CpPA07_0754	CpPa08_0724	CpPAT10_0731	CpPO22241_1776	AN902_09330	CpT1_0748	CpVD57_0749	CPTC_01279
899	Cp1002B_1089	Cp12C_1649	Cp226_1628	Cp267_1630	Cp29156_1539	Cp3995_1607	Cp4202_1557	CpC231_1568	CpE55_1573	CpE56_1414	CpFRC41_1573	CpI19_1573	CpMEX1_1560	CpMEX25_1431	CpMEX29_1562	CpMEX9_1564	CpMIC6_1668	CpN1_1562	CpP54B96_1594	CpPA01_1507	CpPA02_1524	CpPA04_1591	CpPa05_1661	CpPa06_1720	CpPA07_1617	CpPa08_1551	CpPAT10_1568	CpPO22241_1440	AN902_07550	CpT1_1596	CpVD57_1598	CPTC_02161
900	Cp1002B_2010	Cp12C_0702	Cp226_0681	Cp267_0689	Cp29156_1966	Cp3995_0670	Cp4202_0652	CpC231_0658	CpE55_2018	CpE56_1819	CpFRC41_0660	CpI19_0658	CpMEX1_2005	CpMEX25_1838	CpMEX29_2005	CpMEX9_2008	CpMIC6_0710	CpN1_2001	CpP54B96_0670	CpPA01_0630	CpPA02_0632	CpPA04_0667	CpPa05_0695	CpPa06_0727	CpPA07_0678	CpPa08_0652	CpPAT10_0659	CpPO22241_1844	AN902_09690	CpT1_0673	CpVD57_0674	CPTC_01201
901	Cp1002B_2111	Cp12C_2155	Cp226_2138	Cp267_2122	Cp29156_2065	Cp3995_2109	Cp4202_2037	CpC231_2039	CpE55_2122	CpE56_1909	CpFRC41_2048	CpI19_2060	CpMEX1_2108	CpMEX25_1930	CpMEX29_2109	CpMEX9_2110	CpMIC6_2193	CpN1_2101	CpP54B96_2079	CpPA01_1960	CpPA02_1987	CpPA04_2081	CpPa05_2169	CpPa06_2252	CpPA07_2107	CpPa08_2027	CpPAT10_2052	CpPO22241_1936	AN902_10175	CpT1_2084	CpVD57_2085	CPTC_00744
902	Cp1002B_1162	Cp12C_1573	Cp226_1553	Cp267_1557	Cp29156_1468	Cp3995_1535	Cp4202_1484	CpC231_1493	CpE55_1499	CpE56_1348	CpFRC41_1501	CpI19_1500	CpMEX1_1486	CpMEX25_1366	CpMEX29_1489	CpMEX9_1491	CpMIC6_1591	CpN1_1488	CpP54B96_1521	CpPA01_1439	CpPA02_1455	CpPA04_1521	CpPa05_1585	CpPa06_1645	CpPA07_1546	CpPa08_1481	CpPAT10_1493	CpPO22241_1371	AN902_07200	CpT1_1523	CpVD57_1524	CPTC_02084
903	Cp1002B_0374	Cp12C_0378	Cp226_0364	Cp267_0367	Cp29156_0357	Cp3995_0355	Cp4202_0350	CpC231_0357	CpE55_0373	CpE56_0330	CpFRC41_0352	CpI19_0356	CpMEX1_0369	CpMEX25_0334	CpMEX29_0371	CpMEX9_0370	CpMIC6_0381	CpN1_0367	CpP54B96_0357	CpPA01_0339	CpPA02_0337	CpPA04_0356	CpPa05_0372	CpPa06_0389	CpPA07_0358	CpPa08_0353	CpPAT10_0359	CpPO22241_0337	AN902_01795	CpT1_0361	CpVD57_0361	CPTC_00308
904	Cp1002B_1231	Cp12C_1501	Cp226_1482	Cp267_1486	Cp29156_1397	Cp3995_1466	Cp4202_1416	CpC231_1425	CpE55_1431	CpE56_1291	CpFRC41_1429	CpI19_1432	CpMEX1_1417	CpMEX25_1302	CpMEX29_1422	CpMEX9_1421	CpMIC6_1521	CpN1_1419	CpP54B96_1450	CpPA01_1373	CpPA02_1384	CpPA04_1452	CpPa05_1513	CpPa06_1568	CpPA07_1472	CpPa08_1412	CpPAT10_1423	CpPO22241_1309	AN902_06840	CpT1_1454	CpVD57_1455	CPTC_02008
905	Cp1002B_0393	Cp12C_0398	Cp226_0384	Cp267_0387	Cp29156_0376	Cp3995_0375	Cp4202_0368	CpC231_0375	CpE55_0393	CpE56_0346	CpFRC41_0370	CpI19_0374	CpMEX1_0387	CpMEX25_0350	CpMEX29_0391	CpMEX9_0388	CpMIC6_0401	CpN1_0386	CpP54B96_0376	CpPA01_0356	CpPA02_0354	CpPA04_0377	CpPa05_0393	CpPa06_0412	CpPA07_0378	CpPa08_0371	CpPAT10_0376	CpPO22241_0353	AN902_01875	CpT1_0380	CpVD57_0380	CPTC_00288
906	Cp1002B_0682	Cp12C_2063	Cp226_2041	Cp267_2032	Cp29156_0658	Cp3995_2013	Cp4202_1952	CpC231_1952	CpE55_0676	CpE56_0600	CpFRC41_1961	CpI19_1973	CpMEX1_0666	CpMEX25_0607	CpMEX29_0668	CpMEX9_0666	CpMIC6_2096	CpN1_0669	CpP54B96_1989	CpPA01_1878	CpPA02_1902	CpPA04_1986	CpPa05_2074	CpPa06_2153	CpPA07_2012	CpPa08_1934	CpPAT10_1965	CpPO22241_0610	AN902_03215	CpT1_1995	CpVD57_1996	CPTC_00844
907	Cp1002B_0704	Cp12C_2041	Cp226_2019	Cp267_2010	Cp29156_0680	Cp3995_1991	Cp4202_1930	CpC231_1930	CpE55_0698	CpE56_0623	CpFRC41_1939	CpI19_1951	CpMEX1_0687	CpMEX25_0630	CpMEX29_0690	CpMEX9_0688	CpMIC6_2074	CpN1_0691	CpP54B96_1967	CpPA01_1856	CpPA02_1880	CpPA04_1962	CpPa05_2051	CpPa06_2130	CpPA07_1990	CpPa08_1913	CpPAT10_1942	CpPO22241_0633	AN902_03325	CpT1_1973	CpVD57_1974	CPTC_00867
908	Cp1002B_0639	Cp12C_2106	Cp226_2090	Cp267_2074	Cp29156_0616	Cp3995_2060	Cp4202_1992	CpC231_1992	CpE55_0634	CpE56_0563	CpFRC41_2005	CpI19_2014	CpMEX1_0624	CpMEX25_0567	CpMEX29_0628	CpMEX9_0626	CpMIC6_2142	CpN1_0626	CpP54B96_2032	CpPA01_1918	CpPA02_1944	CpPA04_2034	CpPa05_2122	CpPa06_2202	CpPA07_2059	CpPa08_1981	CpPAT10_2007	CpPO22241_0571	AN902_03010	CpT1_2037	CpVD57_2038	CPTC_00793
909	Cp1002B_1912	Cp12C_0803	Cp226_0780	Cp267_0790	Cp29156_1871	Cp3995_0768	Cp4202_0746	CpC231_0756	CpE55_1918	CpE56_1726	CpFRC41_0757	CpI19_0756	CpMEX1_1905	CpMEX25_1747	CpMEX29_1906	CpMEX9_1909	CpMIC6_0812	CpN1_1903	CpP54B96_0767	CpPA01_0722	CpPA02_0727	CpPA04_0763	CpPa05_0800	CpPa06_0836	CpPA07_0777	CpPa08_0747	CpPAT10_0755	CpPO22241_1753	AN902_09215	CpT1_0770	CpVD57_0771	CPTC_01301
910	Cp1002B_1823	Cp12C_0892	Cp226_0871	Cp267_0879	Cp29156_1784	Cp3995_0858	Cp4202_0835	CpC231_0844	CpE55_1829	CpE56_1643	CpFRC41_0845	CpI19_0844	CpMEX1_1816	CpMEX25_1662	CpMEX29_1817	CpMEX9_1821	CpMIC6_0903	CpN1_1814	CpP54B96_0855	CpPA01_0809	CpPA02_0814	CpPA04_0853	CpPa05_0893	CpPa06_0931	CpPA07_0868	CpPa08_0835	CpPAT10_0842	CpPO22241_1668	AN902_08780	CpT1_0858	CpVD57_0859	CPTC_01391
911	Cp1002B_0227	Cp12C_0231	Cp226_0222	Cp267_0226	Cp29156_0215	Cp3995_0214	Cp4202_0210	CpC231_0215	CpE55_0226	CpE56_0201	CpFRC41_0212	CpI19_0214	CpMEX1_0224	CpMEX25_0202	CpMEX29_0225	CpMEX9_0224	CpMIC6_0233	CpN1_0221	CpP54B96_0217	CpPA01_0202	CpPA02_0200	CpPA04_0218	CpPa05_0227	CpPa06_0242	CpPA07_0214	CpPa08_0212	CpPAT10_0218	CpPO22241_0204	AN902_01100	CpT1_0219	CpVD57_0219	CPTC_00450
912	Cp1002B_1577	Cp12C_1148	Cp226_1125	Cp267_1133	Cp29156_1053	Cp3995_1107	Cp4202_1073	CpC231_1080	CpE55_1081	CpE56_0965	CpFRC41_1086	CpI19_1087	CpMEX1_1064	CpMEX25_0974	CpMEX29_1070	CpMEX9_1071	CpMIC6_1165	CpN1_1072	CpP54B96_1101	CpPA01_1037	CpPA02_1047	CpPA04_1101	CpPa05_1150	CpPa06_1197	CpPA07_1120	CpPa08_1072	CpPAT10_1080	CpPO22241_0981	AN902_05150	CpT1_1108	CpVD57_1109	CPTC_01647
913	Cp1002B_1437	Cp12C_1291	Cp226_1261	Cp267_1272	Cp29156_1189	Cp3995_1245	Cp4202_1206	CpC231_1213	CpE55_1223	CpE56_1095	CpFRC41_1220	CpI19_1220	CpMEX1_1207	CpMEX25_1103	CpMEX29_1212	CpMEX9_1212	CpMIC6_1308	CpN1_1213	CpP54B96_1238	CpPA01_1169	CpPA02_1179	CpPA04_1237	CpPa05_1285	CpPa06_1339	CpPA07_1254	CpPa08_1206	CpPAT10_1213	CpPO22241_1110	AN902_05825	CpT1_1245	CpVD57_1246	CPTC_01786
914	Cp1002B_0108	Cp12C_0110	Cp226_0107	Cp267_0109	Cp29156_0104	Cp3995_0102	Cp4202_0098	CpC231_0099	CpE55_0105	CpE56_0095	CpFRC41_0100	CpI19_0100	CpMEX1_0105	CpMEX25_0094	CpMEX29_0106	CpMEX9_0104	CpMIC6_0111	CpN1_0104	CpP54B96_0105	CpPA01_0094	CpPA02_0096	CpPA04_0103	CpPa05_0107	CpPa06_0115	CpPA07_0101	CpPa08_0100	CpPAT10_0098	CpPO22241_0094	AN902_00500	CpT1_0104	CpVD57_0103	CPTC_00568
915	Cp1002B_0852	Cp12C_1889	Cp226_1860	Cp267_1858	Cp29156_0832	Cp3995_1837	Cp4202_1779	CpC231_1780	CpE55_0847	CpE56_0759	CpFRC41_1788	CpI19_1798	CpMEX1_0834	CpMEX25_0769	CpMEX29_0838	CpMEX9_0838	CpMIC6_1914	CpN1_0842	CpP54B96_1818	CpPA01_1712	CpPA02_1734	CpPA04_1812	CpPa05_1890	CpPa06_1958	CpPA07_1840	CpPa08_1768	CpPAT10_1790	CpPO22241_0771	AN902_04050	CpT1_1821	CpVD57_1822	CPTC_01029
916	Cp1002B_0894	Cp12C_1847	Cp226_1818	Cp267_1816	Cp29156_0873	Cp3995_1795	Cp4202_1736	CpC231_1739	CpE55_0889	CpE56_0799	CpFRC41_1747	CpI19_1755	CpMEX1_0876	CpMEX25_0808	CpMEX29_0880	CpMEX9_0880	CpMIC6_1872	CpN1_0884	CpP54B96_1776	CpPA01_1671	CpPA02_1693	CpPA04_1771	CpPa05_1846	CpPa06_1915	CpPA07_1798	CpPa08_1727	CpPAT10_1748	CpPO22241_0811	AN902_04255	CpT1_1780	CpVD57_1781	CPTC_01070
917	Cp1002B_0234	Cp12C_0238	Cp226_0229	Cp267_0233	Cp29156_0222	Cp3995_0221	Cp4202_0217	CpC231_0222	CpE55_0233	CpE56_0206	CpFRC41_0219	CpI19_0221	CpMEX1_0231	CpMEX25_0208	CpMEX29_0232	CpMEX9_0231	CpMIC6_0240	CpN1_0228	CpP54B96_0224	CpPA01_0209	CpPA02_0207	CpPA04_0225	CpPa05_0234	CpPa06_0249	CpPA07_0221	CpPa08_0219	CpPAT10_0225	CpPO22241_0210	AN902_01130	CpT1_0226	CpVD57_0226	CPTC_00443
918	Cp1002B_0124	Cp12C_0126	Cp226_0123	Cp267_0125	Cp29156_0120	Cp3995_0118	Cp4202_0114	CpC231_0117	CpE55_0121	CpE56_0112	CpFRC41_0117	CpI19_0117	CpMEX1_0121	CpMEX25_0111	CpMEX29_0122	CpMEX9_0120	CpMIC6_0127	CpN1_0120	CpP54B96_0121	CpPA01_0110	CpPA02_0112	CpPA04_0121	CpPa05_0126	CpPa06_0134	CpPA07_0117	CpPa08_0116	CpPAT10_0116	CpPO22241_0111	AN902_00585	CpT1_0120	CpVD57_0119	CPTC_00551
919	Cp1002B_1529	Cp12C_1196	Cp226_1172	Cp267_1181	Cp29156_1101	Cp3995_1154	Cp4202_1121	CpC231_1128	CpE55_1129	CpE56_1011	CpFRC41_1132	CpI19_1135	CpMEX1_1113	CpMEX25_1020	CpMEX29_1118	CpMEX9_1119	CpMIC6_1213	CpN1_1120	CpP54B96_1149	CpPA01_1083	CpPA02_1093	CpPA04_1148	CpPa05_1197	CpPa06_1246	CpPA07_1167	CpPa08_1119	CpPAT10_1128	CpPO22241_1027	AN902_05380	CpT1_1156	CpVD57_1157	CPTC_01694
920	Cp1002B_1886	Cp12C_0829	Cp226_0807	Cp267_0816	Cp29156_1845	Cp3995_0794	Cp4202_0772	CpC231_0782	CpE55_1892	CpE56_1700	CpFRC41_0783	CpI19_0782	CpMEX1_1879	CpMEX25_1721	CpMEX29_1880	CpMEX9_1883	CpMIC6_0838	CpN1_1877	CpP54B96_0793	CpPA01_0748	CpPA02_0753	CpPA04_0789	CpPa05_0827	CpPa06_0864	CpPA07_0803	CpPa08_0773	CpPAT10_0781	CpPO22241_1727	AN902_09085	CpT1_0796	CpVD57_0797	CPTC_01327
921	Cp1002B_0762	Cp12C_1979	Cp226_1953	Cp267_1951	Cp29156_0741	Cp3995_1931	Cp4202_1871	CpC231_1872	CpE55_0757	CpE56_0677	CpFRC41_1880	CpI19_1889	CpMEX1_0745	CpMEX25_0682	CpMEX29_0748	CpMEX9_0749	CpMIC6_2008	CpN1_0750	CpP54B96_1911	CpPA01_1800	CpPA02_1823	CpPA04_1902	CpPa05_1986	CpPa06_2061	CpPA07_1932	CpPa08_1856	CpPAT10_1882	CpPO22241_0686	AN902_03615	CpT1_1913	CpVD57_1914	CPTC_00934
922	Cp1002B_0424	Cp12C_0429	Cp226_0419	Cp267_0418	Cp29156_0407	Cp3995_0408	Cp4202_0399	CpC231_0407	CpE55_0424	CpE56_0378	CpFRC41_0402	CpI19_0405	CpMEX1_0418	CpMEX25_0380	CpMEX29_0423	CpMEX9_0419	CpMIC6_0433	CpN1_0418	CpP54B96_0407	CpPA01_0387	CpPA02_0385	CpPA04_0411	CpPa05_0428	CpPa06_0447	CpPA07_0412	CpPa08_0403	CpPAT10_0407	CpPO22241_0384	AN902_02035	CpT1_0411	CpVD57_0411	CPTC_00251
923	Cp1002B_1689	Cp12C_1032	Cp226_1010	Cp267_1017	Cp29156_0941	Cp3995_0993	Cp4202_0966	CpC231_0973	CpE55_0966	CpE56_0865	CpFRC41_0979	CpI19_0977	CpMEX1_0953	CpMEX25_0872	CpMEX29_0956	CpMEX9_0956	CpMIC6_1049	CpN1_0961	CpP54B96_0989	CpPA01_0934	CpPA02_0940	CpPA04_0987	CpPa05_1030	CpPa06_1074	CpPA07_1005	CpPa08_0965	CpPAT10_0972	CpPO22241_0877	AN902_04620	CpT1_0996	CpVD57_0997	CPTC_01533
924	Cp1002B_1877	Cp12C_0838	Cp226_0816	Cp267_0825	Cp29156_1836	Cp3995_0803	Cp4202_0781	CpC231_0791	CpE55_1883	CpE56_1692	CpFRC41_0792	CpI19_0791	CpMEX1_1870	CpMEX25_1713	CpMEX29_1871	CpMEX9_1874	CpMIC6_0847	CpN1_1868	CpP54B96_0802	CpPA01_0757	CpPA02_0762	CpPA04_0798	CpPa05_0837	CpPa06_0874	CpPA07_0812	CpPa08_0782	CpPAT10_0789	CpPO22241_1719	AN902_09045	CpT1_0805	CpVD57_0806	CPTC_01336
925	Cp1002B_1131	Cp12C_1605	Cp226_1583	Cp267_1587	Cp29156_1496	Cp3995_1564	Cp4202_1513	CpC231_1523	CpE55_1531	CpE56_1376	CpFRC41_1529	CpI19_1529	CpMEX1_1518	CpMEX25_1394	CpMEX29_1520	CpMEX9_1522	CpMIC6_1624	CpN1_1519	CpP54B96_1550	CpPA01_1467	CpPA02_1483	CpPA04_1549	CpPa05_1615	CpPa06_1674	CpPA07_1574	CpPa08_1508	CpPAT10_1523	CpPO22241_1399	AN902_07355	CpT1_1552	CpVD57_1553	CPTC_02113
926	Cp1002B_2171	Cp12C_2217	Cp226_2205	Cp267_2185	Cp29156_2127	Cp3995_2175	Cp4202_2100	CpC231_2100	CpE55_2183	CpE56_1966	CpFRC41_2107	CpI19_2121	CpMEX1_2170	CpMEX25_1989	CpMEX29_2170	CpMEX9_2172	CpMIC6_2256	CpN1_2161	CpP54B96_2141	CpPA01_2018	CpPA02_2046	CpPA04_2142	CpPa05_2235	CpPa06_2317	CpPA07_2172	CpPa08_2091	CpPAT10_2110	CpPO22241_1995	AN902_10475	CpT1_2146	CpVD57_2147	CPTC_00677
927	Cp1002B_1368	Cp12C_1360	Cp226_1337	Cp267_1343	Cp29156_1258	Cp3995_1321	Cp4202_1276	CpC231_1285	CpE55_1291	CpE56_1162	CpFRC41_1290	CpI19_1292	CpMEX1_1276	CpMEX25_1169	CpMEX29_1281	CpMEX9_1280	CpMIC6_1378	CpN1_1282	CpP54B96_1309	CpPA01_1237	CpPA02_1247	CpPA04_1309	CpPa05_1359	CpPa06_1411	CpPA07_1327	CpPa08_1275	CpPAT10_1284	CpPO22241_1176	AN902_06160	CpT1_1314	CpVD57_1315	CPTC_01860
928	Cp1002B_0151	Cp12C_0154	Cp226_0146	Cp267_0147	Cp29156_0142	Cp3995_0140	Cp4202_0136	CpC231_0141	CpE55_0149	CpE56_0134	CpFRC41_0140	CpI19_0140	CpMEX1_0149	CpMEX25_0135	CpMEX29_0150	CpMEX9_0148	CpMIC6_0154	CpN1_0147	CpP54B96_0143	CpPA01_0132	CpPA02_0128	CpPA04_0144	CpPa05_0149	CpPa06_0160	CpPA07_0140	CpPa08_0139	CpPAT10_0139	CpPO22241_0135	AN902_00735	CpT1_0142	CpVD57_0141	CPTC_00528
929	Cp1002B_1151	Cp12C_1585	Cp226_1563	Cp267_1568	Cp29156_1478	Cp3995_1545	Cp4202_1494	CpC231_1504	CpE55_1510	CpE56_1358	CpFRC41_1511	CpI19_1510	CpMEX1_1497	CpMEX25_1376	CpMEX29_1500	CpMEX9_1502	CpMIC6_1603	CpN1_1499	CpP54B96_1531	CpPA01_1449	CpPA02_1465	CpPA04_1531	CpPa05_1595	CpPa06_1656	CpPA07_1556	CpPa08_1491	CpPAT10_1504	CpPO22241_1381	AN902_07255	CpT1_1534	CpVD57_1535	CPTC_02094
930	Cp1002B_1303	Cp12C_1425	Cp226_1405	Cp267_1409	Cp29156_1322	Cp3995_1390	Cp4202_1341	CpC231_1350	CpE55_1357	CpE56_1223	CpFRC41_1357	CpI19_1356	CpMEX1_1342	CpMEX25_1233	CpMEX29_1348	CpMEX9_1346	CpMIC6_1444	CpN1_1346	CpP54B96_1374	CpPA01_1303	CpPA02_1313	CpPA04_1378	CpPa05_1435	CpPa06_1486	CpPA07_1396	CpPa08_1340	CpPAT10_1350	CpPO22241_1238	AN902_06485	CpT1_1379	CpVD57_1380	CPTC_01933
931	Cp1002B_1081	Cp12C_1657	Cp226_1636	Cp267_1638	Cp29156_1547	Cp3995_1615	Cp4202_1565	CpC231_1576	CpE55_1581	CpE56_1422	CpFRC41_1581	CpI19_1581	CpMEX1_1568	CpMEX25_1439	CpMEX29_1570	CpMEX9_1572	CpMIC6_1676	CpN1_1570	CpP54B96_1602	CpPA01_1515	CpPA02_1532	CpPA04_1599	CpPa05_1669	CpPa06_1728	CpPA07_1625	CpPa08_1559	CpPAT10_1576	CpPO22241_1448	AN902_07590	CpT1_1604	CpVD57_1606	CPTC_02169
932	Cp1002B_0599	Cp12C_0604	Cp226_0587	Cp267_0594	Cp29156_0579	Cp3995_0577	Cp4202_0563	CpC231_0571	CpE55_0596	CpE56_0530	CpFRC41_0571	CpI19_0570	CpMEX1_0586	CpMEX25_0534	CpMEX29_0591	CpMEX9_0587	CpMIC6_0610	CpN1_0588	CpP54B96_0578	CpPA01_0547	CpPA02_0548	CpPA04_0578	CpPa05_0601	CpPa06_0633	CpPA07_0586	CpPa08_0565	CpPAT10_0570	CpPO22241_0538	AN902_02835	CpT1_0582	CpVD57_0583	CPTC_00073
933	Cp1002B_1649	Cp12C_1074	Cp226_1049	Cp267_1058	Cp29156_0980	Cp3995_1033	Cp4202_1002	CpC231_1009	CpE55_1006	CpE56_0896	CpFRC41_1016	CpI19_1015	CpMEX1_0993	CpMEX25_0904	CpMEX29_0995	CpMEX9_0997	CpMIC6_1091	CpN1_1000	CpP54B96_1029	CpPA01_0969	CpPA02_0976	CpPA04_1025	CpPa05_1074	CpPa06_1118	CpPA07_1043	CpPa08_1001	CpPAT10_1009	CpPO22241_0910	AN902_04790	CpT1_1035	CpVD57_1036	CPTC_01571
934	Cp1002B_0877	Cp12C_1864	Cp226_1834	Cp267_1833	Cp29156_0857	Cp3995_1811	Cp4202_1753	CpC231_1755	CpE55_0872	CpE56_0783	CpFRC41_1763	CpI19_1772	CpMEX1_0859	CpMEX25_0792	CpMEX29_0863	CpMEX9_0863	CpMIC6_1889	CpN1_0867	CpP54B96_1793	CpPA01_1687	CpPA02_1709	CpPA04_1786	CpPa05_1864	CpPa06_1932	CpPA07_1814	CpPa08_1743	CpPAT10_1765	CpPO22241_0795	AN902_04170	CpT1_1796	CpVD57_1797	CPTC_01055
935	Cp1002B_0043	Cp12C_0042	Cp226_0039	Cp267_0041	Cp29156_0040	Cp3995_0035	Cp4202_0035	CpC231_0034	CpE55_0037	CpE56_0032	CpFRC41_0038	CpI19_0036	CpMEX1_0037	CpMEX25_0031	CpMEX29_0038	CpMEX9_0038	CpMIC6_0044	CpN1_0038	CpP54B96_0040	CpPA01_0032	CpPA02_0033	CpPA04_0034	CpPa05_0037	CpPa06_0040	CpPA07_0035	CpPa08_0034	CpPAT10_0036	CpPO22241_0031	AN902_00180	CpT1_0040	CpVD57_0039	CPTC_00635
936	Cp1002B_2057	Cp12C_0652	Cp226_0632	Cp267_0640	Cp29156_2011	Cp3995_0622	Cp4202_0606	CpC231_0612	CpE55_2066	CpE56_1860	CpFRC41_0614	CpI19_0611	CpMEX1_2055	CpMEX25_1882	CpMEX29_2053	CpMEX9_2056	CpMIC6_0660	CpN1_2048	CpP54B96_0623	CpPA01_0585	CpPA02_0587	CpPA04_0620	CpPa05_0645	CpPa06_0679	CpPA07_0630	CpPa08_0605	CpPAT10_0612	CpPO22241_1888	AN902_09920	CpT1_0626	CpVD57_0627	CPTC_01151
937	Cp1002B_1540	Cp12C_1185	Cp226_1161	Cp267_1170	Cp29156_1090	Cp3995_1143	Cp4202_1110	CpC231_1117	CpE55_1118	CpE56_1001	CpFRC41_1122	CpI19_1124	CpMEX1_1102	CpMEX25_1010	CpMEX29_1107	CpMEX9_1108	CpMIC6_1202	CpN1_1109	CpP54B96_1138	CpPA01_1073	CpPA02_1083	CpPA04_1137	CpPa05_1186	CpPa06_1234	CpPA07_1156	CpPa08_1108	CpPAT10_1117	CpPO22241_1017	AN902_05330	CpT1_1145	CpVD57_1146	CPTC_01683
938	Cp1002B_1363	Cp12C_1365	Cp226_1342	Cp267_1348	Cp29156_1263	Cp3995_1326	Cp4202_1281	CpC231_1290	CpE55_1296	CpE56_1167	CpFRC41_1295	CpI19_1296a	CpMEX1_1281	CpMEX25_1174	CpMEX29_1286	CpMEX9_1285	CpMIC6_1383	CpN1_1287	CpP54B96_1314	CpPA01_1242	CpPA02_1252	CpPA04_1314	CpPa05_1364	CpPa06_1416	CpPA07_1332	CpPa08_1280	CpPAT10_1289	CpPO22241_1181	AN902_06185	CpT1_1319	CpVD57_1320	CPTC_01865
939	Cp1002B_1608	Cp12C_1116	Cp226_1094	Cp267_1102	Cp29156_1022	Cp3995_1076	Cp4202_1043	CpC231_1049	CpE55_1048	CpE56_0935	CpFRC41_1056	CpI19_1056	CpMEX1_1034	CpMEX25_0945	CpMEX29_1038	CpMEX9_1039	CpMIC6_1133	CpN1_1041	CpP54B96_1070	CpPA01_1008	CpPA02_1017	CpPA04_1069	CpPa05_1118	CpPa06_1165	CpPA07_1088	CpPa08_1042	CpPAT10_1050	CpPO22241_0951	AN902_04995	CpT1_1077	CpVD57_1078	CPTC_01615
940	Cp1002B_0864	Cp12C_1877	Cp226_1848	Cp267_1846	Cp29156_0844	Cp3995_1825	Cp4202_1767	CpC231_1768	CpE55_0859	CpE56_0771	CpFRC41_1776	CpI19_1786	CpMEX1_0846	CpMEX25_0781	CpMEX29_0850	CpMEX9_0850	CpMIC6_1902	CpN1_0854	CpP54B96_1806	CpPA01_1700	CpPA02_1722	CpPA04_1800	CpPa05_1877	CpPa06_1945	CpPA07_1828	CpPa08_1756	CpPAT10_1778	CpPO22241_0783	AN902_04110	CpT1_1809	CpVD57_1810	CPTC_01041
941	Cp1002B_0576	Cp12C_0582	Cp226_0567	Cp267_0572	Cp29156_0557	Cp3995_0558	Cp4202_0544	CpC231_0553	CpE55_0575	CpE56_0517	CpFRC41_0552	CpI19_0552	CpMEX1_0566	CpMEX25_0519	CpMEX29_0570	CpMEX9_0566	CpMIC6_0587	CpN1_0567	CpP54B96_0557	CpPA01_0530	CpPA02_0530	CpPA04_0561	CpPa05_0581	CpPa06_0612	CpPA07_0566	CpPa08_0547	CpPAT10_0552	CpPO22241_0522	AN902_02750	CpT1_0562	CpVD57_0562	CPTC_00093
942	Cp1002B_0660	Cp12C_2084	Cp226_2064	Cp267_2053	Cp29156_0637	Cp3995_2036	Cp4202_1972	CpC231_1972	CpE55_0656	CpE56_0582	CpFRC41_1982	CpI19_1993	CpMEX1_0645	CpMEX25_0587	CpMEX29_0648	CpMEX9_0646	CpMIC6_2119	CpN1_0647	CpP54B96_2010	CpPA01_1898	CpPA02_1922	CpPA04_2008	CpPa05_2096	CpPa06_2176	CpPA07_2034	CpPa08_1956	CpPAT10_1985	CpPO22241_0590	AN902_03115	CpT1_2016	CpVD57_2017	CPTC_00821
943	Cp1002B_1127	Cp12C_1609	Cp226_1587	Cp267_1591	Cp29156_1500	Cp3995_1568	Cp4202_1517	CpC231_1527	CpE55_1535	CpE56_1380	CpFRC41_1533	CpI19_1533	CpMEX1_1522	CpMEX25_1398	CpMEX29_1524	CpMEX9_1526	CpMIC6_1628	CpN1_1523	CpP54B96_1554	CpPA01_1471	CpPA02_1487	CpPA04_1553	CpPa05_1619	CpPa06_1678	CpPA07_1578	CpPa08_1512	CpPAT10_1527	CpPO22241_1403	AN902_07375	CpT1_1556	CpVD57_1557	CPTC_02117
944	Cp1002B_1284	Cp12C_1445	Cp226_1425	Cp267_1429	Cp29156_1342	Cp3995_1410	Cp4202_1361	CpC231_1370	CpE55_1377	CpE56_1241	CpFRC41_1377	CpI19_1376	CpMEX1_1362	CpMEX25_1252	CpMEX29_1368	CpMEX9_1366	CpMIC6_1464	CpN1_1366	CpP54B96_1394	CpPA01_1322	CpPA02_1332	CpPA04_1397	CpPa05_1455	CpPa06_1509	CpPA07_1416	CpPa08_1359	CpPAT10_1370	CpPO22241_1257	AN902_06580	CpT1_1399	CpVD57_1400	CPTC_01953
945	Cp1002B_1806	Cp12C_0909	Cp226_0888	Cp267_0896	Cp29156_1767	Cp3995_0874	Cp4202_0851	CpC231_0860	CpE55_1812	CpE56_1627	CpFRC41_0862	CpI19_0860	CpMEX1_1799	CpMEX25_1646	CpMEX29_1800	CpMEX9_1804	CpMIC6_0920	CpN1_1797	CpP54B96_0872	CpPA01_0826	CpPA02_0831	CpPA04_0869	CpPa05_0910	CpPa06_0950	CpPA07_0885	CpPa08_0851	CpPAT10_0858	CpPO22241_1652	AN902_08700	CpT1_0875	CpVD57_0876	CPTC_01407
946	Cp1002B_0899	Cp12C_1842	Cp226_1813	Cp267_1811	Cp29156_0877	Cp3995_1790	Cp4202_1731	CpC231_1734	CpE55_0894	CpE56_0804	CpFRC41_1741	CpI19_1750	CpMEX1_0881	CpMEX25_0812	CpMEX29_0885	CpMEX9_0885	CpMIC6_1867	CpN1_0889	CpP54B96_1771	CpPA01_1666	CpPA02_1688	CpPA04_1765	CpPa05_1839	CpPa06_1908	CpPA07_1793	CpPa08_1722	CpPAT10_1742	CpPO22241_0815	AN902_04280	CpT1_1775	CpVD57_1776	CPTC_01076
947	Cp1002B_0809	Cp12C_1931	Cp226_1904	Cp267_1902	Cp29156_0789	Cp3995_1882	Cp4202_1822	CpC231_1823	CpE55_0804	CpE56_0718	CpFRC41_1829	CpI19_1841	CpMEX1_0792	CpMEX25_0728	CpMEX29_0795	CpMEX9_0796	CpMIC6_1959	CpN1_0798	CpP54B96_1861	CpPA01_1753	CpPA02_1776	CpPA04_1854	CpPa05_1934	CpPa06_2004	CpPA07_1883	CpPa08_1810	CpPAT10_1833	CpPO22241_0730	AN902_03845	CpT1_1864	CpVD57_1865	CPTC_00986
948	Cp1002B_2078	Cp12C_0628	Cp226_0609	Cp267_0616	Cp29156_2034	Cp3995_0599	Cp4202_0585	CpC231_0591	CpE55_2088	CpE56_1880	CpFRC41_0592	CpI19_0590	CpMEX1_2076	CpMEX25_1902	CpMEX29_2074	CpMEX9_2078	CpMIC6_0636	CpN1_2068	CpP54B96_0600	CpPA01_0566	CpPA02_0567	CpPA04_0597	CpPa05_0623	CpPa06_0657	CpPA07_0607	CpPa08_0584	CpPAT10_0591	CpPO22241_1908	AN902_10020	CpT1_0603	CpVD57_0604	CPTC_01129
949	Cp1002B_1314	Cp12C_1414	Cp226_1393	Cp267_1398	Cp29156_1311	Cp3995_1378	Cp4202_1330	CpC231_1339	CpE55_1346	CpE56_1213	CpFRC41_1346	CpI19_1345	CpMEX1_1331	CpMEX25_1222	CpMEX29_1336	CpMEX9_1335	CpMIC6_1433	CpN1_1335	CpP54B96_1363	CpPA01_1292	CpPA02_1302	CpPA04_1368	CpPa05_1422	CpPa06_1474	CpPA07_1384	CpPa08_1330	CpPAT10_1339	CpPO22241_1227	AN902_06430	CpT1_1368	CpVD57_1369	CPTC_01920
950	Cp1002B_0090	Cp12C_0092	Cp226_0089	Cp267_0091	Cp29156_0086	Cp3995_0084	Cp4202_0081	CpC231_0081	CpE55_0087	CpE56_0077	CpFRC41_0083	CpI19_0082	CpMEX1_0087	CpMEX25_0076	CpMEX29_0088	CpMEX9_0086	CpMIC6_0093	CpN1_0086	CpP54B96_0087	CpPA01_0077	CpPA02_0078	CpPA04_0085	CpPa05_0088	CpPa06_0094	CpPA07_0083	CpPa08_0081	CpPAT10_0082	CpPO22241_0076	AN902_00410	CpT1_0086	CpVD57_0085	CPTC_00586
951	Cp1002B_0055	Cp12C_0054	Cp226_0051	Cp267_0053	Cp29156_0051	Cp3995_0047	Cp4202_0046	CpC231_0045	CpE55_0049	CpE56_0043	CpFRC41_0049	CpI19_0047	CpMEX1_0049	CpMEX25_0042	CpMEX29_0051	CpMEX9_0050	CpMIC6_0056	CpN1_0050	CpP54B96_0051	CpPA01_0043	CpPA02_0044	CpPA04_0045	CpPa05_0049	CpPa06_0053	CpPA07_0046	CpPa08_0045	CpPAT10_0047	CpPO22241_0042	AN902_00240	CpT1_0051	CpVD57_0050	CPTC_00623
952	Cp1002B_0603	Cp12C_0608	Cp226_0591	Cp267_0598	Cp29156_0583	Cp3995_0581	Cp4202_0567	CpC231_0575	CpE55_0600	CpE56_0534	CpFRC41_0575	CpI19_0574	CpMEX1_0590	CpMEX25_0538	CpMEX29_0595	CpMEX9_0591	CpMIC6_0614	CpN1_0592	CpP54B96_0582	CpPA01_0551	CpPA02_0552	CpPA04_0582	CpPa05_0605	CpPa06_0637	CpPA07_0590	CpPa08_0569	CpPAT10_0574	CpPO22241_0542	AN902_02855	CpT1_0586	CpVD57_0587	CPTC_00069
953	Cp1002B_0866	Cp12C_1875	Cp226_1846	Cp267_1844	Cp29156_0846	Cp3995_1823	Cp4202_1765	CpC231_1766	CpE55_0861	CpE56_0773	CpFRC41_1774	CpI19_1784	CpMEX1_0848	CpMEX25_0783	CpMEX29_0852	CpMEX9_0852	CpMIC6_1900	CpN1_0856	CpP54B96_1804	CpPA01_1698	CpPA02_1720	CpPA04_1798	CpPa05_1875	CpPa06_1943	CpPA07_1826	CpPa08_1754	CpPAT10_1776	CpPO22241_0785	AN902_04120	CpT1_1807	CpVD57_1808	CPTC_01043
954	Cp1002B_1701	Cp12C_1019	Cp226_0997	Cp267_1004	Cp29156_0928	Cp3995_0981	Cp4202_0953	CpC231_0961	CpE55_0954	CpE56_0853	CpFRC41_0966	CpI19_0964	CpMEX1_0941	CpMEX25_0860	CpMEX29_0944	CpMEX9_0944	CpMIC6_1036	CpN1_0949	CpP54B96_0976	CpPA01_0922	CpPA02_0928	CpPA04_0975	CpPa05_1018	CpPa06_1061	CpPA07_0992	CpPa08_0953	CpPAT10_0959	CpPO22241_0865	AN902_04560	CpT1_0983	CpVD57_0984	CPTC_01520
955	Cp1002B_1125	Cp12C_1611	Cp226_1589	Cp267_1593	Cp29156_1502	Cp3995_1570	Cp4202_1519	CpC231_1529	CpE55_1537	CpE56_1382	CpFRC41_1535	CpI19_1535	CpMEX1_1524	CpMEX25_1400	CpMEX29_1526	CpMEX9_1528	CpMIC6_1630	CpN1_1525	CpP54B96_1556	CpPA01_1473	CpPA02_1489	CpPA04_1555	CpPa05_1622	CpPa06_1681	CpPA07_1580	CpPa08_1514	CpPAT10_1529	CpPO22241_1405	AN902_07385	CpT1_1558	CpVD57_1559	CPTC_02119
956	Cp1002B_1403	Cp12C_1325	Cp226_1299	Cp267_1308	Cp29156_1223	Cp3995_1282	Cp4202_1240	CpC231_1247	CpE55_1256	CpE56_1127	CpFRC41_1255	CpI19_1254	CpMEX1_1241	CpMEX25_1134	CpMEX29_1246	CpMEX9_1245	CpMIC6_1343	CpN1_1247	CpP54B96_1273	CpPA01_1202	CpPA02_1212	CpPA04_1272	CpPa05_1320	CpPa06_1374	CpPA07_1291	CpPa08_1240	CpPAT10_1247	CpPO22241_1142	AN902_05990	CpT1_1279	CpVD57_1280	CPTC_01824
957	Cp1002B_0906	Cp12C_1835	Cp226_1806	Cp267_1804	Cp29156_0884	Cp3995_1783	Cp4202_1724	CpC231_1727	CpE55_0901	CpE56_0810	CpFRC41_1734	CpI19_1743	CpMEX1_0888	CpMEX25_0818	CpMEX29_0892	CpMEX9_0892	CpMIC6_1860	CpN1_0896	CpP54B96_1764	CpPA01_1659	CpPA02_1681	CpPA04_1758	CpPa05_1832	CpPa06_1901	CpPA07_1786	CpPa08_1715	CpPAT10_1735	CpPO22241_0822	AN902_04315	CpT1_1768	CpVD57_1769	CPTC_01083
958	Cp1002B_1335	Cp12C_1393	Cp226_1371	Cp267_1377	Cp29156_1291	Cp3995_1357	Cp4202_1309	CpC231_1318	CpE55_1325	CpE56_1194	CpFRC41_1324	CpI19_1324	CpMEX1_1310	CpMEX25_1202	CpMEX29_1315	CpMEX9_1314	CpMIC6_1412	CpN1_1315	CpP54B96_1342	CpPA01_1270	CpPA02_1280	CpPA04_1346	CpPa05_1400	CpPa06_1451	CpPA07_1362	CpPa08_1309	CpPAT10_1318	CpPO22241_1208	AN902_06325	CpT1_1347	CpVD57_1348	CPTC_01897
959	Cp1002B_0721	Cp12C_2024	Cp226_2002	Cp267_1994	Cp29156_0696	Cp3995_1974	Cp4202_1914	CpC231_1914	CpE55_0715	CpE56_0638	CpFRC41_1926	CpI19_1935	CpMEX1_0704	CpMEX25_0645	CpMEX29_0707	CpMEX9_0705	CpMIC6_2057	CpN1_0708	CpP54B96_1953	CpPA01_1843	CpPA02_1866	CpPA04_1947	CpPa05_2035	CpPa06_2113	CpPA07_1975	CpPa08_1899	CpPAT10_1927	CpPO22241_0648	AN902_03405	CpT1_1957	CpVD57_1958	CPTC_00884
960	Cp1002B_0618	Cp12C_0623	Cp226_0605	Cp267_0613	Cp29156_0598	Cp3995_0594	Cp4202_0582	CpC231_0589	CpE55_0614	CpE56_0547	CpFRC41_0589	CpI19_0588	CpMEX1_0604	CpMEX25_0551	CpMEX29_0609	CpMEX9_0605	CpMIC6_0629	CpN1_0606	CpP54B96_0597	CpPA01_0564	CpPA02_0565	CpPA04_0595	CpPa05_0619	CpPa06_0653	CpPA07_0603	CpPa08_0582	CpPAT10_0588	CpPO22241_0555	AN902_02920	CpT1_0601	CpVD57_0602	CPTC_00056
961	Cp1002B_0467	Cp12C_0473	Cp226_0463	Cp267_0463	Cp29156_0448	Cp3995_0450	Cp4202_0437	CpC231_0446	CpE55_0468	CpE56_0417	CpFRC41_0446	CpI19_0444	CpMEX1_0460	CpMEX25_0419	CpMEX29_0464	CpMEX9_0461	CpMIC6_0478	CpN1_0460	CpP54B96_0449	CpPA01_0427	CpPA02_0426	CpPA04_0453	CpPa05_0471	CpPa06_0494	CpPA07_0456	CpPa08_0444	CpPAT10_0447	CpPO22241_0423	AN902_02240	CpT1_0453	CpVD57_0453	CPTC_00206
962	Cp1002B_0556	Cp12C_0562	Cp226_0548	Cp267_0553	Cp29156_0537	Cp3995_0538	Cp4202_0525	CpC231_0534	CpE55_0556	CpE56_0498	CpFRC41_0533	CpI19_0533	CpMEX1_0547	CpMEX25_0500	CpMEX29_0551	CpMEX9_0547	CpMIC6_0567	CpN1_0548	CpP54B96_0537	CpPA01_0511	CpPA02_0511	CpPA04_0542	CpPa05_0560	CpPa06_0589	CpPA07_0547	CpPa08_0529	CpPAT10_0533	CpPO22241_0503	AN902_02655	CpT1_0542	CpVD57_0542	CPTC_00112
963	Cp1002B_0664	Cp12C_2080	Cp226_2060	Cp267_2049	Cp29156_0641	Cp3995_2032	Cp4202_1968	CpC231_1968	CpE55_0660	CpE56_0586	CpFRC41_1978	CpI19_1989	CpMEX1_0649	CpMEX25_0591	CpMEX29_0652	CpMEX9_0650	CpMIC6_2115	CpN1_0651	CpP54B96_2006	CpPA01_1894	CpPA02_1918	CpPA04_2004	CpPa05_2092	CpPa06_2172	CpPA07_2030	CpPa08_1952	CpPAT10_1981	CpPO22241_0594	AN902_03135	CpT1_2012	CpVD57_2013	CPTC_00825
964	Cp1002B_2001	Cp12C_0711	Cp226_0689	Cp267_0698	Cp29156_1957	Cp3995_0679	Cp4202_0661	CpC231_0667	CpE55_2009	CpE56_1810	CpFRC41_0668	CpI19_0667	CpMEX1_1996	CpMEX25_1830	CpMEX29_1996	CpMEX9_1999	CpMIC6_0719	CpN1_1992	CpP54B96_0679	CpPA01_0638	CpPA02_0641	CpPA04_0676	CpPa05_0705	CpPa06_0738	CpPA07_0687	CpPa08_0660	CpPAT10_0668	CpPO22241_1836	AN902_09650	CpT1_0682	CpVD57_0683	CPTC_01209
965	Cp1002B_1892	Cp12C_0823	Cp226_0801	Cp267_0810	Cp29156_1851	Cp3995_0788	Cp4202_0766	CpC231_0776	CpE55_1898	CpE56_1706	CpFRC41_0777	CpI19_0776	CpMEX1_1885	CpMEX25_1727	CpMEX29_1886	CpMEX9_1889	CpMIC6_0832	CpN1_1883	CpP54B96_0787	CpPA01_0742	CpPA02_0747	CpPA04_0783	CpPa05_0821	CpPa06_0858	CpPA07_0797	CpPa08_0767	CpPAT10_0775	CpPO22241_1733	AN902_09115	CpT1_0790	CpVD57_0791	CPTC_01321
966	Cp1002B_2015	Cp12C_0697	Cp226_0676	Cp267_0684	Cp29156_1971	Cp3995_0665	Cp4202_0647	CpC231_0653	CpE55_2023	CpE56_1824	CpFRC41_0655	CpI19_0653	CpMEX1_2010	CpMEX25_1843	CpMEX29_2010	CpMEX9_2013	CpMIC6_0705	CpN1_2006	CpP54B96_0665	CpPA01_0625	CpPA02_0627	CpPA04_0662	CpPa05_0690	CpPa06_0722	CpPA07_0673	CpPa08_0647	CpPAT10_0654	CpPO22241_1849	AN902_09715	CpT1_0668	CpVD57_0669	CPTC_01196
967	Cp1002B_1735	Cp12C_0983	Cp226_0965	Cp267_0970	Cp29156_1697	Cp3995_0946	Cp4202_0921	CpC231_0930	CpE55_1738	CpE56_1559	CpFRC41_0932	CpI19_0932	CpMEX1_1724	CpMEX25_1579	CpMEX29_1725	CpMEX9_1730	CpMIC6_0999	CpN1_1724	CpP54B96_0943	CpPA01_0892	CpPA02_0897	CpPA04_0943	CpPa05_0985	CpPa06_1029	CpPA07_0958	CpPa08_0921	CpPAT10_0928	CpPO22241_1587	AN902_08345	CpT1_0950	CpVD57_0951	CPTC_01488
968	Cp1002B_0989	Cp12C_1752	Cp226_1728	Cp267_1729	Cp29156_1636	Cp3995_1706	Cp4202_1653	CpC231_1664	CpE55_1674	CpE56_1500	CpFRC41_1664	CpI19_1672	CpMEX1_1661	CpMEX25_1520	CpMEX29_1662	CpMEX9_1666	CpMIC6_1774	CpN1_1660	CpP54B96_1690	CpPA01_1596	CpPA02_1613	CpPA04_1686	CpPa05_1756	CpPa06_1822	CpPA07_1708	CpPa08_1643	CpPAT10_1663	CpPO22241_1529	AN902_08025	CpT1_1693	CpVD57_1695	CPTC_00018
969	Cp1002B_0355	Cp12C_0359	Cp226_0345	Cp267_0348	Cp29156_0338	Cp3995_0336	Cp4202_0332	CpC231_0339	CpE55_0354	CpE56_0312	CpFRC41_0333	CpI19_0338	CpMEX1_0350	CpMEX25_0316	CpMEX29_0352	CpMEX9_0351	CpMIC6_0362	CpN1_0348	CpP54B96_0338	CpPA01_0320	CpPA02_0319	CpPA04_0337	CpPa05_0353	CpPa06_0370	CpPA07_0338	CpPa08_0334	CpPAT10_0340	CpPO22241_0319	AN902_01705	CpT1_0342	CpVD57_0342	CPTC_00328
970	Cp1002B_1866	Cp12C_0849	Cp226_0827	Cp267_0836	Cp29156_1825	Cp3995_0814	Cp4202_0792	CpC231_0802	CpE55_1872	CpE56_1681	CpFRC41_0803	CpI19_0802	CpMEX1_1859	CpMEX25_1702	CpMEX29_1860	CpMEX9_1863	CpMIC6_0858	CpN1_1857	CpP54B96_0813	CpPA01_0768	CpPA02_0773	CpPA04_0809	CpPa05_0849	CpPa06_0886	CpPA07_0823	CpPa08_0793	CpPAT10_0800	CpPO22241_1708	AN902_08990	CpT1_0816	CpVD57_0817	CPTC_01347
971	Cp1002B_2066	Cp12C_0641	Cp226_0623	Cp267_0629	Cp29156_2021	Cp3995_0612	Cp4202_0597	CpC231_0603	CpE55_2076	CpE56_1868	CpFRC41_0605	CpI19_0602	CpMEX1_2064	CpMEX25_1890	CpMEX29_2062	CpMEX9_2066	CpMIC6_0649	CpN1_2057	CpP54B96_0613	CpPA01_0577	CpPA02_0578	CpPA04_0610	CpPa05_0636	CpPa06_0670	CpPA07_0620	CpPa08_0596	CpPAT10_0604	CpPO22241_1896	AN902_09960	CpT1_0616	CpVD57_0617	CPTC_01142
972	Cp1002B_0627	Cp12C_2117	Cp226_2103	Cp267_2086	Cp29156_0604	Cp3995_2073	Cp4202_2004	CpC231_2004	CpE55_0622	CpE56_0552	CpFRC41_2017	CpI19_2026	CpMEX1_0612	CpMEX25_0556	CpMEX29_0617	CpMEX9_0614	CpMIC6_2154	CpN1_0614	CpP54B96_2044	CpPA01_1930	CpPA02_1956	CpPA04_2046	CpPa05_2135	CpPa06_2216	CpPA07_2071	CpPa08_1993	CpPAT10_2019	CpPO22241_0560	AN902_02955	CpT1_2049	CpVD57_2050	CPTC_00781
973	Cp1002B_1148	Cp12C_1588	Cp226_1564	Cp267_1569	Cp29156_1479	Cp3995_1546	Cp4202_1495	CpC231_1505	CpE55_1513	CpE56_1359	CpFRC41_1512	CpI19_1511	CpMEX1_1500	CpMEX25_1377	CpMEX29_1503	CpMEX9_1505	CpMIC6_1606	CpN1_1502	CpP54B96_1532	CpPA01_1450	CpPA02_1466	CpPA04_1532	CpPa05_1596	CpPa06_1657	CpPA07_1557	CpPa08_1492	CpPAT10_1505	CpPO22241_1382	AN902_07270	CpT1_1535	CpVD57_1536	CPTC_02095
974	Cp1002B_0385	Cp12C_0389	Cp226_0375	Cp267_0378	Cp29156_0368	Cp3995_0366	Cp4202_0361	CpC231_0368	CpE55_0384	CpE56_0339	CpFRC41_0362	CpI19_0367	CpMEX1_0379	CpMEX25_0343	CpMEX29_0382	CpMEX9_0380	CpMIC6_0392	CpN1_0377	CpP54B96_0368	CpPA01_0349	CpPA02_0347	CpPA04_0368	CpPa05_0384	CpPa06_0402	CpPA07_0369	CpPa08_0363	CpPAT10_0369	CpPO22241_0346	AN902_01840	CpT1_0372	CpVD57_0372	CPTC_00297
975	Cp1002B_0757	Cp12C_1985	Cp226_1963	Cp267_1957	Cp29156_0735	Cp3995_1938	Cp4202_1877	CpC231_1877	CpE55_0752	CpE56_0671	CpFRC41_1887	CpI19_1897	CpMEX1_0739	CpMEX25_0675	CpMEX29_0743	CpMEX9_0743	CpMIC6_2016	CpN1_0745	CpP54B96_1916	CpPA01_1807	CpPA02_1830	CpPA04_1911	CpPa05_1994	CpPa06_2070	CpPA07_1941	CpPa08_1863	CpPAT10_1888	CpPO22241_0679	AN902_03580	CpT1_1918	CpVD57_1919	CPTC_00924
976	Cp1002B_1365	Cp12C_1363	Cp226_1340	Cp267_1346	Cp29156_1261	Cp3995_1324	Cp4202_1279	CpC231_1288	CpE55_1294	CpE56_1165	CpFRC41_1293	CpI19_1295	CpMEX1_1279	CpMEX25_1172	CpMEX29_1284	CpMEX9_1283	CpMIC6_1381	CpN1_1285	CpP54B96_1312	CpPA01_1240	CpPA02_1250	CpPA04_1312	CpPa05_1362	CpPa06_1414	CpPA07_1330	CpPa08_1278	CpPAT10_1287	CpPO22241_1179	AN902_06175	CpT1_1317	CpVD57_1318	CPTC_01863
977	Cp1002B_0690	Cp12C_2055	Cp226_2033	Cp267_2024	Cp29156_0666	Cp3995_2005	Cp4202_1944	CpC231_1944	CpE55_0684	CpE56_0608	CpFRC41_1953	CpI19_1965	CpMEX1_0674	CpMEX25_0615	CpMEX29_0676	CpMEX9_0674	CpMIC6_2088	CpN1_0677	CpP54B96_1981	CpPA01_1870	CpPA02_1894	CpPA04_1977	CpPa05_2064	CpPa06_2143	CpPA07_2004	CpPa08_1926	CpPAT10_1957	CpPO22241_0618	AN902_03255	CpT1_1987	CpVD57_1988	CPTC_00852
978	Cp1002B_0378	Cp12C_0382	Cp226_0368	Cp267_0371	Cp29156_0361	Cp3995_0359	Cp4202_0354	CpC231_0361	CpE55_0377	CpE56_0334	CpFRC41_0356	CpI19_0360	CpMEX1_0373	CpMEX25_0338	CpMEX29_0375	CpMEX9_0374	CpMIC6_0385	CpN1_0371	CpP54B96_0361	CpPA01_0343	CpPA02_0341	CpPA04_0361	CpPa05_0377	CpPa06_0394	CpPA07_0362	CpPa08_0357	CpPAT10_0363	CpPO22241_0341	AN902_01815	CpT1_0365	CpVD57_0365	CPTC_00304
979	Cp1002B_1226	Cp12C_1507	Cp226_1487	Cp267_1491	Cp29156_1402	Cp3995_1471	Cp4202_1421	CpC231_1430	CpE55_1436	CpE56_1296	CpFRC41_1434	CpI19_1437	CpMEX1_1422	CpMEX25_1307	CpMEX29_1427	CpMEX9_1427	CpMIC6_1526	CpN1_1424	CpP54B96_1455	CpPA01_1378	CpPA02_1389	CpPA04_1457	CpPa05_1518	CpPa06_1573	CpPA07_1478	CpPa08_1417	CpPAT10_1428	CpPO22241_1314	AN902_06865	CpT1_1459	CpVD57_1460	CPTC_02014
980	Cp1002B_1527	Cp12C_1198	Cp226_1174	Cp267_1183	Cp29156_1103	Cp3995_1156	Cp4202_1123	CpC231_1130	CpE55_1131	CpE56_1013	CpFRC41_1134	CpI19_1137	CpMEX1_1115	CpMEX25_1022	CpMEX29_1120	CpMEX9_1121	CpMIC6_1215	CpN1_1122	CpP54B96_1151	CpPA01_1085	CpPA02_1095	CpPA04_1150	CpPa05_1199	CpPa06_1248	CpPA07_1169	CpPa08_1121	CpPAT10_1130	CpPO22241_1029	AN902_05390	CpT1_1158	CpVD57_1159	CPTC_01696
981	Cp1002B_2064	Cp12C_0644	Cp226_0625	Cp267_0632	Cp29156_2018	Cp3995_0614	Cp4202_0599	CpC231_0605	CpE55_2074	CpE56_1866	CpFRC41_0608	CpI19_0604	CpMEX1_2062	CpMEX25_1888	CpMEX29_2060	CpMEX9_2064	CpMIC6_0652	CpN1_2055	CpP54B96_0616	CpPA01_0579	CpPA02_0580	CpPA04_0612	CpPa05_0638	CpPa06_0672	CpPA07_0622	CpPa08_0598	CpPAT10_0606	CpPO22241_1894	AN902_09950	CpT1_0619	CpVD57_0620	CPTC_01144
982	Cp1002B_1542	Cp12C_1183	Cp226_1159	Cp267_1168	Cp29156_1088	Cp3995_1141	Cp4202_1108	CpC231_1115	CpE55_1116	CpE56_0999	CpFRC41_1120	CpI19_1122	CpMEX1_1100	CpMEX25_1008	CpMEX29_1105	CpMEX9_1106	CpMIC6_1200	CpN1_1107	CpP54B96_1136	CpPA01_1071	CpPA02_1081	CpPA04_1135	CpPa05_1184	CpPa06_1232	CpPA07_1154	CpPa08_1106	CpPAT10_1115	CpPO22241_1015	AN902_05320	CpT1_1143	CpVD57_1144	CPTC_01681
983	Cp1002B_1385	Cp12C_1343	Cp226_1319	Cp267_1326	Cp29156_1241	Cp3995_1304	Cp4202_1259	CpC231_1268	CpE55_1274	CpE56_1145	CpFRC41_1273	CpI19_1275	CpMEX1_1259	CpMEX25_1152	CpMEX29_1264	CpMEX9_1263	CpMIC6_1361	CpN1_1265	CpP54B96_1292	CpPA01_1220	CpPA02_1230	CpPA04_1292	CpPa05_1339	CpPa06_1393	CpPA07_1310	CpPa08_1258	CpPAT10_1267	CpPO22241_1160	AN902_06075	CpT1_1297	CpVD57_1298	CPTC_01843
984	Cp1002B_1541	Cp12C_1184	Cp226_1160	Cp267_1169	Cp29156_1089	Cp3995_1142	Cp4202_1109	CpC231_1116	CpE55_1117	CpE56_1000	CpFRC41_1121	CpI19_1123	CpMEX1_1101	CpMEX25_1009	CpMEX29_1106	CpMEX9_1107	CpMIC6_1201	CpN1_1108	CpP54B96_1137	CpPA01_1072	CpPA02_1082	CpPA04_1136	CpPa05_1185	CpPa06_1233	CpPA07_1155	CpPa08_1107	CpPAT10_1116	CpPO22241_1016	AN902_05325	CpT1_1144	CpVD57_1145	CPTC_01682
985	Cp1002B_1293	Cp12C_1435	Cp226_1415	Cp267_1419	Cp29156_1332	Cp3995_1400	Cp4202_1351	CpC231_1360	CpE55_1367	CpE56_1232	CpFRC41_1367	CpI19_1366	CpMEX1_1352	CpMEX25_1243	CpMEX29_1358	CpMEX9_1356	CpMIC6_1454	CpN1_1356	CpP54B96_1384	CpPA01_1313	CpPA02_1323	CpPA04_1388	CpPa05_1445	CpPa06_1496	CpPA07_1406	CpPa08_1350	CpPAT10_1360	CpPO22241_1248	AN902_06535	CpT1_1389	CpVD57_1390	CPTC_01943
986	Cp1002B_0275	Cp12C_0279	Cp226_0269	Cp267_0273	Cp29156_0262	Cp3995_0261	Cp4202_0256	CpC231_0262	CpE55_0274	CpE56_0243	CpFRC41_0258	CpI19_0261	CpMEX1_0272	CpMEX25_0245	CpMEX29_0272	CpMEX9_0271	CpMIC6_0282	CpN1_0268	CpP54B96_0263	CpPA01_0247	CpPA02_0245	CpPA04_0263	CpPa05_0275	CpPa06_0292	CpPA07_0262	CpPa08_0258	CpPAT10_0264	CpPO22241_0248	AN902_01320	CpT1_0266	CpVD57_0266	CPTC_00404
987	Cp1002B_0933	Cp12C_1808	Cp226_1779	Cp267_1777	Cp29156_0911	Cp3995_1756	Cp4202_1697	CpC231_1700	CpE55_0928	CpE56_0836	CpFRC41_1707	CpI19_1716	CpMEX1_0915	CpMEX25_0844	CpMEX29_0919	CpMEX9_0919	CpMIC6_1833	CpN1_0923	CpP54B96_1737	CpPA01_1632	CpPA02_1654	CpPA04_1730	CpPa05_1805	CpPa06_1873	CpPA07_1758	CpPa08_1688	CpPAT10_1708	CpPO22241_0848	AN902_04440	CpT1_1741	CpVD57_1742	CPTC_01112
988	Cp1002B_0441	Cp12C_0446	Cp226_0437	Cp267_0436	Cp29156_0424	Cp3995_0425	Cp4202_0415	CpC231_0423	CpE55_0441	CpE56_0394	CpFRC41_0420	CpI19_0421	CpMEX1_0434	CpMEX25_0396	CpMEX29_0439	CpMEX9_0435	CpMIC6_0451	CpN1_0434	CpP54B96_0424	CpPA01_0403	CpPA02_0401	CpPA04_0427	CpPa05_0446	CpPa06_0467	CpPA07_0428	CpPa08_0419	CpPAT10_0424	CpPO22241_0400	AN902_02115	CpT1_0428	CpVD57_0428	CPTC_00234
989	Cp1002B_0253	Cp12C_0257	Cp226_0248	Cp267_0251	Cp29156_0240	Cp3995_0240	Cp4202_0235	CpC231_0240	CpE55_0252	CpE56_0224	CpFRC41_0237	CpI19_0239	CpMEX1_0250	CpMEX25_0225	CpMEX29_0251	CpMEX9_0250	CpMIC6_0260	CpN1_0247	CpP54B96_0242	CpPA01_0227	CpPA02_0225	CpPA04_0242	CpPa05_0253	CpPa06_0270	CpPA07_0240	CpPa08_0237	CpPAT10_0243	CpPO22241_0228	AN902_01225	CpT1_0244	CpVD57_0244	CPTC_00425
990	Cp1002B_2006	Cp12C_0706	Cp226_0685	Cp267_0693	Cp29156_1962	Cp3995_0674	Cp4202_0656	CpC231_0662	CpE55_2014	CpE56_1815	CpFRC41_0664	CpI19_0662	CpMEX1_2001	CpMEX25_1834	CpMEX29_2001	CpMEX9_2004	CpMIC6_0714	CpN1_1997	CpP54B96_0674	CpPA01_0634	CpPA02_0636	CpPA04_0671	CpPa05_0699	CpPa06_0731	CpPA07_0682	CpPa08_0656	CpPAT10_0663	CpPO22241_1840	AN902_09670	CpT1_0677	CpVD57_0678	CPTC_01205
991	Cp1002B_0032	Cp12C_0031	Cp226_0028	Cp267_0030	Cp29156_0029	Cp3995_0024	Cp4202_0024	CpC231_0023	CpE55_0026	CpE56_0021	CpFRC41_0027	CpI19_0025	CpMEX1_0026	CpMEX25_0020	CpMEX29_0027	CpMEX9_0027	CpMIC6_0033	CpN1_0027	CpP54B96_0029	CpPA01_0021	CpPA02_0022	CpPA04_0023	CpPa05_0026	CpPa06_0028	CpPA07_0024	CpPa08_0023	CpPAT10_0025	CpPO22241_0020	AN902_00125	CpT1_0029	CpVD57_0028	CPTC_00646
992	Cp1002B_0306	Cp12C_0310	Cp226_0300	Cp267_0303	Cp29156_0293	Cp3995_0291	Cp4202_0287	CpC231_0293	CpE55_0305	CpE56_0271	CpFRC41_0287	CpI19_0292	CpMEX1_0301	CpMEX25_0273	CpMEX29_0303	CpMEX9_0301	CpMIC6_0313	CpN1_0299	CpP54B96_0294	CpPA01_0275	CpPA02_0274	CpPA04_0292	CpPa05_0304	CpPa06_0322	CpPA07_0293	CpPa08_0289	CpPAT10_0295	CpPO22241_0276	AN902_01460	CpT1_0297	CpVD57_0297	CPTC_00374
993	Cp1002B_0425	Cp12C_0430	Cp226_0421	Cp267_0419	Cp29156_0408	Cp3995_0409	Cp4202_0400	CpC231_0408	CpE55_0425	CpE56_0379	CpFRC41_0403	CpI19_0406	CpMEX1_0419	CpMEX25_0381	CpMEX29_0424	CpMEX9_0420	CpMIC6_0434	CpN1_0419	CpP54B96_0408	CpPA01_0388	CpPA02_0386	CpPA04_0412	CpPa05_0430	CpPa06_0449	CpPA07_0413	CpPa08_0404	CpPAT10_0408	CpPO22241_0385	AN902_02040	CpT1_0412	CpVD57_0412	CPTC_00250
994	Cp1002B_1401	Cp12C_1327	Cp226_1301	Cp267_1310	Cp29156_1225	Cp3995_1284	Cp4202_1242	CpC231_1249	CpE55_1258	CpE56_1129	CpFRC41_1257	CpI19_1256	CpMEX1_1243	CpMEX25_1136	CpMEX29_1248	CpMEX9_1247	CpMIC6_1345	CpN1_1249	CpP54B96_1275	CpPA01_1204	CpPA02_1214	CpPA04_1274	CpPa05_1322	CpPa06_1376	CpPA07_1293	CpPa08_1242	CpPAT10_1249	CpPO22241_1144	AN902_06000	CpT1_1281	CpVD57_1282	CPTC_01826
995	Cp1002B_0431	Cp12C_0436	Cp226_0427	Cp267_0425	Cp29156_0414	Cp3995_0416	Cp4202_0406	CpC231_0414	CpE55_0431	CpE56_0385	CpFRC41_0410	CpI19_0412	CpMEX1_0425	CpMEX25_0387	CpMEX29_0430	CpMEX9_0426	CpMIC6_0440	CpN1_0425	CpP54B96_0414	CpPA01_0394	CpPA02_0392	CpPA04_0418	CpPa05_0437	CpPa06_0456	CpPA07_0419	CpPa08_0410	CpPAT10_0415	CpPO22241_0391	AN902_02070	CpT1_0418	CpVD57_0418	CPTC_00243
996	Cp1002B_0418	Cp12C_0423	Cp226_0413	Cp267_0412	Cp29156_0401	Cp3995_0402	Cp4202_0393	CpC231_0400	CpE55_0418	CpE56_0372	CpFRC41_0396	CpI19_0399	CpMEX1_0412	CpMEX25_0374	CpMEX29_0417	CpMEX9_0413	CpMIC6_0427	CpN1_0412	CpP54B96_0401	CpPA01_0381	CpPA02_0379	CpPA04_0405	CpPa05_0421	CpPa06_0440	CpPA07_0406	CpPa08_0397	CpPAT10_0401	CpPO22241_0378	AN902_02005	CpT1_0405	CpVD57_0405	CPTC_00257
997	Cp1002B_1710	Cp12C_1009	Cp226_0990	Cp267_0997	Cp29156_1672	Cp3995_0973	Cp4202_0947	CpC231_0955	CpE55_1713	CpE56_1534	CpFRC41_0961	CpI19_0958	CpMEX1_1699	CpMEX25_1554	CpMEX29_1700	CpMEX9_1705	CpMIC6_1026	CpN1_1699	CpP54B96_0970	CpPA01_0917	CpPA02_0922	CpPA04_0968	CpPa05_1011	CpPa06_1054	CpPA07_0984	CpPa08_0946	CpPAT10_0953	CpPO22241_1563	AN902_08220	CpT1_0977	CpVD57_0978	CPTC_01513
998	Cp1002B_0095	Cp12C_0097	Cp226_0094	Cp267_0096	Cp29156_0091	Cp3995_0089	Cp4202_0086	CpC231_0086	CpE55_0092	CpE56_0082	CpFRC41_0088	CpI19_0087	CpMEX1_0092	CpMEX25_0081	CpMEX29_0093	CpMEX9_0091	CpMIC6_0098	CpN1_0091	CpP54B96_0092	CpPA01_0082	CpPA02_0083	CpPA04_0090	CpPa05_0094	CpPa06_0102	CpPA07_0088	CpPa08_0087	CpPAT10_0087	CpPO22241_0081	AN902_00435	CpT1_0091	CpVD57_0090	CPTC_00581
999	Cp1002B_1741	Cp12C_0976	Cp226_0960	Cp267_0964	Cp29156_1703	Cp3995_0940	Cp4202_0915	CpC231_0925	CpE55_1744	CpE56_1564	CpFRC41_0927	CpI19_0926	CpMEX1_1731	CpMEX25_1584	CpMEX29_1732	CpMEX9_1736	CpMIC6_0992	CpN1_1730	CpP54B96_0937	CpPA01_0887	CpPA02_0892	CpPA04_0937	CpPa05_0979	CpPa06_1022	CpPA07_0953	CpPa08_0916	CpPAT10_0922	CpPO22241_1592	AN902_08375	CpT1_0944	CpVD57_0945	CPTC_01482
1000	Cp1002B_1135	Cp12C_1601	Cp226_1579	Cp267_1583	Cp29156_1492	Cp3995_1560	Cp4202_1509	CpC231_1519	CpE55_1527	CpE56_1372	CpFRC41_1525	CpI19_1525	CpMEX1_1514	CpMEX25_1390	CpMEX29_1516	CpMEX9_1518	CpMIC6_1620	CpN1_1515	CpP54B96_1546	CpPA01_1463	CpPA02_1479	CpPA04_1545	CpPa05_1611	CpPa06_1670	CpPA07_1570	CpPa08_1504	CpPAT10_1519	CpPO22241_1395	AN902_07335	CpT1_1548	CpVD57_1549	CPTC_02109
1001	Cp1002B_1957	Cp12C_0758	Cp226_0734	Cp267_0745	Cp29156_1914	Cp3995_0723	Cp4202_0702	CpC231_0711	CpE55_1963	CpE56_1770	CpFRC41_0713	CpI19_0710	CpMEX1_1951	CpMEX25_1790	CpMEX29_1951	CpMEX9_1954	CpMIC6_0766	CpN1_1948	CpP54B96_0723	CpPA01_0679	CpPA02_0684	CpPA04_0719	CpPa05_0751	CpPa06_0785	CpPA07_0732	CpPa08_0703	CpPAT10_0710	CpPO22241_1797	AN902_09440	CpT1_0727	CpVD57_0728	CPTC_01256
1002	Cp1002B_1462	Cp12C_1265	Cp226_1235	Cp267_1246	Cp29156_1165	Cp3995_1218	Cp4202_1182	CpC231_1189	CpE55_1197	CpE56_1071	CpFRC41_1194	CpI19_1196	CpMEX1_1181	CpMEX25_1080	CpMEX29_1186	CpMEX9_1186	CpMIC6_1282	CpN1_1188	CpP54B96_1213	CpPA01_1144	CpPA02_1154	CpPA04_1211	CpPa05_1260	CpPa06_1311	CpPA07_1229	CpPa08_1182	CpPAT10_1188	CpPO22241_1087	AN902_05705	CpT1_1220	CpVD57_1221	CPTC_01758
1003	Cp1002B_2139	Cp12C_2186	Cp226_2170	Cp267_2153	Cp29156_2096	Cp3995_2141	Cp4202_2067	CpC231_2069	CpE55_2151	CpE56_1935	CpFRC41_2076	CpI19_2090	CpMEX1_2137	CpMEX25_1957	CpMEX29_2138	CpMEX9_2139	CpMIC6_2225	CpN1_2129	CpP54B96_2110	CpPA01_1987	CpPA02_2014	CpPA04_2109	CpPa05_2199	CpPa06_2281	CpPA07_2137	CpPa08_2057	CpPAT10_2079	CpPO22241_1964	AN902_10315	CpT1_2115	CpVD57_2116	CPTC_00713
1004	Cp1002B_1731	Cp12C_0988	Cp226_0969	Cp267_0975	Cp29156_1693	Cp3995_0950	Cp4202_0926	CpC231_0934	CpE55_1734	CpE56_1555	CpFRC41_0937	CpI19_0937	CpMEX1_1720	CpMEX25_1575	CpMEX29_1721	CpMEX9_1726	CpMIC6_1004	CpN1_1720	CpP54B96_0948	CpPA01_0896	CpPA02_0901	CpPA04_0947	CpPa05_0989	CpPa06_1033	CpPA07_0962	CpPa08_0925	CpPAT10_0933	CpPO22241_1583	AN902_08325	CpT1_0955	CpVD57_0956	CPTC_01492
1005	Cp1002B_0749	Cp12C_1993	Cp226_1972	Cp267_1965	Cp29156_0727	Cp3995_1946	Cp4202_1886	CpC231_1885	CpE55_0743	CpE56_0663	CpFRC41_1894	CpI19_1905	CpMEX1_0732	CpMEX25_0668	CpMEX29_0735	CpMEX9_0735	CpMIC6_2025	CpN1_0736	CpP54B96_1924	CpPA01_1814	CpPA02_1837	CpPA04_1918	CpPa05_2003	CpPa06_2079	CpPA07_1948	CpPa08_1870	CpPAT10_1895	CpPO22241_0672	AN902_03540	CpT1_1926	CpVD57_1927	CPTC_00915
1006	Cp1002B_2022	Cp12C_0690	Cp226_0669	Cp267_0677	Cp29156_1978	Cp3995_0658	Cp4202_0640	CpC231_0646	CpE55_2030	CpE56_1829	CpFRC41_0648	CpI19_0646	CpMEX1_2017	CpMEX25_1850	CpMEX29_2017	CpMEX9_2020	CpMIC6_0698	CpN1_2013	CpP54B96_0658	CpPA01_0618	CpPA02_0620	CpPA04_0655	CpPa05_0683	CpPa06_0714	CpPA07_0666	CpPa08_0640	CpPAT10_0647	CpPO22241_1856	AN902_09750	CpT1_0661	CpVD57_0662	CPTC_01189
1007	Cp1002B_1066	Cp12C_1672	Cp226_1651	Cp267_1653	Cp29156_1562	Cp3995_1630	Cp4202_1580	CpC231_1591	CpE55_1596	CpE56_1435	CpFRC41_1595	CpI19_1596	CpMEX1_1582	CpMEX25_1452	CpMEX29_1585	CpMEX9_1587	CpMIC6_1691	CpN1_1585	CpP54B96_1617	CpPA01_1529	CpPA02_1546	CpPA04_1613	CpPa05_1684	CpPa06_1745	CpPA07_1639	CpPa08_1573	CpPAT10_1591	CpPO22241_1462	AN902_07655	CpT1_1619	CpVD57_1621	CPTC_02184
1008	Cp1002B_0409	Cp12C_0414	Cp226_0403	Cp267_0403	Cp29156_0392	Cp3995_0392	Cp4202_0384	CpC231_0391	CpE55_0409	CpE56_0362	CpFRC41_0387	CpI19_0390	CpMEX1_0403	CpMEX25_0364	CpMEX29_0408	CpMEX9_0404	CpMIC6_0418	CpN1_0403	CpP54B96_0392	CpPA01_0372	CpPA02_0370	CpPA04_0394	CpPa05_0412	CpPa06_0431	CpPA07_0395	CpPa08_0388	CpPAT10_0392	CpPO22241_0368	AN902_01955	CpT1_0396	CpVD57_0396	CPTC_00269
1009	Cp1002B_0881	Cp12C_1860	Cp226_1830	Cp267_1829	Cp29156_0861	Cp3995_1807	Cp4202_1748	CpC231_1751	CpE55_0876	CpE56_0787	CpFRC41_1759	CpI19_1767	CpMEX1_0863	CpMEX25_0796	CpMEX29_0867	CpMEX9_0867	CpMIC6_1885	CpN1_0871	CpP54B96_1788	CpPA01_1683	CpPA02_1705	CpPA04_1782	CpPa05_1860	CpPa06_1928	CpPA07_1810	CpPa08_1739	CpPAT10_1760	CpPO22241_0799	AN902_04190	CpT1_1792	CpVD57_1793	CPTC_01059
1010	Cp1002B_1309	Cp12C_1419	Cp226_1399	Cp267_1403	Cp29156_1316	Cp3995_1384	Cp4202_1335	CpC231_1344	CpE55_1351	CpE56_1217	CpFRC41_1351	CpI19_1350	CpMEX1_1336	CpMEX25_1227	CpMEX29_1342	CpMEX9_1340	CpMIC6_1438	CpN1_1340	CpP54B96_1368	CpPA01_1297	CpPA02_1307	CpPA04_1372	CpPa05_1428	CpPa06_1479	CpPA07_1390	CpPa08_1334	CpPAT10_1344	CpPO22241_1232	AN902_06455	CpT1_1373	CpVD57_1374	CPTC_01926
1011	Cp1002B_1379	Cp12C_1349	Cp226_1326	Cp267_1332	Cp29156_1247	Cp3995_1310	Cp4202_1265	CpC231_1274	CpE55_1280	CpE56_1151	CpFRC41_1279	CpI19_1281	CpMEX1_1265	CpMEX25_1158	CpMEX29_1270	CpMEX9_1269	CpMIC6_1367	CpN1_1271	CpP54B96_1298	CpPA01_1226	CpPA02_1236	CpPA04_1298	CpPa05_1345	CpPa06_1399	CpPA07_1316	CpPa08_1264	CpPAT10_1273	CpPO22241_1166	AN902_06105	CpT1_1303	CpVD57_1304	CPTC_01849
1012	Cp1002B_0638	Cp12C_2107	Cp226_2091	Cp267_2075	Cp29156_0615	Cp3995_2061	Cp4202_1993	CpC231_1993	CpE55_0633	CpE56_0562	CpFRC41_2006	CpI19_2015	CpMEX1_0623	CpMEX25_0566	CpMEX29_0627	CpMEX9_0625	CpMIC6_2143	CpN1_0625	CpP54B96_2033	CpPA01_1919	CpPA02_1945	CpPA04_2035	CpPa05_2123	CpPa06_2203	CpPA07_2060	CpPa08_1982	CpPAT10_2008	CpPO22241_0570	AN902_03005	CpT1_2038	CpVD57_2039	CPTC_00792
1013	Cp1002B_0913	Cp12C_1828	Cp226_1799	Cp267_1797	Cp29156_0891	Cp3995_1776	Cp4202_1717	CpC231_1720	CpE55_0908	CpE56_0817	CpFRC41_1727	CpI19_1736	CpMEX1_0895	CpMEX25_0825	CpMEX29_0899	CpMEX9_0899	CpMIC6_1853	CpN1_0903	CpP54B96_1757	CpPA01_1652	CpPA02_1674	CpPA04_1751	CpPa05_1825	CpPa06_1894	CpPA07_1779	CpPa08_1708	CpPAT10_1728	CpPO22241_0829	AN902_04350	CpT1_1761	CpVD57_1762	CPTC_01090
1014	Cp1002B_0102	Cp12C_0104	Cp226_0101	Cp267_0103	Cp29156_0098	Cp3995_0096	Cp4202_0092	CpC231_0093	CpE55_0099	CpE56_0089	CpFRC41_0094	CpI19_0094	CpMEX1_0099	CpMEX25_0088	CpMEX29_0100	CpMEX9_0098	CpMIC6_0105	CpN1_0098	CpP54B96_0099	CpPA01_0088	CpPA02_0090	CpPA04_0097	CpPa05_0101	CpPa06_0109	CpPA07_0095	CpPa08_0094	CpPAT10_0092	CpPO22241_0088	AN902_00470	CpT1_0098	CpVD57_0097	CPTC_00574
1015	Cp1002B_2151	Cp12C_2197	Cp226_2182	Cp267_2164	Cp29156_2107	Cp3995_2153	Cp4202_2078	CpC231_2080	CpE55_2163	CpE56_1946	CpFRC41_2087	CpI19_2101	CpMEX1_2149	CpMEX25_1969	CpMEX29_2150	CpMEX9_2151	CpMIC6_2236	CpN1_2141	CpP54B96_2121	CpPA01_1998	CpPA02_2026	CpPA04_2121	CpPa05_2213	CpPa06_2295	CpPA07_2149	CpPa08_2069	CpPAT10_2090	CpPO22241_1975	AN902_10375	CpT1_2126	CpVD57_2127	CPTC_00700
1016	Cp1002B_0052	Cp12C_0051	Cp226_0047	Cp267_0049	Cp29156_0048	Cp3995_0043	Cp4202_0043	CpC231_0042	CpE55_0046	CpE56_0040	CpFRC41_0046	CpI19_0044	CpMEX1_0046	CpMEX25_0039	CpMEX29_0047	CpMEX9_0047	CpMIC6_0053	CpN1_0047	CpP54B96_0048	CpPA01_0040	CpPA02_0041	CpPA04_0042	CpPa05_0045	CpPa06_0049	CpPA07_0043	CpPa08_0042	CpPAT10_0044	CpPO22241_0039	AN902_00225	CpT1_0048	CpVD57_0047	CPTC_00627
1017	Cp1002B_0623	Cp12C_2121	Cp226_2107	Cp267_2090	Cp29156_0600	Cp3995_2077	Cp4202_2008	CpC231_2008	CpE55_0618	CpE56_0549	CpFRC41_2020	CpI19_2030	CpMEX1_0608	CpMEX25_0553	CpMEX29_0613	CpMEX9_0610	CpMIC6_2158	CpN1_0610	CpP54B96_2048	CpPA01_1933	CpPA02_1959	CpPA04_2050	CpPa05_2138	CpPa06_2220	CpPA07_2075	CpPa08_1997	CpPAT10_2022	CpPO22241_0557	AN902_02940	CpT1_2053	CpVD57_2054	CPTC_00777
1018	Cp1002B_0897	Cp12C_1844	Cp226_1815	Cp267_1813	Cp29156_0876	Cp3995_1792	Cp4202_1733	CpC231_1736	CpE55_0892	CpE56_0802	CpFRC41_1744	CpI19_1752	CpMEX1_0879	CpMEX25_0811	CpMEX29_0883	CpMEX9_0883	CpMIC6_1869	CpN1_0887	CpP54B96_1773	CpPA01_1668	CpPA02_1690	CpPA04_1767	CpPa05_1842	CpPa06_1911	CpPA07_1795	CpPa08_1724	CpPAT10_1745	CpPO22241_0814	AN902_04270	CpT1_1777	CpVD57_1778	CPTC_01073
1019	Cp1002B_0521	Cp12C_0527	Cp226_0516	Cp267_0517	Cp29156_0502	Cp3995_0504	Cp4202_0490	CpC231_0499	CpE55_0522	CpE56_0468	CpFRC41_0501	CpI19_0498	CpMEX1_0513	CpMEX25_0469	CpMEX29_0517	CpMEX9_0514	CpMIC6_0532	CpN1_0514	CpP54B96_0503	CpPA01_0480	CpPA02_0478	CpPA04_0509	CpPa05_0527	CpPa06_0554	CpPA07_0514	CpPa08_0497	CpPAT10_0500	CpPO22241_0472	AN902_02500	CpT1_0507	CpVD57_0507	CPTC_00148
[truncated: 3,787 more rows]
