# Supplementary material for: In silico functional prediction of hypothetical proteins from the core genome of Corynebacterium pseudotuberculosis biovar ovis
Source: PeerJ. 2020 Aug 26;8:e9643. doi: 10.7717/peerj.9643 (PMC7456259; doi:10.7717/peerj.9643)
Supplement: Supplemental Information 2 [file peerj-08-9643-s002.xlsx]

## Sheet: Planilha1
Table S2: Theoretical prediction of Physicochemical Parameters, Subcellular Localization and Protein Function for 172 HP
UNIPROT ID	Nº of AA	MW	IP	EC	II	-	AI	GRAVY	Subcellular	Protein Function
									Localization
A0A1L6CXU2	144	15424.71	5.43	8480	28.09	Stable	94.93	-0.013	Cytoplasm	Cellular Process
D9QD65	114	11830.05	4.95	15470	15.91	Stable	145.35	1175	Cyt. Membrane	Cellular Process
D9QD66	259	28688.72	10.85	87805	38.93	Stable	132.47	0.874	Cyt. Membrane	Cellular Process
A0A1L3KSD4	189	19817.07	4.27	22460	26.68	Stable	78.47	-0.279	Cyt. Membrane	Cellular Process
D9QD72	223	24778.46	8.51	13410	50.79	Unstable	65.74	-0.835	Cyt. Membrane	Metabolism
D9QD92	317	34853.13	4.28	36900	54.75	Unstable	75.65	-0.51	Cytoplasm	Cellular Process
D9QD94	176	19506.58	8.74	30940	46.27	Unstable	94.83	0.212	Cyt. Membrane	Cellular Process
D9QDI6	84	9267.63	8.66	7115	42.76	Unstable	75.48	-0.308	Cytoplasm	Cellular Process
D9QDJ9	556	61675.71	4.76	96870	35.15	Stable	80.45	-0.393	Cytoplasm	Virulence
A0A0E3N3X9	106	11231.76	4.71	4470	12.58	Stable	94.62	0.182	Cytoplasm	Cellular Process
D9QDM2	180	19919.07	5.69	19605	36.73	Stable	100.17	0.014	Cyt. Membrane	Cellular Process
D9QDM3	300	32616.31	7.62	86775	36.00	Stable	107.90	0.666	Cyt. Membrane	Cellular Process
D9QDM9	74	8634.95	4.58	2980	60.19	Unstable	81.76	-0.446	Cytoplasm	Cellular Process
D9QDN0	153	16678.22	6.28	13980	22.29	Stable	113.40	0.116	Cyt. Membrane	Metabolism
D9QDN1	176	19175.82	4.88	31970	41.84	Unstable	89.32	-0.18	Cytoplasm	Metabolism
D9QDN2	295	32513.52	9.00	42315	48.82	Unstable	100.95	-0.107	Cytoplasm	Metabolism
D9QDS0	189	20508.19	4.21	23950	34.34	Stable	98.47	0.074	Cytoplasm	Cellular Process
D9QDT9	518	55588.43	4.93	61310	34.02	Stable	78.90	-0.323	Cell Wall	Metabolism
D9QDU3	281	29782.02	8.92	57410	38.51	Stable	119.18	0.746	Cyt. Membrane	Metabolism
D9QDV0	253	29432.13	4.87	44015	39.78	Stable	78.93	-0.383	Cytoplasm	Information
D9QDV3	207	22233.93	4.19	48595	43.96	Unstable	92.90	0.149	Cytoplasm	Cellular Process
D9QDW7	477	48187.87	5.81	44920	17.05	Stable	102.70	0.237	Cyt. Membrane	Information
D9QDY6	166	17814.82	8.80	13980	19.86	Stable	103.49	0.388	Cyt. Membrane	Cellular Process
D9QDZ4	64	6543.50	4.86	2980	30.64	Stable	99.37	0.516	Extracellular	Cellular Process
D9QE21	96	10681.79	9.45	1547	13.01	Stable	137.29	0.958	Cyt. Membrane	Metabolism
D9QE28	167	17712.91	4.36	15470	26.72	Stable	92.87	0.006	Cytoplasm	Metabolism
D9QE51	193	21446.27	9.87	33585	42.29	Unstable	111.71	0.338	Cyt. Membrane	Metabolism
D9QE89	317	33259.96	6.44	42065	36.21	Stable	71.07	-0.252	Cell Wall	Metabolism
D9QE91	344	37037.72	5.40	50990	37.97	Stable	80.00	-0.179	Cyt. Membrane	Metabolism
D9QE95	313	34589.40	5.63	39420	26.41	Stable	99.33	-0.093	Cyt. Membrane	Cellular Process
D9QEA2	241	26061.98	5.64	41160	41.84	Unstable	98.88	0.211	Cyt. Membrane	Metabolism
A0A1L6CSV7	218	24583.59	6.23	39085	34.78	Stable	103.72	-0.028	Cytoplasm	Metabolism
D9QEB2	181	20396.52	5.13	28990	55.88	Unstable	122.87	0.262	Cyt. Membrane	Metabolism
D9QEB3	183	20040.61	10.53	26470	36.22	Stable	113.61	0.233	Cyt. Membrane	Cellular Process
D9QEB4	153	16571.14	11.03	12490	55.95	Unstable	93.01	-0.087	Cytoplasm	Cellular Process
D9QEB5	68	7170.63	9.62	1490	30.69	Stable	146.32	0.946	Cyt. Membrane	Metabolism
D9QEB6	112	11812.43	4.74	7450	33.37	Stable	112.32	0.185	Cytoplasm	Cellular Process
D9QEE8	151	16760.93	8.30	24200	30.37	Stable	77.48	-0.668	Cyt. Membrane	Cellular Process
D9QEG7	140	15684.91	9.84	44460	24.97	Stable	136.43	0.837	Cyt. Membrane	Metabolism
D9QEH2	351	38574.14	5.92	52035	40.34	Unstable	91.14	-0.187	Cytoplasm	Cellular Process
D9QEH8	99	10971.51	6.50	5500	35.51	Stable	90.81	-0.384	Cytoplasm	Metabolism
D9QEI0	101	11912.44	10.57	1490	59.79	Unstable	59.01	-1.179	Cytoplasm	Cellular Process
D9QEI5	158	16742.04	5.02	15595	27.58	Stable	97.53	0.141	Cyt. Membrane	Cellular Process
D9QEJ5	617	66589.37	9.81	87445	32.81	Stable	116.18	0.525	Cyt. Membrane	Metabolism
D9QEJ7	149	16949.00	4.55	18450	29.44	Stable	93.62	-0.206	Cytoplasm	Cellular Process
D9QEK1	210	22018.53	5.94	14105	47.81	Unstable	78.00	-0.281	Extracellular	Metabolism
D9QEL7	366	41679.47	8.70	35910	46.65	Unstable	78.85	-0.508	Cyt. Membrane	Cellular Process
D9QEM3	302	32543.08	8.58	41035	26.34	Stable	80.43	-0.215	Cyt. Membrane	Cellular Process
D9QEM8	59	6167.58	9.62	6990	15.48	Stable	120.51	1083	Cyt. Membrane	Metabolism
D9QEN3	411	45459.83	4.67	78380	26.93	Stable	84.06	-0.247	Cyt. Membrane	Metabolism
D9QEP9	138	14991.95	5.07	22460	50.58	Unstable	87.97	-0.166	Extracellular	Metabolism
D9QEQ3	82	8941.99	8.06	8480	32.95	Stable	69.15	-0.49	Extracellular	Metabolism
D9QER1	67	7697.21	11.45	16500	37.51	Stable	116.42	0.455	Cyt. Membrane	Cellular Process
D9QER6	225	24103.29	4.28	21095	35.20	Stable	89.33	0.074	Cytoplasm	Cellular Process
D9QES3	151	17033.50	8.23	11460	41.20	Unstable	96.29	-0.276	Cyt. Membrane	Cellular Process
D9QEU1	168	17981.94	4.00	12950	46.14	Unstable	106.31	0.115	Cytoplasm	Cellular Process
D9QEV1	140	15153.93	9.63	33920	31.64	Stable	118.57	0.812	Cyt. Membrane	Metabolism
D9QEV5	75	8136.91	4.54	2980	21.27	Stable	86.93	-0.356	Extracellular	Cellular Process
D9QEV6	296	32332.10	4.99	42650	32.41	Stable	70.24	-0.418	Cytoplasm	Virulence
D9QEV7	279	30263.63	6.24	38960	30.62	Stable	98.96	0.114	Cytoplasm	Cellular Process
D9QEW7	234	24812.59	4.99	7240	49.09	Unstable	65.17	-0.415	Extracellular	Metabolism
D9QEW8	167	17877.14	4.16	13980	66.08	Unstable	98.80	-0.038	Cytoplasm	Cellular Process
F9Y342	152	16712.72	8.56	27055	27.03	Stable	114.74	0.766	Cyt. Membrane	Metabolism
D9QEX9	218	23489.13	4.77	25565	42.75	Unstable	81.88	-0.397	Extracellular	Metabolism
D9Q936	394	40996.18	8.53	40825	35.40	Stable	78.35	-0.169	Extracellular	Virulence
D9Q950	213	23435.39	4.99	26470	29.66	Stable	115.35	0.315	Cyt. Membrane	Metabolism
D9Q952	832	89871.05	6.14	71890	42.58	Unstable	101.36	-0.025	Cyt. Membrane	Cellular Process
D9Q956	175	19120.61	5.04	26595	54.33	Unstable	90.23	-0.119	Cyt. Membrane	Cellular Process
D9Q958	244	26405.29	5.14	38180	45.45	Unstable	65.98	-0.511	Cytoplasm	Cellular Process
D9Q961	300	33015.91	5.46	44920	39.73	Stable	77.50	-0.445	Cytoplasm	Metabolism
D9Q962	361	39874.20	4.91	38960	51.14	Unstable	72.22	-0.678	Cytoplasm	Cellular Process
D9Q971	113	12909.05	9.39	18450	44.03	Unstable	82.83	0.157	Cyt. Membrane	Cellular Process
D9Q985	92	10346.37	4.40	4470	50.07	Unstable	92.28	-0.492	Cytoplasm	Cellular Process
D9Q9C7	387	43244.04	4.68	47900	61.47	Unstable	86.72	-0.471	Cyt. Membrane	Metabolism
D9Q9D3	514	55485.47	4.78	32890	32.83	Stable	113.09	0.453	Cyt. Membrane	Metabolism
A0A1U9RU66	416	44878.59	4.77	55015	27.34	Stable	98.12	0.015	Cytoplasm	Cellular Process
D9Q9E9	217	23527.04	9.00	34045	27.63	Stable	129.40	1023	Cyt. Membrane	Metabolism
D9Q9H4	273	28841.81	9.30	31525	20.06	Stable	122.45	0.680	Cyt. Membrane	Cellular Process
D9Q9H7	150	16480.86	9.33	13075	25.63	Stable	91.60	-0.133	Cyt. Membrane	Cellular Process
D9Q9H9	95	10632.34	9.52	22460	31.36	Stable	98.74	0.166	Cyt. Membrane	Metabolism
D9Q9I1	166	18034.87	8.99	15930	30.24	Stable	102.29	0.042	Cyt. Membrane	Metabolism
D9Q9I9	213	22031.20	4.45	22460	32.82	Stable	73.85	-0.31	Cytoplasm	Cellular Process
D9Q9J5	189	20310.01	4.88	22460	32.75	Stable	93.86	-0.028	Cytoplasm	Cellular Process
D9Q9M1	177	19942.30	4.30	30940	25.90	Stable	88.19	-0.205	Cytoplasm	Cellular Process
A0A1L6CZJ8	236	24183.51	5.34	16750	44.36	Unstable	87.42	0.123	Cytoplasm	Cellular Process
D9Q9N9	95	10774.43	4.75	12615	36.10	Stable	118.84	0.181	Membrane	Cellular Process
D9Q9Q3	220	23900.05	5.34	18575	42.41	Unstable	92.23	-0.268	Membrane	Cellular Process
D9Q9Q9	264	28876.03	5.09	31440	47.36	Unstable	89.89	-0.053	Cytoplasm	Cellular Process
D9Q9R4	102	10874.62	6.81	12490	28.11	Stable	112.75	0.376	Cyt. Membrane	Metabolism
D9Q9S0	156	16887.10	6.82	27960	22.29	Stable	131.99	0.873	Cyt. Membrane	Metabolism
D9Q9S4	261	29158.14	5.66	23170	44.10	Unstable	91.61	-0.394	Cytoplasm	Cellular Process
D9Q9T0	119	12616.40	4.58	6990	34.26	Stable	109.92	0.147	Cytoplasm	Cellular Process
D9Q9X4	220	22939.07	4.52	19480	39.69	Stable	111.23	0.244	Cyt. Membrane	Cellular Process
D9Q9Y9	271	29615.24	5.19	36690	32.21	Stable	82.88	-0.366	Extracellular	Cellular Process
A0A1L6D0E3	610	67916.42	5.67	69705	41.73	Unstable	89.25	-0.18	Cyt. Membrane	Metabolism
D9Q9Z8	522	56333.44	5.49	42065	51.19	Unstable	91.59	-0.032	Cyt. Membrane	Cellular Process
D9QA46	180	19693.98	9.30	34950	28.01	Stable	101.39	0.124	Cyt. Membrane	Metabolism
D9QA83	898	99696.82	8.26	16929	40.46	Unstable	108.52	0.280	Cyt. Membrane	Cellular Process
D9QA99	202	22662.33	4.11	17210	57.35	Unstable	94.55	-0.185	Cytoplasm	Metabolism
A0A1L6D0C1	146	16366.00	3.98	18450	52.17	Unstable	91.64	-0.234	Cytoplasm	Cellular Process
D9QAF9	317	35256.97	6.83	45170	45.20	Unstable	85.84	-0.27	Cytoplasm	Cellular Process
A0A1L6D0H3	299	33355.03	5.40	14105	37.01	Stable	95.42	-0.182	Cytoplasm	Cellular Process
D9QAN3	157	17535.65	5.02	26470	23.70	Stable	99.30	-0.019	Cytoplasm	Metabolism
D9QAQ3	270	29476.00	6.25	16625	35.48	Stable	111.96	-0.037	Cytoplasm	Cellular Process
D9QAR4	113	11576.30	9.30	5500	25.50	Stable	99.47	0.200	Cyt. Membrane	Cellular Process
D9QAU8	267	28533.50	4.44	23490	61.73	Unstable	74.27	-0.444	Cytoplasm	Cellular Process
D9QAV1	97	10951.93	4.10	3230	73.07	Unstable	78.35	-0.699	Cytoplasm	Cellular Process
A0A0M5KX29	252	25964.04	4.05	17335	42.61	Unstable	88.25	0.232	Cyt. Membrane	Metabolism
D9QAY6	174	19888.81	5.95	22585	56.37	Unstable	94.89	-0.193	Cytoplasm	Metabolism
D9QAY9	234	25324.00	5.60	33585	35.27	Stable	93.80	-0.058	Cytoplasm	Cellular Process
D9QAZ1	223	24766.81	8.88	11585	48.76	Unstable	109.73	0.081	Cyt. Membrane	Cellular Process
D9QAZ5	70	8025.13	4.76	16500	26.85	Stable	93.29	-0.274	Cytoplasm	Cellular Process
D9QB08	220	24575.28	6.66	22460	39.00	Stable	103.23	-0.032	Cytoplasm	Metabolism
D9QB49	144	15452.81	6.83	11000	55.93	Unstable	99.51	0.222	Cyt. Membrane	Metabolism
D9QB65	125	13717.59	4.43	20065	31.89	Stable	103.76	0.042	Cytoplasm	Metabolism
D9QBA5	225	24207.95	5.39	33585	35.24	Stable	106.18	0.322	Cyt. Membrane	Metabolism
D9QBA6	219	23103.37	4.59	11585	41.71	Unstable	67.40	-0.447	Extracellular	Cellular Process
D9QBB4	77	8508.90	10.36	15470	36.35	Stable	102.34	0.174	Cyt. Membrane	Metabolism
D9QBC2	332	35789.36	5.55	18575	36.75	Stable	88.98	-0.222	Cyt. Membrane	Cellular Process
A0A1L6D1Z8	64	6994.56	10.17	11000	14.87	Stable	135.47	0.998	Cyt. Membrane	Metabolism
D9QBJ0	69	7887.16	7.91	8480	27.59	Stable	94.78	-0.158	Cytoplasm	Metabolism
D9QBK3	66	7345.39	5.03	2980	43.34	Unstable	102.12	-0.215	Cytoplasm	Cellular Process
D9QBL4	69	7258.88	4.62	-	12.11	Stable	51.16	-1.072	Extracellular	Metabolism
D9QBM5	61	7114.59	4.67	13980	35.92	Stable	29.02	-1.539	Cytoplasm	Cellular Process
D9QBM9	238	26765.23	4.93	3230	63.79	Unstable	95.21	-0.504	Cytoplasm	Cellular Process
D9QBN0	385	41178.53	5.01	43555	33.37	Stable	88.68	-0.127	Cytoplasm	Metabolism
D9QBN7	145	15610.22	4.08	27625	38.79	Stable	92.14	-0.332	Cytoplasm	Cellular Process
D9QBP2	120	13647.37	4.68	22585	49.99	Unstable	76.33	-0.29	Cytoplasm	Cellular Process
A0A1L6D1M1	299	32481.32	10.73	53065	43.01	Unstable	102.44	0.444	Cyt. Membrane	Metabolism
D9QBP5	80	8819.18	9.99	4470	29.42	Stable	70.75	-0.586	Cyt. Membrane	Cellular Process
D9QBQ4	142	15814.22	9.81	17085	29.96	Stable	98.80	-0.111	Cytoplasm	Metabolism
D9QBQ5	175	19047.45	4.75	21095	28.10	Stable	89.77	-0.153	Cyt. Membrane	Cellular Process
D9QBR0	366	38956.46	5.81	26930	26.69	Stable	97.13	0.061	Cyt. Membrane	Metabolism
D9QBS1	226	24958.04	4.67	25440	36.62	Stable	97.21	-0.137	Cytoplasm	Cellular Process
D9QBT2	168	17391.62	4.69	11460	31.73	Stable	94.58	0.123	Extracellular	Cellular Process
D9QBU6	440	45814.42	9.40	94670	14.53	Stable	109.98	0.609	Cyt. Membrane	Metabolism
D9QBV3	197	22616.34	5.86	44710	54.44	Unstable	77.72	-0.631	Cyt. Membrane	Cellular Process
D9QBW2	276	28841.83	5.37	15595	32.33	Stable	103.33	0.217	Cytoplasm	Cellular Process
D9QBZ1	83	9194.21	5.23	17990	33.27	Stable	53.01	-0.664	Cytoplasm	Cellular Process
D9QBZ8	298	31468.65	11.79	57980	31.76	Stable	129.97	0.946	Cyt. Membrane	Metabolism
D9QBZ9	202	21661.87	9.10	19940	36.55	Stable	94.65	0.005	Cyt. Membrane	Metabolism
D9QC04	584	63136.34	4.99	64900	44.85	Unstable	88.15	-0.099	Cyt. Membrane	Virulence
D9QC41	119	13755.29	9.93	34950	34.67	Stable	110.50	0.214	Cyt. Membrane	Cellular Process
D9QC87	67	7188.08	4.72	1490	37.46	Stable	89.10	-0.027	Cytoplasm	Metabolism
D9QCC1	294	33118.30	9.85	48150	42.65	Unstable	95.20	-0.195	Cytoplasm	Metabolism
D9QCC6	159	17004.34	5.25	8730	38.40	Stable	82.14	-0.026	Cytoplasm	Cellular Process
D9QCD6	162	17564.93	6.55	5500	40.54	Unstable	65.06	-0.698	Cytoplasm	Metabolism
D9QCE2	425	45056.68	8.97	30035	25.52	Stable	115.98	0.636	Cyt. Membrane	Metabolism
D9QCF2	66	7349.56	10.89	5500	55.61	Unstable	82.88	-0.709	Cytoplasm	Metabolism
D9QCF7	128	14089.26	4.66	12490	39.40	Stable	118.12	0.173	Cytoplasm	Cellular Process
D9QCJ2	183	19058.42	5.01	15470	36.21	Stable	82.24	-0.227	Extracellular	Cellular Process
A0A1L6D2J8	475	52634.43	6.52	85370	37.48	Stable	96.59	-0.110	Cyt. Membrane	Cellular Process
D9QCL3	103	10900.14	5.16	24980	37.61	Stable	77.86	-0.235	Extracellular	Cellular Process
D9QCL4	84	8784.85	5.08	1490	31.99	Stable	89.40	0.04	Cyt. Membrane	Cellular Process
D9QCL5	85	8978.07	5.81	6990	24.63	Stable	72.59	-0.011	Cytoplasm	Virulence
D9QCM3	284	30838.42	6.18	25105	46.65	Unstable	100.99	-0.094	Cytoplasm	Cellular Process
D9QCN7	332	36144.25	4.51	40575	44.62	Unstable	80.78	-0.372	Cytoplasm	Metabolism
D9QCT0	218	24549.80	8.83	19940	47.29	Unstable	80.18	-0.512	Cyt. Membrane	Metabolism
D9QCU2	396	42569.38	9.07	64525	36.25	Stable	112.05	0.530	Cyt. Membrane	Metabolism
D9QCV7	396	44278.13	6.20	38515	44.50	Unstable	76.39	-0.352	Cytoplasm	Metabolism
D9QCW3	219	23713.07	5.01	27500	27.38	Stable	100.73	-0.019	Cyt. Membrane	Cellular Process
D9QCW6	115	12553.91	10.42	41480	22.54	Stable	124.70	0.809	Cyt. Membrane	Metabolism
D9QCW7	209	22859.69	5.51	11460	61.00	Unstable	76.84	-0.547	Cytoplasm	Cellular Process
D9QCX3	175	17512.36	5.20	1615	38.84	Stable	73.71	-0.19	Extracellular	Cellular Process
D9QCX7	641	70621.98	8.59	14095	35.13	Stable	104.73	0.258	Cyt. Membrane	Metabolism
D9QD03	654	70964.47	5.47	60405	27.52	Stable	76.24	-0.366	Extracellular	Metabolism
D9QD18	210	23709.65	10.26	2980	45.95	Unstable	84.29	-0.695	Cytoplasm	Cellular Process
D9QD22	190	19969.30	4.48	32095	42.79	Unstable	80.26	-0.172	Extracellular	Metabolism
D9QD48	60	6346.68	9.70	8480	21.00	Stable	123.50	1475	Cyt. Membrane	Metabolism
D9QDD1	212	23189.28	5.05	27960	37.27	Stable	86.56	-0.118	Cytoplasm	Metabolism
D9QDD3	59	6254.04	9.16	2980	8.47	Stable	66.44	-0.407	Cytoplasm	Metabolism
D9QDF1	201	22043.04	4.52	30940	46.21	Unstable	91.69	-0.068	Cytoplasm	Cellular Process
