# Supplementary material for: In silico functional prediction of hypothetical proteins from the core genome of Corynebacterium pseudotuberculosis biovar ovis
Source: PeerJ. 2020 Aug 26;8:e9643. doi: 10.7717/peerj.9643 (PMC7456259; doi:10.7717/peerj.9643)
Supplement: Supplemental Information 3 [file peerj-08-9643-s003.xlsx]

## Sheet: Planilha1
Table S3: List of GO terms provided by the GO feat platform
#	Locus tag	Length	Product	Completeness	Gene onthology	Protein databases	Genome annotation databases	Family and domain databases	Crossreferences
1	Cp12C_0353	720	Uncharacterized protein	97.56% [720/738]	GO:0016021 - integral component of membrane	Uniprot (D9QEA2)|Interpro (D9QEA2)	KEGG (cpq:CpC231_0333)|KEGG GM (cpq:CpC231_0333)	Interpro (IPR015402)	NCBI (504213877)|EMBL (CP001829)
2	Cp12C_1951	852	Uncharacterized protein	98.04% [852/869]		Uniprot (D9QCM3)|Interpro (D9QCM3)	KEGG (cpq:CpC231_1843)|KEGG GM (cpq:CpC231_1843)		NCBI (503007728)|EMBL (CP001829)
3	Cp12C_0116	402	Uncharacterized protein	85.71% [402/469]	GO:0016021 - integral component of membrane	Uniprot (D9QDN0)|Interpro (D9QDN0)	KEGG (cpq:CpC231_0105)|KEGG GM (cpq:CpC231_0105)		NCBI (503005990)|EMBL (CP001829)
4	Cp12C_2026	1149	Uncharacterized protein	94.96% [1149/1210]	GO:0016021 - integral component of membrane	Uniprot (D9QCU2)|Interpro (D9QCU2)	KEGG (cpq:CpC231_1916)|KEGG GM (cpq:CpC231_1916)	Interpro (IPR000620)|Pfam (PF00892)	NCBI (503007806)|EMBL (CP001829)
5	Cp12C_0185	807	Uncharacterized protein	93.84% [807/860]	GO:0016021 - integral component of membrane	Uniprot (D9QDU3)|Interpro (D9QDU3)	KEGG (cpq:CpC231_0171)|KEGG GM (cpq:CpC231_0171)		NCBI (503006054)|EMBL (CP001829)
6	Cp12C_0530	633	Uncharacterized protein	91.87% [633/689]		Uniprot (D9QER6)|Interpro (D9QER6)	KEGG (cpq:CpC231_0502)|KEGG GM (cpq:CpC231_0502)	Interpro (IPR017523)	NCBI (504066519)|EMBL (CP001829)
7	Cp12C_0364	354	Uncharacterized protein	63.78% [354/555]	GO:0016021 - integral component of membrane	Uniprot (D9QEB2)|Interpro (D9QEB2)	KEGG (cpq:CpC231_0343)|KEGG GM (cpq:CpC231_0343)		NCBI (504066469)|EMBL (CP001829)
8	Cp12C_0195	621	Uncharacterized protein	97.95% [621/634]	GO:0003824 - catalytic activity	Uniprot (D9QDV3)|Interpro (D9QDV3)	KEGG (cpq:CpC231_0181)|KEGG GM (cpq:CpC231_0181)	Interpro (IPR015422)	NCBI (504213828)|EMBL (CP001829)
9	Cp12C_1929	1368	Uncharacterized protein	94.28% [1368/1451]	GO:0016021 - integral component of membrane	Uniprot (A0A1L6D2J8)|Interpro (A0A1L6D2J8)		Interpro (IPR024478)|Interpro (IPR011990)|Pfam (PF12729)	NCBI (1279339662)|EMBL (CP021982)
10	Cp12C_0485	858	Uncharacterized protein	92.86% [858/924]	GO:0016021 - integral component of membrane	Uniprot (D9QEM3)|Interpro (D9QEM3)	KEGG (cpq:CpC231_0458)|KEGG GM (cpq:CpC231_0458)	Interpro (IPR007331)|Pfam (PF04213)	NCBI (503006338)|EMBL (CP001829)
11	Cp12C_1854	477	Uncharacterized protein	97.95% [477/487]		Uniprot (D9QCC6)|Interpro (D9QCC6)	KEGG (cpq:CpC231_1745)|KEGG GM (cpq:CpC231_1745)		NCBI (503007631)|EMBL (CP001829)
12	Cp12C_1597	474	Uncharacterized protein	88.43% [474/536]	GO:0016021 - integral component of membrane	Uniprot (D9QBQ5)|Interpro (D9QBQ5)	KEGG (cpq:CpC231_1515)|KEGG GM (cpq:CpC231_1515)		NCBI (503007401)|EMBL (CP001829)
13	Cp12C_1743	357	Uncharacterized protein	97.81% [357/365]	GO:0016021 - integral component of membrane	Uniprot (D9QC41)|Interpro (D9QC41)	KEGG (cpq:CpC231_1655)|KEGG GM (cpq:CpC231_1655)	Interpro (IPR023845)|Pfam (PF12823)	NCBI (503007534)|EMBL (CP001829)
14	Cp12C_1062	606	Uncharacterized protein	97.90% [606/619]	GO:0004518 - nuclease activity	Uniprot (D9QA99)|Interpro (D9QA99)	KEGG (cpq:CpC231_0997)|KEGG GM (cpq:CpC231_0997)	Interpro (IPR036104)|Interpro (IPR003729)|Pfam (PF02577)	NCBI (503006882)|EMBL (CP001829)
15	Cp12C_0454	1518	Uncharacterized protein	80.57% [1518/1884]	GO:0016021 - integral component of membrane	Uniprot (D9QEJ5)|Interpro (D9QEJ5)	KEGG (cpq:CpC231_0429)|KEGG GM (cpq:CpC231_0429)		NCBI (504213905)|EMBL (CP001829)
16	Cp12C_0007	432	Uncharacterized protein	97.74% [432/442]		Uniprot (A0A1L6CXU2)|Interpro (A0A1L6CXU2)	KEGG (cpse:CPTA_00530)|KEGG GM (cpse:CPTA_00530)		NCBI (1279337903)|EMBL (CP021982)
17	Cp12C_0830	243	Uncharacterized protein	83.22% [243/292]		Uniprot (D9Q9N9)|Interpro (D9Q9N9)	KEGG (cpq:CpC231_0783)|KEGG GM (cpq:CpC231_0783)	Interpro (IPR019933)	NCBI (503006663)|EMBL (CP001829)
18	Cp12C_0944	1518	Uncharacterized protein	95.17% [1518/1595]		Uniprot (D9Q9Z8)|Interpro (D9Q9Z8)	KEGG (cpq:CpC231_0895)|KEGG GM (cpq:CpC231_0895)		NCBI (504214035)|EMBL (CP001829)
19	Cp12C_0478	1056	Uncharacterized protein	94.37% [1056/1119]		Uniprot (D9QEL7)|Interpro (D9QEL7)	KEGG (cpq:CpC231_0451)|KEGG GM (cpq:CpC231_0451)	Interpro (IPR003615)	NCBI (503006330)|EMBL (CP001829)
20	Cp12C_1624	417	Uncharacterized protein	80.97% [417/515]		Uniprot (D9QBT2)|Interpro (D9QBT2)	KEGG (cpq:CpC231_1543)|KEGG GM (cpq:CpC231_1543)		NCBI (503007428)|EMBL (CP001829)
21	Cp12C_0512	360	Uncharacterized protein	85.11% [360/423]		Uniprot (D9QEP9)|Interpro (D9QEP9)	KEGG (cpq:CpC231_0485)|KEGG GM (cpq:CpC231_0485)	Interpro (IPR014487)|Pfam (PF11349)	NCBI (503006366)|EMBL (CP001829)
22	Cp12C_0117	525	Uncharacterized protein	97.40% [525/539]		Uniprot (D9QDN1)|Interpro (D9QDN1)	KEGG (cpq:CpC231_0106)|KEGG GM (cpq:CpC231_0106)		NCBI (503005991)|EMBL (CP001829)
23	Cp12C_2143	150	Uncharacterized protein	80.65% [150/186]	GO:0016021 - integral component of membrane	Uniprot (D9QD48)|Interpro (D9QD48)	KEGG (cpq:CpC231_2025)|KEGG GM (cpq:CpC231_2025)		NCBI (503007914)|EMBL (CP001829)
24	Cp12C_0865	735	Uncharacterized protein	91.99% [735/799]	GO:0008270 - zinc ion binding	Uniprot (D9Q9S4)|Interpro (D9Q9S4)	KEGG (cpq:CpC231_0818)|KEGG GM (cpq:CpC231_0818)	Interpro (IPR007527)	NCBI (503006698)|EMBL (CP001829)
25	Cp12C_0160	564	Uncharacterized protein	97.41% [564/579]		Uniprot (D9QDS0)|Interpro (D9QDS0)	KEGG (cpq:CpC231_0146)|KEGG GM (cpq:CpC231_0146)	Interpro (IPR020941)|Pfam (PF05076)	NCBI (503006028)|EMBL (CP001829)
26	Cp12C_0192	642	Uncharacterized protein	82.95% [642/774]		Uniprot (D9QDV0)|Interpro (D9QDV0)	KEGG (cpq:CpC231_0178)|KEGG GM (cpq:CpC231_0178)		NCBI (302205331)|EMBL (CP001829)
27	Cp12C_1234	111	Uncharacterized protein	31.99% [111/347]	GO:0016021 - integral component of membrane	Uniprot (D9QAR4)|Interpro (D9QAR4)	KEGG (cpq:CpC231_1164)|KEGG GM (cpq:CpC231_1164)		NCBI (503007048)|EMBL (CP001829)
28	Cp12C_1583	360	Uncharacterized protein	97.56% [360/369]		Uniprot (D9QBP2)|Interpro (D9QBP2)	KEGG (cpq:CpC231_1502)|KEGG GM (cpq:CpC231_1502)		NCBI (503007388)|EMBL (CP001829)
29	Cp12C_1040	2493	Uncharacterized protein	90.95% [2493/2741]	GO:0016021 - integral component of membrane	Uniprot (D9QA83)|Interpro (D9QA83)	KEGG (cpq:CpC231_0981)|KEGG GM (cpq:CpC231_0981)	Interpro (IPR024320)|Interpro (IPR035952)|Pfam (PF09924)	NCBI (504335300)|EMBL (CP001829)
30	Cp12C_0570	225	Uncharacterized protein	97.40% [225/231]		Uniprot (D9QEV5)|Interpro (D9QEV5)	KEGG (cpq:CpC231_0541)|KEGG GM (cpq:CpC231_0541)	Interpro (IPR021456)|Pfam (PF11305)	NCBI (503006420)|EMBL (CP001829)
31	Cp12C_0118	825	Uncharacterized protein	91.46% [825/902]		Uniprot (D9QDN2)|Interpro (D9QDN2)	KEGG (cpq:CpC231_0107)|KEGG GM (cpq:CpC231_0107)		NCBI (503005992)|EMBL (CP001829)
32	Cp12C_0583	465	Uncharacterized protein	90.82% [465/512]		Uniprot (D9QEW8)|Interpro (D9QEW8)	KEGG (cpq:CpC231_0554)|KEGG GM (cpq:CpC231_0554)		NCBI (503006433)|EMBL (CP001829)
33	Cp12C_0786	564	Uncharacterized protein	97.41% [564/579]	GO:0016021 - integral component of membrane	Uniprot (D9Q9J5)|Interpro (D9Q9J5)	KEGG (cpq:CpC231_0739)|KEGG GM (cpq:CpC231_0739)	Interpro (IPR025339)|Pfam (PF14030)	NCBI (503006619)|EMBL (CP001829)
34	Cp12C_0516	177	Uncharacterized protein	69.96% [177/253]		Uniprot (D9QEQ3)|Interpro (D9QEQ3)	KEGG (cpq:CpC231_0489)|KEGG GM (cpq:CpC231_0489)	Interpro (IPR032716)|Pfam (PF13822)	NCBI (503006370)|EMBL (CP001829)
35	Cp12C_0491	129	Uncharacterized protein	70.88% [129/182]	GO:0016021 - integral component of membrane	Uniprot (D9QEM8)|Interpro (D9QEM8)	KEGG (cpq:CpC231_0464)|KEGG GM (cpq:CpC231_0464)		NCBI (503006345)|EMBL (CP001829)
36	Cp12C_1394	375	Uncharacterized protein	97.66% [375/384]		Uniprot (D9QB65)|Interpro (D9QB65)	KEGG (cpq:CpC231_1319)|KEGG GM (cpq:CpC231_1319)		NCBI (302206449)|EMBL (CP001829)
37	Cp12C_0460	630	Uncharacterized protein	97.98% [630/643]		Uniprot (D9QEK1)|Interpro (D9QEK1)	KEGG (cpq:CpC231_0435)|KEGG GM (cpq:CpC231_0435)		NCBI (503006315)|EMBL (CP001829)
38	Cp12C_1113	438	Uncharacterized protein	97.77% [438/448]		Uniprot (A0A1L6D0C1)|Interpro (A0A1L6D0C1)	KEGG (cpsu:CPTB_02142)|KEGG GM (cpsu:CPTB_02142)		NCBI (1243296949)|EMBL (CP021982)
39	Cp12C_0998	540	Uncharacterized protein	97.83% [540/552]	GO:0016021 - integral component of membrane	Uniprot (D9QA46)|Interpro (D9QA46)	KEGG (cpq:CpC231_0944)|KEGG GM (cpq:CpC231_0944)		NCBI (503006827)|EMBL (CP001829)
40	Cp12C_0714	966	Uncharacterized protein	81.66% [966/1183]	GO:0016021 - integral component of membrane	Uniprot (D9Q9C7)|Interpro (D9Q9C7)	KEGG (cpq:CpC231_0670)|KEGG GM (cpq:CpC231_0670)		NCBI (503006550)|EMBL (CP001829)
41	Cp12C_0209	1074	Uncharacterized protein	73.71% [1074/1457]	GO:0016021 - integral component of membrane	Uniprot (D9QDW7)|Interpro (D9QDW7)	KEGG (cpq:CpC231_0195)|KEGG GM (cpq:CpC231_0195)	Interpro (IPR023908)	NCBI (503006075)|EMBL (CP001829)
42	Cp12C_0640	900	Uncharacterized protein	98.04% [900/918]		Uniprot (D9Q961)|Interpro (D9Q961)	KEGG (cpq:CpC231_0602)|KEGG GM (cpq:CpC231_0602)		NCBI (503006484)|EMBL (CP001829)
43	Cp12C_1697	603	Uncharacterized protein	97.42% [603/619]		Uniprot (D9QBZ9)|Interpro (D9QBZ9)	KEGG (cpq:CpC231_1613)|KEGG GM (cpq:CpC231_1613)	Interpro (IPR016601)	NCBI (503007497)|EMBL (CP001829)
44	Cp12C_0771	177	Uncharacterized protein	60.62% [177/292]	GO:0016021 - integral component of membrane	Uniprot (D9Q9H9)|Interpro (D9Q9H9)	KEGG (cpq:CpC231_0723)|KEGG GM (cpq:CpC231_0723)		NCBI (503006604)|EMBL (CP001829)
45	Cp12C_0933	813	Uncharacterized protein	98.07% [813/829]		Uniprot (D9Q9Y9)|Interpro (D9Q9Y9)	KEGG (cpq:CpC231_0884)|KEGG GM (cpq:CpC231_0884)	Interpro (IPR011089)|Pfam (PF07510)	NCBI (503006764)|EMBL (CP001829)
46	Cp12C_1602	1041	Uncharacterized protein	93.03% [1041/1119]	GO:0016021 - integral component of membrane	Uniprot (D9QBR0)|Interpro (D9QBR0)	KEGG (cpq:CpC231_1520)|KEGG GM (cpq:CpC231_1520)	Interpro (IPR008217)|Interpro (IPR012347)|Pfam (PF01988)	NCBI (503007405)|EMBL (CP001829)
47	Cp12C_1321	516	Uncharacterized protein	75.55% [516/683]	GO:0016021 - integral component of membrane	Uniprot (D9QAZ1)|Interpro (D9QAZ1)	KEGG (cpq:CpC231_1243)|KEGG GM (cpq:CpC231_1243)		NCBI (503007130)|EMBL (CP001829)
48	Cp12C_1870	1071	Uncharacterized protein	82.45% [1071/1299]	GO:0016021 - integral component of membrane	Uniprot (D9QCE2)|Interpro (D9QCE2)	KEGG (cpq:CpC231_1761)|KEGG GM (cpq:CpC231_1761)	Interpro (IPR010619)|Interpro (IPR024528)|Pfam (PF06738)|Pfam (PF12821)	NCBI (302206876)|EMBL (CP001829)
49	Cp12C_1523	207	Uncharacterized protein	97.18% [207/213]	GO:0005887 - integral component of plasma membrane	Uniprot (D9QBJ0)|Interpro (D9QBJ0)	KEGG (cpq:CpC231_1446)|KEGG GM (cpq:CpC231_1446)	Interpro (IPR010445)|Pfam (PF06305)	NCBI (503007329)|EMBL (CP001829)
50	Cp12C_0098	318	UPF0145 protein CUL131002_0121	97.55% [318/326]		Uniprot (A0A0E3N3X9)|Interpro (A0A0E3N3X9)	KEGG (cuj:CUL131002_0121)|KEGG GM (cuj:CUL131002_0121)	Interpro (IPR002765)|Interpro (IPR035439)|Pfam (PF01906)	NCBI (1027389402)|EMBL (CP011095)
51	Cp12C_1336	618	Uncharacterized protein	91.69% [618/674]		Uniprot (D9QB08)|Interpro (D9QB08)	KEGG (cpq:CpC231_1260)|KEGG GM (cpq:CpC231_1260)	Interpro (IPR017517)|Interpro (IPR017519)|Interpro (IPR034660)	NCBI (503007145)|EMBL (CP001829)
52	Cp12C_1639	1224	Uncharacterized protein	91.00% [1224/1345]	GO:0016021 - integral component of membrane	Uniprot (D9QBU6)|Interpro (D9QBU6)	KEGG (cpq:CpC231_1558)|KEGG GM (cpq:CpC231_1558)	Interpro (IPR007272)|Interpro (IPR001455)|Interpro (IPR036868)|Pfam (PF04143)|Pfam (PF01206)	NCBI (504335351)|EMBL (CP001829)
53	Cp12C_1553	207	Uncharacterized protein	97.18% [207/213]		Uniprot (D9QBL4)|Interpro (D9QBL4)	KEGG (cpq:CpC231_1473)|KEGG GM (cpq:CpC231_1473)	Interpro (IPR008462)|Interpro (IPR036629)|Pfam (PF05532)	NCBI (503007359)|EMBL (CP001829)
54	Cp12C_0636	663	Uncharacterized protein	88.76% [663/747]		Uniprot (D9Q958)|Interpro (D9Q958)	KEGG (cpq:CpC231_0599)|KEGG GM (cpq:CpC231_0599)	Interpro (IPR021391)|Pfam (PF11228)	NCBI (503006480)|EMBL (CP001829)
55	Cp12C_1596	426	Uncharacterized protein	97.71% [426/436]		Uniprot (D9QBQ4)|Interpro (D9QBQ4)	KEGG (cpq:CpC231_1514)|KEGG GM (cpq:CpC231_1514)		NCBI (503007400)|EMBL (CP001829)
56	Cp12C_2109	504	Uncharacterized protein	78.38% [504/643]		Uniprot (D9QD18)|Interpro (D9QD18)	KEGG (cpq:CpC231_1995)|KEGG GM (cpq:CpC231_1995)		NCBI (503007886)|EMBL (CP001829)
57	Cp12C_1275	801	Uncharacterized protein	98.04% [801/817]		Uniprot (D9QAU8)|Interpro (D9QAU8)	KEGG (cpq:CpC231_1198)|KEGG GM (cpq:CpC231_1198)	Interpro (IPR022183)|Pfam (PF12502)	NCBI (503007082)|EMBL (CP001829)
58	Cp12C_0362	642	Uncharacterized protein	96.25% [642/667]		Uniprot (A0A1L6CSV7)|Interpro (A0A1L6CSV7)			NCBI (1277461017)|EMBL (CP017292)
59	Cp12C_0571	885	Uncharacterized protein	97.79% [885/905]	GO:0008237 - metallopeptidase activity|GO:0016021 - integral component of membrane	Uniprot (D9QEV6)|Interpro (D9QEV6)	KEGG (cpq:CpC231_0542)|KEGG GM (cpq:CpC231_0542)	Interpro (IPR022603)|Interpro (IPR024079)|Pfam (PF11350)	NCBI (503006421)|EMBL (CP001829)
60	Cp12C_0525	159	Uncharacterized protein	76.81% [159/207]	GO:0016021 - integral component of membrane	Uniprot (D9QER1)|Interpro (D9QER1)	KEGG (cpq:CpC231_0497)|KEGG GM (cpq:CpC231_0497)		NCBI (503006379)|EMBL (CP001829)
61	Cp12C_0368	294	Uncharacterized protein	85.47% [294/344]		Uniprot (D9QEB6)|Interpro (D9QEB6)	KEGG (cpq:CpC231_0347)|KEGG GM (cpq:CpC231_0347)		NCBI (503006225)|EMBL (CP001829)
62	Cp12C_0402	453	Uncharacterized protein	97.84% [453/463]		Uniprot (D9QEE8)|Interpro (D9QEE8)	KEGG (cpq:CpC231_0379)|KEGG GM (cpq:CpC231_0379)		NCBI (503006255)|EMBL (CP001829)
63	Cp12C_0365	432	Uncharacterized protein	77.01% [432/561]	GO:0016021 - integral component of membrane	Uniprot (D9QEB3)|Interpro (D9QEB3)	KEGG (cpq:CpC231_0344)|KEGG GM (cpq:CpC231_0344)		NCBI (503006222)|EMBL (CP001829)
64	Cp12C_2052	258	Uncharacterized protein	73.09% [258/353]	GO:0016021 - integral component of membrane	Uniprot (D9QCW6)|Interpro (D9QCW6)	KEGG (cpq:CpC231_1941)|KEGG GM (cpq:CpC231_1941)	Interpro (IPR021414)|Pfam (PF11255)	NCBI (503007828)|EMBL (CP001829)
65	Cp12C_0427	990	Uncharacterized protein	92.26% [990/1073]	GO:0016021 - integral component of membrane	Uniprot (D9QEH2)|Interpro (D9QEH2)	KEGG (cpq:CpC231_0405)|KEGG GM (cpq:CpC231_0405)	Interpro (IPR023840)	NCBI (302205553)|EMBL (CP001829)
66	Cp12C_1702	1599	Uncharacterized protein	89.63% [1599/1784]		Uniprot (D9QC04)|Interpro (D9QC04)	KEGG (cpq:CpC231_1618)|KEGG GM (cpq:CpC231_1618)		NCBI (504066892)|EMBL (CP001829)
67	Cp12C_0496	1137	Uncharacterized protein	90.53% [1137/1256]		Uniprot (D9QEN3)|Interpro (D9QEN3)	KEGG (cpq:CpC231_0469)|KEGG GM (cpq:CpC231_0469)		NCBI (503006350)|EMBL (CP001829)
68	Cp12C_1696	789	Uncharacterized protein	86.61% [789/911]	GO:0016021 - integral component of membrane	Uniprot (D9QBZ8)|Interpro (D9QBZ8)	KEGG (cpq:CpC231_1612)|KEGG GM (cpq:CpC231_1612)	Interpro (IPR006750)|Pfam (PF04657)	NCBI (503007496)|EMBL (CP001829)
69	Cp12C_2043	1041	Uncharacterized protein	86.03% [1041/1210]	GO:0016021 - integral component of membrane	Uniprot (D9QCV7)|Interpro (D9QCV7)	KEGG (cpq:CpC231_1932)|KEGG GM (cpq:CpC231_1932)	Interpro (IPR021424)|Pfam (PF11271)	NCBI (503007819)|EMBL (CP001829)
70	Cp12C_0555	459	Uncharacterized protein	89.13% [459/515]		Uniprot (D9QEU1)|Interpro (D9QEU1)	KEGG (cpq:CpC231_0527)|KEGG GM (cpq:CpC231_0527)		NCBI (503006406)|EMBL (CP001829)
71	Cp12C_0671	276	Uncharacterized protein	97.53% [276/283]		Uniprot (D9Q985)|Interpro (D9Q985)	KEGG (cpq:CpC231_0628)|KEGG GM (cpq:CpC231_0628)		NCBI (503006510)|EMBL (CP001829)
72	Cp12C_1318	699	Uncharacterized protein	97.63% [699/716]		Uniprot (D9QAY9)|Interpro (D9QAY9)	KEGG (cpq:CpC231_1240)|KEGG GM (cpq:CpC231_1240)		NCBI (302206373)|EMBL (CP001829)
73	Cp12C_1444	129	Uncharacterized protein	54.43% [129/237]	GO:0016021 - integral component of membrane	Uniprot (D9QBB4)|Interpro (D9QBB4)	KEGG (cpq:CpC231_1369)|KEGG GM (cpq:CpC231_1369)		NCBI (503007255)|EMBL (CP001829)
74	Cp12C_0456	447	Uncharacterized protein	97.81% [447/457]		Uniprot (D9QEJ7)|Interpro (D9QEJ7)	KEGG (cpq:CpC231_0431)|KEGG GM (cpq:CpC231_0431)	Interpro (IPR028276)|Pfam (PF15583)	NCBI (503006311)|EMBL (CP001829)
75	Cp12C_1614	576	Uncharacterized protein	83.24% [576/692]		Uniprot (D9QBS1)|Interpro (D9QBS1)	KEGG (cpq:CpC231_1532)|KEGG GM (cpq:CpC231_1532)		NCBI (503007417)|EMBL (CP001829)
76	Cp12C_2204	594	Uncharacterized protein	96.43% [594/616]		Uniprot (D9QDF1)|Interpro (D9QDF1)	KEGG (cpq:CpC231_2087)|KEGG GM (cpq:CpC231_2087)	Interpro (IPR003774)|Pfam (PF02622)	NCBI (503007972)|EMBL (CP001829)
77	Cp12C_0015	627	Uncharacterized protein	79.17% [627/792]	GO:0016021 - integral component of membrane	Uniprot (D9QD66)|Interpro (D9QD66)	KEGG (cpq:CpC231_0011)|KEGG GM (cpq:CpC231_0011)	Interpro (IPR025576)|Pfam (PF14256)	NCBI (504213778)|EMBL (CP001829)
78	Cp12C_0918	660	Uncharacterized protein	97.92% [660/674]		Uniprot (D9Q9X4)|Interpro (D9Q9X4)	KEGG (cpq:CpC231_0869)|KEGG GM (cpq:CpC231_0869)	Interpro (IPR002912)	NCBI (503006750)|EMBL (CP001829)
79	Cp12C_2090	1902	Uncharacterized protein	95.24% [1902/1997]	GO:0016021 - integral component of membrane	Uniprot (D9QD03)|Interpro (D9QD03)	KEGG (cpq:CpC231_1978)|KEGG GM (cpq:CpC231_1978)	Interpro (IPR007331)|Interpro (IPR011047)|Pfam (PF04213)	NCBI (302207087)|EMBL (CP001829)
80	Cp12C_2053	501	Uncharacterized protein	78.28% [501/640]		Uniprot (D9QCW7)|Interpro (D9QCW7)	KEGG (cpq:CpC231_1942)|KEGG GM (cpq:CpC231_1942)		NCBI (503007829)|EMBL (CP001829)
81	Cp12C_0366	459	Uncharacterized protein	97.87% [459/469]		Uniprot (D9QEB4)|Interpro (D9QEB4)	KEGG (cpq:CpC231_0345)|KEGG GM (cpq:CpC231_0345)		NCBI (503006223)|EMBL (CP001829)
82	Cp12C_1128	948	Uncharacterized protein	97.83% [948/969]		Uniprot (D9QAF9)|Interpro (D9QAF9)	KEGG (cpq:CpC231_1059)|KEGG GM (cpq:CpC231_1059)	Interpro (IPR009351)|Pfam (PF06224)	NCBI (504214079)|EMBL (CP001829)
83	Cp12C_0048	435	Uncharacterized protein	89.32% [435/487]	GO:0016021 - integral component of membrane	Uniprot (D9QD94)|Interpro (D9QD94)	KEGG (cpq:CpC231_0039)|KEGG GM (cpq:CpC231_0039)	Interpro (IPR021359)|Pfam (PF11193)	NCBI (503005927)|EMBL (CP001829)
84	Cp12C_0109	897	Uncharacterized protein	97.71% [897/918]	GO:0008233 - peptidase activity|GO:0016021 - integral component of membrane	Uniprot (D9QDM3)|Interpro (D9QDM3)	KEGG (cpq:CpC231_0098)|KEGG GM (cpq:CpC231_0098)	Interpro (IPR026898)|Pfam (PF13367)	NCBI (503005983)|EMBL (CP001829)
85	Cp12C_1569	699	Zn-ribbon protein	96.02% [699/728]		Uniprot (D9QBM9)|Interpro (D9QBM9)	KEGG (cpq:CpC231_1489)|KEGG GM (cpq:CpC231_1489)	Interpro (IPR003743)|Pfam (PF02591)	NCBI (503007376)|EMBL (CP001829)
86	Cp12C_0855	306	Uncharacterized protein	97.45% [306/314]	GO:0016021 - integral component of membrane	Uniprot (D9Q9R4)|Interpro (D9Q9R4)	KEGG (cpq:CpC231_0808)|KEGG GM (cpq:CpC231_0808)		NCBI (503006688)|EMBL (CP001829)
87	Cp12C_0433	294	Uncharacterized protein	96.71% [294/304]		Uniprot (D9QEH8)|Interpro (D9QEH8)	KEGG (cpq:CpC231_0411)|KEGG GM (cpq:CpC231_0411)		NCBI (503006287)|EMBL (CP001829)
88	Cp12C_0345	918	Uncharacterized protein	95.92% [918/957]	GO:0016021 - integral component of membrane	Uniprot (D9QE95)|Interpro (D9QE95)	KEGG (cpq:CpC231_0325)|KEGG GM (cpq:CpC231_0325)	Interpro (IPR021424)|Pfam (PF11271)	NCBI (503006202)|EMBL (CP001829)
89	Cp12C_1880	198	Uncharacterized protein	97.06% [198/204]	GO:0006355 - regulation of transcription, DNA-templated	Uniprot (D9QCF2)|Interpro (D9QCF2)	KEGG (cpq:CpC231_1771)|KEGG GM (cpq:CpC231_1771)	Interpro (IPR013321)|Interpro (IPR010985)	NCBI (503007657)|EMBL (CP001829)
90	Cp12C_1314	693	Uncharacterized protein	89.88% [693/771]		Uniprot (A0A0M5KX29)|Interpro (A0A0M5KX29)	KEGG (cuz:Cul05146_1384)|KEGG GM (cuz:Cul05146_1384)		NCBI (1101883685)|EMBL (CP010818)
91	Cp12C_1941	204	Uncharacterized protein	64.35% [204/317]		Uniprot (D9QCL3)|Interpro (D9QCL3)	KEGG (cpq:CpC231_1833)|KEGG GM (cpq:CpC231_1833)		NCBI (503007718)|EMBL (CP001829)
92	Cp12C_2184	636	Uncharacterized protein	98.00% [636/649]	GO:0003824 - catalytic activity|GO:0008152 - metabolic process	Uniprot (D9QDD1)|Interpro (D9QDD1)	KEGG (cpq:CpC231_2067)|KEGG GM (cpq:CpC231_2067)	Interpro (IPR017849)|Interpro (IPR017850)	NCBI (503007952)|EMBL (CP001829)
93	Cp12C_0812	531	Uncharacterized protein	97.97% [531/542]		Uniprot (D9Q9M1)|Interpro (D9Q9M1)	KEGG (cpq:CpC231_0765)|KEGG GM (cpq:CpC231_0765)	Interpro (IPR007295)|Interpro (IPR035930)|Interpro (IPR014465)|Pfam (PF04167)	NCBI (503006645)|EMBL (CP001829)
94	Cp12C_1570	1116	GTP cyclohydrolase 1 type 2 homolog	94.82% [1116/1177]	GO:0046872 - metal ion binding	Uniprot (D9QBN0)|Interpro (D9QBN0)	KEGG (cpq:CpC231_1490)|KEGG GM (cpq:CpC231_1490)	Interpro (IPR002678)|Interpro (IPR036069)|Interpro (IPR017221)|Interpro (IPR015867)|Pfam (PF01784)	NCBI (503007377)|EMBL (CP001829)
95	Cp12C_0739	552	Uncharacterized protein	83.13% [552/664]	GO:0016021 - integral component of membrane	Uniprot (D9Q9E9)|Interpro (D9Q9E9)	KEGG (cpq:CpC231_0693)|KEGG GM (cpq:CpC231_0693)		NCBI (503006574)|EMBL (CP001829)
96	Cp12C_1315	522	Uncharacterized protein	97.94% [522/533]	GO:0016021 - integral component of membrane	Uniprot (D9QAY6)|Interpro (D9QAY6)	KEGG (cpq:CpC231_1237)|KEGG GM (cpq:CpC231_1237)		NCBI (503007124)|EMBL (CP001829)
97	Cp12C_1886	339	Uncharacterized protein	86.26% [339/393]		Uniprot (D9QCF7)|Interpro (D9QCF7)	KEGG (cpq:CpC231_1777)|KEGG GM (cpq:CpC231_1777)		NCBI (504066958)|EMBL (CP001829)
98	Cp12C_0566	378	Uncharacterized protein	87.91% [378/430]	GO:0016021 - integral component of membrane	Uniprot (D9QEV1)|Interpro (D9QEV1)	KEGG (cpq:CpC231_0537)|KEGG GM (cpq:CpC231_0537)		NCBI (503006416)|EMBL (CP001829)
99	Cp12C_1201	471	Uncharacterized protein	97.92% [471/481]		Uniprot (D9QAN3)|Interpro (D9QAN3)	KEGG (cpq:CpC231_1133)|KEGG GM (cpq:CpC231_1133)	Interpro (IPR019660)|Pfam (PF10722)	NCBI (504066727)|EMBL (CP001829)
100	Cp12C_1965	930	Uncharacterized protein	91.63% [930/1015]		Uniprot (D9QCN7)|Interpro (D9QCN7)	KEGG (cpq:CpC231_1857)|KEGG GM (cpq:CpC231_1857)		NCBI (503007744)|EMBL (CP001829)
101	Cp12C_1436	459	Uncharacterized protein	68.51% [459/670]		Uniprot (D9QBA6)|Interpro (D9QBA6)	KEGG (cpq:CpC231_1361)|KEGG GM (cpq:CpC231_1361)		NCBI (503007247)|EMBL (CP001829)
102	Cp12C_0239	135	Uncharacterized protein	68.18% [135/198]	GO:0016021 - integral component of membrane	Uniprot (D9QDZ4)|Interpro (D9QDZ4)	KEGG (cpq:CpC231_0223)|KEGG GM (cpq:CpC231_0223)	Interpro (IPR025338)|Pfam (PF14029)	NCBI (503006104)|EMBL (CP001829)
103	Cp12C_0367	153	Uncharacterized protein	72.86% [153/210]	GO:0016021 - integral component of membrane	Uniprot (D9QEB5)|Interpro (D9QEB5)	KEGG (cpq:CpC231_0346)|KEGG GM (cpq:CpC231_0346)		NCBI (503006224)|EMBL (CP001829)
104	Cp12C_2049	657	Uncharacterized protein	98.06% [657/670]		Uniprot (D9QCW3)|Interpro (D9QCW3)	KEGG (cpq:CpC231_1938)|KEGG GM (cpq:CpC231_1938)	Interpro (IPR021139)|Interpro (IPR029060)|Pfam (PF01936)	NCBI (503007825)|EMBL (CP001829)
105	Cp12C_0339	708	Uncharacterized protein	73.07% [708/969]	GO:0016021 - integral component of membrane	Uniprot (D9QE89)|Interpro (D9QE89)	KEGG (cpq:CpC231_0319)|KEGG GM (cpq:CpC231_0319)	Interpro (IPR022435)	NCBI (503006196)|EMBL (CP001829)
106	Cp12C_2059	417	Uncharacterized protein	77.80% [417/536]		Uniprot (D9QCX3)|Interpro (D9QCX3)	KEGG (cpq:CpC231_1948)|KEGG GM (cpq:CpC231_1948)		NCBI (503007835)|EMBL (CP001829)
107	Cp12C_0589	456	Uncharacterized protein	97.85% [456/466]	GO:0016021 - integral component of membrane	Uniprot (F9Y342)|Interpro (F9Y342)	KEGG (cpq:CpC231_0558a)|KEGG GM (cpq:CpC231_0558a)		NCBI (504066541)|EMBL (CP001829)
108	Cp12C_1648	588	Uncharacterized protein	97.51% [588/603]		Uniprot (D9QBV3)|Interpro (D9QBV3)	KEGG (cpq:CpC231_1567)|KEGG GM (cpq:CpC231_1567)		NCBI (503007451)|EMBL (CP001829)
109	Cp12C_0861	372	Uncharacterized protein	77.82% [372/478]	GO:0016021 - integral component of membrane	Uniprot (D9Q9S0)|Interpro (D9Q9S0)	KEGG (cpq:CpC231_0814)|KEGG GM (cpq:CpC231_0814)		NCBI (504066622)|EMBL (CP001829)
110	Cp12C_1541	195	Uncharacterized protein	95.59% [195/204]		Uniprot (D9QBK3)|Interpro (D9QBK3)	KEGG (cpq:CpC231_1462)|KEGG GM (cpq:CpC231_1462)		NCBI (503007349)|EMBL (CP001829)
111	Cp12C_0630	2346	Uncharacterized protein	92.36% [2346/2540]		Uniprot (D9Q952)|Interpro (D9Q952)	KEGG (cpq:CpC231_0593)|KEGG GM (cpq:CpC231_0593)	Interpro (IPR032830)|Pfam (PF13625)	NCBI (504213950)|EMBL (CP001829)
112	Cp12C_0022	558	Uncharacterized protein	81.70% [558/683]	GO:0016021 - integral component of membrane	Uniprot (D9QD72)|Interpro (D9QD72)	KEGG (cpq:CpC231_0017)|KEGG GM (cpq:CpC231_0017)		NCBI (504335207)|EMBL (CP001829)
113	Cp12C_0267	186	Uncharacterized protein	63.05% [186/295]	GO:0016021 - integral component of membrane	Uniprot (D9QE21)|Interpro (D9QE21)	KEGG (cpq:CpC231_0250)|KEGG GM (cpq:CpC231_0250)	Interpro (IPR019662)|Pfam (PF10724)	NCBI (503006130)|EMBL (CP001829)
114	Cp12C_0766	615	Uncharacterized protein	73.65% [615/835]	GO:0016021 - integral component of membrane	Uniprot (D9Q9H4)|Interpro (D9Q9H4)	KEGG (cpq:CpC231_0718)|KEGG GM (cpq:CpC231_0718)	Interpro (IPR010539)|Pfam (PF12811)	NCBI (503006599)|EMBL (CP001829)
115	Cp12C_2014	597	Uncharacterized protein	89.51% [597/667]	GO:0016021 - integral component of membrane	Uniprot (D9QCT0)|Interpro (D9QCT0)	KEGG (cpq:CpC231_1904)|KEGG GM (cpq:CpC231_1904)	Interpro (IPR012551)|Pfam (PF08044)	NCBI (503007794)|EMBL (CP001829)
116	Cp12C_0016	435	Uncharacterized protein	75.13% [435/579]		Uniprot (A0A1L3KSD4)|Interpro (A0A1L3KSD4)			NCBI (1279337909)|EMBL (CP021982)
117	Cp12C_0297	549	Uncharacterized protein	92.89% [549/591]	GO:0016021 - integral component of membrane	Uniprot (D9QE51)|Interpro (D9QE51)	KEGG (cpq:CpC231_0280)|KEGG GM (cpq:CpC231_0280)		NCBI (503006157)|EMBL (CP001829)
118	Cp12C_0780	579	Uncharacterized protein	88.80% [579/652]		Uniprot (D9Q9I9)|Interpro (D9Q9I9)	KEGG (cpq:CpC231_0733)|KEGG GM (cpq:CpC231_0733)	Interpro (IPR013207)|Pfam (PF08310)	NCBI (503006613)|EMBL (CP001829)
119	Cp12C_2063	1674	Uncharacterized protein	85.50% [1674/1958]	GO:0016021 - integral component of membrane	Uniprot (D9QCX7)|Interpro (D9QCX7)	KEGG (cpq:CpC231_1952)|KEGG GM (cpq:CpC231_1952)		NCBI (302207061)|EMBL (CP001829)
120	Cp12C_0231	300	Uncharacterized protein	58.94% [300/509]	GO:0016021 - integral component of membrane	Uniprot (D9QDY6)|Interpro (D9QDY6)	KEGG (cpq:CpC231_0215)|KEGG GM (cpq:CpC231_0215)	Interpro (IPR009937)|Pfam (PF07332)	NCBI (503006096)|EMBL (CP001829)
121	Cp12C_1847	882	Uncharacterized protein	98.11% [882/899]		Uniprot (D9QCC1)|Interpro (D9QCC1)	KEGG (cpq:CpC231_1739)|KEGG GM (cpq:CpC231_1739)	Interpro (IPR025159)|Interpro (IPR007569)|Interpro (IPR011335)|Pfam (PF13338)|Pfam (PF04480)	NCBI (503007625)|EMBL (CP001829)
122	Cp12C_1585	672	Uncharacterized protein	73.52% [672/914]	GO:0016021 - integral component of membrane	Uniprot (A0A1L6D1M1)|Interpro (A0A1L6D1M1)		Interpro (IPR005115)|Pfam (PF03458)	NCBI (1243297399)|EMBL (CP021982)
123	Cp12C_1657	723	DegV family protein	85.66% [723/844]	GO:0008289 - lipid binding	Uniprot (D9QBW2)|Interpro (D9QBW2)	KEGG (cpq:CpC231_1576)|KEGG GM (cpq:CpC231_1576)	Interpro (IPR003797)|Pfam (PF02645)	NCBI (503007460)|EMBL (CP001829)
124	Cp12C_1864	381	Uncharacterized protein	76.66% [381/497]	GO:0016021 - integral component of membrane	Uniprot (D9QCD6)|Interpro (D9QCD6)	KEGG (cpq:CpC231_1755)|KEGG GM (cpq:CpC231_1755)		NCBI (503007641)|EMBL (CP001829)
125	Cp12C_0652	336	Uncharacterized protein	96.83% [336/347]	GO:0016021 - integral component of membrane	Uniprot (D9Q971)|Interpro (D9Q971)	KEGG (cpq:CpC231_0612)|KEGG GM (cpq:CpC231_0612)	Interpro (IPR007436)|Pfam (PF04341)	NCBI (504163532)|EMBL (CP001829)
126	Cp12C_0582	576	Uncharacterized protein	80.45% [576/716]		Uniprot (D9QEW7)|Interpro (D9QEW7)	KEGG (cpq:CpC231_0553)|KEGG GM (cpq:CpC231_0553)		NCBI (503006432)|EMBL (CP001829)
127	Cp12C_0628	564	Uncharacterized protein	86.50% [564/652]	GO:0016021 - integral component of membrane	Uniprot (D9Q950)|Interpro (D9Q950)	KEGG (cpq:CpC231_0591)|KEGG GM (cpq:CpC231_0591)	Interpro (IPR021632)|Interpro (IPR023124)|Pfam (PF11580)	NCBI (503006472)|EMBL (CP001829)
128	Cp12C_0608	1050	Uncharacterized protein	87.21% [1050/1204]		Uniprot (D9Q936)|Interpro (D9Q936)	KEGG (cpq:CpC231_0575)|KEGG GM (cpq:CpC231_0575)	Interpro (IPR009003)	NCBI (504066549)|EMBL (CP001829)
129	Cp12C_1325	210	Uncharacterized protein	97.22% [210/216]		Uniprot (D9QAZ5)|Interpro (D9QAZ5)	KEGG (cpq:CpC231_1247)|KEGG GM (cpq:CpC231_1247)	Interpro (IPR021408)|Pfam (PF11248)	NCBI (503007134)|EMBL (CP001829)
130	Cp12C_0641	1041	Uncharacterized protein	94.29% [1041/1104]		Uniprot (D9Q962)|Interpro (D9Q962)	KEGG (cpq:CpC231_0603)|KEGG GM (cpq:CpC231_0603)	Interpro (IPR021421)|Pfam (PF11268)	NCBI (503006485)|EMBL (CP001829)
131	Cp12C_1588	240	Uncharacterized protein	97.17% [240/247]		Uniprot (D9QBP5)|Interpro (D9QBP5)	KEGG (cpq:CpC231_1505)|KEGG GM (cpq:CpC231_1505)		NCBI (503007391)|EMBL (CP001829)
132	Cp12C_1435	537	Uncharacterized protein	77.94% [537/689]	GO:0016021 - integral component of membrane	Uniprot (D9QBA5)|Interpro (D9QBA5)	KEGG (cpq:CpC231_1360)|KEGG GM (cpq:CpC231_1360)		NCBI (503007246)|EMBL (CP001829)
133	Cp12C_0423	300	Uncharacterized protein	69.77% [300/430]	GO:0016021 - integral component of membrane	Uniprot (D9QEG7)|Interpro (D9QEG7)	KEGG (cpq:CpC231_0400)|KEGG GM (cpq:CpC231_0400)	Interpro (IPR013434)|Interpro (IPR019099)|Pfam (PF09656)	NCBI (503006277)|EMBL (CP001829)
134	Cp12C_2186	177	Uncharacterized protein	97.25% [177/182]		Uniprot (D9QDD3)|Interpro (D9QDD3)	KEGG (cpq:CpC231_2069)|KEGG GM (cpq:CpC231_2069)	Interpro (IPR010879)|Interpro (IPR036913)|Pfam (PF07411)	NCBI (503007954)|EMBL (CP001829)
135	Cp12C_0441	414	Uncharacterized protein	85.54% [414/484]		Uniprot (D9QEI5)|Interpro (D9QEI5)	KEGG (cpq:CpC231_0418)|KEGG GM (cpq:CpC231_0418)		NCBI (503006296)|EMBL (CP001829)
136	Cp12C_1176	894	Nucleotide-binding protein BFG01_005685	97.81% [894/914]	GO:0005524 - ATP binding|GO:0005525 - GTP binding	Uniprot (A0A1L6D0H3)|Interpro (A0A1L6D0H3)		Interpro (IPR027417)|Interpro (IPR005337)|Pfam (PF03668)	NCBI (1279338970)|EMBL (CP021982)
137	Cp12C_1942	216	Uncharacterized protein	83.40% [216/259]		Uniprot (D9QCL4)|Interpro (D9QCL4)	KEGG (cpq:CpC231_1834)|KEGG GM (cpq:CpC231_1834)		NCBI (504335371)|EMBL (CP001829)
138	Cp12C_1279	291	Uncharacterized protein	97.65% [291/298]		Uniprot (D9QAV1)|Interpro (D9QAV1)	KEGG (cpq:CpC231_1201)|KEGG GM (cpq:CpC231_1201)	Interpro (IPR025242)|Pfam (PF13834)	NCBI (503007086)|EMBL (CP001829)
139	Cp12C_0572	834	Uncharacterized protein	97.77% [834/853]		Uniprot (D9QEV7)|Interpro (D9QEV7)	KEGG (cpq:CpC231_0543)|KEGG GM (cpq:CpC231_0543)	Interpro (IPR013402)	NCBI (504163472)|EMBL (CP001829)
140	Cp12C_0115	222	Uncharacterized protein	97.37% [222/228]		Uniprot (D9QDM9)|Interpro (D9QDM9)	KEGG (cpq:CpC231_0104)|KEGG GM (cpq:CpC231_0104)		NCBI (503005989)|EMBL (CP001829)
141	Cp12C_1457	153	Uncharacterized protein	77.27% [153/198]	GO:0016021 - integral component of membrane	Uniprot (A0A1L6D1Z8)|Interpro (A0A1L6D1Z8)			NCBI (1243297287)|EMBL (CP021982)
142	Cp12C_0108	480	Uncharacterized protein	86.96% [480/552]		Uniprot (D9QDM2)|Interpro (D9QDM2)	KEGG (cpq:CpC231_0097)|KEGG GM (cpq:CpC231_0097)		NCBI (504213807)|EMBL (CP001829)
143	Cp12C_1565	147	Uncharacterized protein	77.78% [147/189]		Uniprot (D9QBM5)|Interpro (D9QBM5)	KEGG (cpq:CpC231_1485)|KEGG GM (cpq:CpC231_1485)		NCBI (503007371)|EMBL (CP001829)
144	Cp12C_0274	501	Uncharacterized protein	97.85% [501/512]		Uniprot (D9QE28)|Interpro (D9QE28)	KEGG (cpq:CpC231_0257)|KEGG GM (cpq:CpC231_0257)	Interpro (IPR019639)|Interpro (IPR023393)|Pfam (PF10698)	NCBI (503006137)|EMBL (CP001829)
145	Cp12C_0844	660	Uncharacterized protein	97.92% [660/674]		Uniprot (D9Q9Q3)|Interpro (D9Q9Q3)	KEGG (cpq:CpC231_0797)|KEGG GM (cpq:CpC231_0797)		NCBI (503006677)|EMBL (CP001829)
146	Cp12C_0850	783	Uncharacterized protein	96.91% [783/808]	GO:0051537 - 2 iron, 2 sulfur cluster binding	Uniprot (D9Q9Q9)|Interpro (D9Q9Q9)	KEGG (cpq:CpC231_0803)|KEGG GM (cpq:CpC231_0803)	Interpro (IPR024726)|Pfam (PF11575)	NCBI (504335280)|EMBL (CP001829)
147	Cp12C_0341	939	Uncharacterized protein	89.26% [939/1052]	GO:0016021 - integral component of membrane	Uniprot (D9QE91)|Interpro (D9QE91)	KEGG (cpq:CpC231_0321)|KEGG GM (cpq:CpC231_0321)	Interpro (IPR022435)	NCBI (503006198)|EMBL (CP001829)
148	Cp12C_0734	1248	Uncharacterized protein	98.19% [1248/1271]		Uniprot (A0A1U9RU66)|Interpro (A0A1U9RU66)	KEGG (cpsu:CPTB_00288)|KEGG GM (cpsu:CPTB_00288)		NCBI (1279338561)|EMBL (CP021982)
149	Cp12C_0070	252	Uncharacterized protein	97.30% [252/259]		Uniprot (D9QDI6)|Interpro (D9QDI6)	KEGG (cpq:CpC231_0060)|KEGG GM (cpq:CpC231_0060)		NCBI (503005947)|EMBL (CP001829)
150	Cp12C_0943	1749	Uncharacterized protein	93.88% [1749/1863]		Uniprot (A0A1L6D0E3)|Interpro (A0A1L6D0E3)		Interpro (IPR004919)|Pfam (PF03235)	NCBI (1243296793)|EMBL (CP021982)
151	Cp12C_0634	435	Uncharacterized protein	81.16% [435/536]		Uniprot (D9Q956)|Interpro (D9Q956)	KEGG (cpq:CpC231_0597)|KEGG GM (cpq:CpC231_0597)	Interpro (IPR024495)|Pfam (PF10969)	NCBI (503006478)|EMBL (CP001829)
152	Cp12C_1920	252	Uncharacterized protein	44.92% [252/561]	GO:0016021 - integral component of membrane	Uniprot (D9QCJ2)|Interpro (D9QCJ2)	KEGG (cpq:CpC231_1812)|KEGG GM (cpq:CpC231_1812)	Interpro (IPR027381)|Pfam (PF13399)	NCBI (503007696)|EMBL (CP001829)
153	Cp12C_2113	507	Uncharacterized protein	87.11% [507/582]		Uniprot (D9QD22)|Interpro (D9QD22)	KEGG (cpq:CpC231_1999)|KEGG GM (cpq:CpC231_1999)	Interpro (IPR018567)|Interpro (IPR016123)|Pfam (PF09449)	NCBI (503007890)|EMBL (CP001829)
154	Cp12C_1378	342	Uncharacterized protein	77.38% [342/442]	GO:0005887 - integral component of plasma membrane	Uniprot (D9QB49)|Interpro (D9QB49)	KEGG (cpq:CpC231_1303)|KEGG GM (cpq:CpC231_1303)	Interpro (IPR010445)|Pfam (PF06305)	NCBI (302206433)|EMBL (CP001829)
155	Cp12C_1687	249	Uncharacterized protein	97.27% [249/256]		Uniprot (D9QBZ1)|Interpro (D9QBZ1)	KEGG (cpq:CpC231_1605)|KEGG GM (cpq:CpC231_1605)		NCBI (302206725)|EMBL (CP001829)
156	Cp12C_0435	303	Uncharacterized protein	97.43% [303/311]		Uniprot (D9QEI0)|Interpro (D9QEI0)	KEGG (cpq:CpC231_0413)|KEGG GM (cpq:CpC231_0413)		NCBI (503006290)|EMBL (CP001829)
157	Cp12C_0769	381	Uncharacterized protein	82.83% [381/460]	GO:0016021 - integral component of membrane	Uniprot (D9Q9H7)|Interpro (D9Q9H7)	KEGG (cpq:CpC231_0721)|KEGG GM (cpq:CpC231_0721)	Interpro (IPR025443)|Pfam (PF14155)	NCBI (503006602)|EMBL (CP001829)
158	Cp12C_1578	339	Uncharacterized protein	76.18% [339/445]		Uniprot (D9QBN7)|Interpro (D9QBN7)	KEGG (cpq:CpC231_1497)|KEGG GM (cpq:CpC231_1497)	Interpro (IPR021412)|Pfam (PF11253)	NCBI (503007383)|EMBL (CP001829)
159	Cp12C_0537	453	Uncharacterized protein	97.84% [453/463]		Uniprot (D9QES3)|Interpro (D9QES3)	KEGG (cpq:CpC231_0509)|KEGG GM (cpq:CpC231_0509)		NCBI (503006388)|EMBL (CP001829)
160	Cp12C_0871	357	Uncharacterized protein	97.81% [357/365]		Uniprot (D9Q9T0)|Interpro (D9Q9T0)	KEGG (cpq:CpC231_0824)|KEGG GM (cpq:CpC231_0824)		NCBI (503006704)|EMBL (CP001829)
161	Cp12C_0720	1326	Uncharacterized protein	84.46% [1326/1570]	GO:0016021 - integral component of membrane	Uniprot (D9Q9D3)|Interpro (D9Q9D3)	KEGG (cpq:CpC231_0676)|KEGG GM (cpq:CpC231_0676)		NCBI (503006555)|EMBL (CP001829)
162	Cp12C_0045	831	Uncharacterized protein	85.76% [831/969]		Uniprot (D9QD92)|Interpro (D9QD92)	KEGG (cpq:CpC231_0037)|KEGG GM (cpq:CpC231_0037)	Interpro (IPR022128)|Interpro (IPR000253)|Interpro (IPR008984)|Pfam (PF12401)|Pfam (PF00498)	NCBI (503005925)|EMBL (CP001829)
163	Cp12C_0012	342	Uncharacterized protein	97.71% [342/350]	GO:0016021 - integral component of membrane	Uniprot (D9QD65)|Interpro (D9QD65)	KEGG (cpq:CpC231_0010)|KEGG GM (cpq:CpC231_0010)	Interpro (IPR021949)|Pfam (PF12089)	NCBI (503005894)|EMBL (CP001829)
164	Cp12C_1222	777	Uncharacterized protein	94.07% [777/826]		Uniprot (D9QAQ3)|Interpro (D9QAQ3)	KEGG (cpq:CpC231_1153)|KEGG GM (cpq:CpC231_1153)	Interpro (IPR027417)	NCBI (503007036)|EMBL (CP001829)
165	Cp12C_0084	1596	Uncharacterized protein	93.99% [1596/1698]		Uniprot (D9QDJ9)|Interpro (D9QDJ9)	KEGG (cpq:CpC231_0074)|KEGG GM (cpq:CpC231_0074)	Interpro (IPR010281)|Pfam (PF05960)	NCBI (504213799)|EMBL (CP001829)
166	Cp12C_1810	201	Uncharacterized protein	97.10% [201/207]		Uniprot (D9QC87)|Interpro (D9QC87)	KEGG (cpq:CpC231_1702)|KEGG GM (cpq:CpC231_1702)		NCBI (503007587)|EMBL (CP001829)
167	Cp12C_1452	993	Uncharacterized protein	97.83% [993/1015]		Uniprot (D9QBC2)|Interpro (D9QBC2)	KEGG (cpq:CpC231_1377)|KEGG GM (cpq:CpC231_1377)		NCBI (503007263)|EMBL (CP001829)
168	Cp12C_0813	630	Uncharacterized protein	87.26% [630/722]		Uniprot (A0A1L6CZJ8)|Interpro (A0A1L6CZJ8)	KEGG (cpsu:CPTB_00211)|KEGG GM (cpsu:CPTB_00211)		NCBI (1277461913)|EMBL (CP021982)
169	Cp12C_0598	612	Uncharacterized protein	91.75% [612/667]		Uniprot (D9QEX9)|Interpro (D9QEX9)	KEGG (cpq:CpC231_0565)|KEGG GM (cpq:CpC231_0565)		NCBI (503006444)|EMBL (CP001829)
170	Cp12C_0773	498	Uncharacterized protein	97.84% [498/509]		Uniprot (D9Q9I1)|Interpro (D9Q9I1)	KEGG (cpq:CpC231_0725)|KEGG GM (cpq:CpC231_0725)	Interpro (IPR026816)|Interpro (IPR029039)|Pfam (PF12724)	NCBI (503006606)|EMBL (CP001829)
171	Cp12C_0181	1206	Uncharacterized protein	76.23% [1206/1582]	GO:0016021 - integral component of membrane	Uniprot (D9QDT9)|Interpro (D9QDT9)	KEGG (cpq:CpC231_0167)|KEGG GM (cpq:CpC231_0167)	Interpro (IPR013552)|Pfam (PF08341)	NCBI (503006050)|EMBL (CP001829)
172	Cp12C_1943	207	Uncharacterized protein	79.01% [207/262]		Uniprot (D9QCL5)|Interpro (D9QCL5)	KEGG (cpq:CpC231_1835)|KEGG GM (cpq:CpC231_1835)		NCBI (503007720)|EMBL (CP001829)
