# Supplementary material for: In silico functional prediction of hypothetical proteins from the core genome of Corynebacterium pseudotuberculosis biovar ovis
Source: PeerJ. 2020 Aug 26;8:e9643. doi: 10.7717/peerj.9643 (PMC7456259; doi:10.7717/peerj.9643)
Supplement: Supplemental Information 4 [file peerj-08-9643-s004.xlsx]

## Sheet: Planilha1
Table S4: Prediction of pathogenicity islands in C. pseudotuberculosis ovis
PAI 1	Cp12C_0025-Cp12C_0037	19727..29247	Normal
HP	Cp12C_0025
HP	Cp12C_0026
HP	Cp12C_0027
HP	Cp12C_0028
HP	Cp12C_0029
HP	Cp12C_0030
cas5	Cp12C_0031
Insertion element protein	Cp12C_0032
pld	Cp12C_0033
fagC	Cp12C_0034
fagB	Cp12C_0035
fagA	Cp12C_0036
fagD	Cp12C_0037
PAI 2	Cp12C_0191-Cp12C_0202	186089..196840	Strong
HP	Cp12C_0191
HP	Cp12C_0192
HP	Cp12C_0193
HP	Cp12C_0194
HP	Cp12C_0195
HP	Cp12C_0196
potA1	Cp12C_0197
potC	Cp12C_0198
potD	Cp12C_0199
glpT	Cp12C_0200
mprA1	Cp12C_0201
senX1	Cp12C_0202
PAI3	Cp12C_0460-Cp12C_0480	446816..463621	Weak
HP	Cp12C_0460
Sucrase ferredoxin-like protein	Cp12C_0461
metI	Cp12C_0462
metN	Cp12C_0463
metQ	Cp12C_0464
HP	Cp12C_0465
metQ1	Cp12C_0466
HP	Cp12C_0467
HP	Cp12C_0468
HP	Cp12C_0469
Manganese ABC transporter substrate-binding protein	Cp12C_0470
mntB3	Cp12C_0471
mntC2	Cp12C_0472
mntD3	Cp12C_0473
mntR	Cp12C_0474
spoU1	Cp12C_0475
fo1D	Cp12C_0476
HP	Cp12C_0477
HP	Cp12C_0478
metX	Cp12C_0479
htaB	Cp12C_0480
PGI 1	Cp12C_0586-Cp12C_0608	575430..604577	NA
betR	Cp12C_0586
Abi-like protein	Cp12C_0587
HP	Cp12C_0588
HP	Cp12C_0589
HP	Cp12C_0590
HP	Cp12C_0591
HP	Cp12C_0592
HP	Cp12C_0593
HP	Cp12C_0594
aniA	Cp12C_0595
HP	Cp12C_0596
sprT	Cp12C_0597
HP	Cp12C_0598
HP	Cp12C_0599
Non-ribosomal peptide synthetase	Cp12C_0600
HP	Cp12C_0601
HP	Cp12C_0602
ansP	Cp12C_0603
Methylmalonyl-CoA carboxyltransferase 5S subunit	Cp12C_0604
Methylmalonyl-CoA carboxyltransferase 12S subunit	Cp12C_0605
HP	Cp12C_0606
Methylmalonyl-CoA carboxyltransferase 1.3S subunit	Cp12C_0607
HP	Cp12C_0608
PAI 4	Cp12C_1041-Cp12C_1054	1062825..1078817	Normal
ciuA	Cp12C_1041
ciuB	Cp12C_1042
ciuC	Cp12C_1043
ciuD	Cp12C_1044
ciuE	Cp12C_1045
ciuF	Cp12C_1046
HP	Cp12C_1047
HP	Cp12C_1048
HP	Cp12C_1049
HP	Cp12C_1050
HP	Cp12C_1051
HP	Cp12C_1052
HP	Cp12C_1053
Integrase	Cp12C_1054
PGI 2	Cp12C_1512-Cp12C_1554	1579420..1619354	NA
gcvP	Cp12C_1512
gcvT	Cp12C_1513
gcvH	Cp12C_1514
Glyoxalase/bleomycin resistance protein/dioxygenase	Cp12C_1515
lipB	Cp12C_1516
lipA	Cp12C_1517
HP	Cp12C_1518
glnA	Cp12C_1519
HP	Cp12C_1520
HP	Cp12C_1521
HP	Cp12C_1522
HP	Cp12C_1523
Phage-associated protein	Cp12C_1524
Protein p51	Cp12C_1525
RRNA biogenesis protein rrp5	Cp12C_1526
HP	Cp12C_1527
RNA polymerase factor sigma 70	Cp12C_1528
HP	Cp12C_1529
HP	Cp12C_1530
HP	Cp12C_1531
HP	Cp12C_1532
HP	Cp12C_1533
DNA methylase	Cp12C_1534
HP	Cp12C_1535
HP	Cp12C_1536
HP	Cp12C_1537
HP	Cp12C_1538
HP	Cp12C_1539
HP	Cp12C_1540
HP	Cp12C_1541
HP	Cp12C_1542
HP	Cp12C_1543
HP	Cp12C_1544
ABC transporter ATP-binding protein	Cp12C_1545
ABC transporter inner membrane protein	Cp12C_1546
HP	Cp12C_1547
HP	Cp12C_1548
Cell-surface hemin receptor	Cp12C_1549
pfoS	Cp12C_1550
Inosine 5-monophosphate dehydrogenase	Cp12C_1551
HP	Cp12C_1552
HP	Cp12C_1553
Na+/H+ antiporter NhaC	Cp12C_1554
PAI 5	Cp12C_1633-Cp12C_1648	1700858..1715789	Weak
oppB4	Cp12C_1633
oppC4	Cp12C_1634
oppDF2	Cp12C_1635
HP	Cp12C_1636
Proline iminopeptidase	Cp12C_1637
Pyridoxal phosphate enzyme, YggS family	Cp12C_1638
HP	Cp12C_1639
HP	Cp12C_1640
HP	Cp12C_1641
HP	Cp12C_1642
HP	Cp12C_1643
HP	Cp12C_1644
MFS-type drug efflux transporter	Cp12C_1645
ABC-type oligopeptide transport system	Cp12C_1646
ABC transporter ATP-binding protein	Cp12C_1647
HP	Cp12C_1648
PAI 6	Cp12C_1770-Cp12C_1778	1838378..1847251	Normal
HP	Cp12C_1770
cmtR	Cp12C_1771
Heavy metal translocating P-type ATPase; frameshifted	Cp12C_1772
HP	Cp12C_1773
HP	Cp12C_1774
HP	Cp12C_1775
LPxTG domain-containing protein	Cp12C_1776
HP	Cp12C_1777
HP	Cp12C_1778
PAI 7	Cp12C_1953-Cp12C_1960	1838378..1847251	Normal
HP	Cp12C_1953
HP	Cp12C_1954
yxlG	Cp12C_1955
yxlF	Cp12C_1956
yxlE	Cp12C_1957
HP	Cp12C_1958
padR1	Cp12C_1959
Sdr family related adhesin	Cp12C_1960
PAI 8	Cp12C_1967-Cp12C_1984	2040696..2067130	Normal
glpD	Cp12C_1967
HP	Cp12C_1968
HP	Cp12C_1969
Gram-positive anchor	Cp12C_1970
srtB1	Cp12C_1971
HP	Cp12C_1972
Collagen-binding surface protein Cna-like, B-type domain protein	Cp12C_1973
srtA1	Cp12C_1974
clpB	Cp12C_1975
ABC transporter domain-containing ATP-binding subunit	Cp12C_1976
Transport protein	Cp12C_1977
HP	Cp12C_1978
gltT	Cp12C_1979
HP	Cp12C_1980
Oxidoreductase	Cp12C_1981
HP	Cp12C_1982
HP	Cp12C_1983
HP	Cp12C_1984
PAI 9	Cp12C_1999-Cp12C_2018	2082875..2107057	Normal
HP	Cp12C_1999
HP	Cp12C_2000
HP	Cp12C_2001
HP	Cp12C_2002
HP	Cp12C_2003
srtA2	Cp12C_2004
putative permease	Cp12C_2005
oppD3	Cp12C_2006
oppCD1	Cp12C_2007
oppB5	Cp12C_2008
oppA6	Cp12C_2009
pitB	Cp12C_2010
HP	Cp12C_2011
Oxidoreductase	Cp12C_2012
fadF	Cp12C_2013
HP	Cp12C_2014
Transcriptional regulatory protein	Cp12C_2015
phuC	Cp12C_2016
Iron(III) dicitrate transport system permease fecD	Cp12C_2017
ABC transporter domain-containing permease component	Cp12C_2018
PAI 10	Cp12C_2030-Cp12C_2037	2117229..2125846	Normal
lysS1	Cp12C_2030
Hydrolase/acyltransferase;	Cp12C_2031
HP	Cp12C_2032
HP	Cp12C_2033
udgA	Cp12C_2034
dcd	Cp12C_2035
HP	Cp12C_2036
Aldehyde dehydrogenase	Cp12C_2037
PAI 11	Cp12C_2069-Cp12C_2076	2170458..2181494	Weak
LPxTG domain-containing protein	Cp12C_2069
glpQ1	Cp12C_2070
glpT1	Cp12C_2071
glf	Cp12C_2072
potA2	Cp12C_2073
ABC-type cobalamin/Fe3+-siderophores transport system, permease component	Cp12C_2074
yvrC	Cp12C_2075
HP	Cp12C_2076
PGI 3	Cp12C_2179-Cp12C_2191	2292850..2305707	NA
HP	Cp12C_2179
HP	Cp12C_2180
CAAX amino terminal protease	Cp12C_2181
HP	Cp12C_2182
Aldose 1-epimerase	Cp12C_2183
HP	Cp12C_2184
UPF0371 protein	Cp12C_2185
HP	Cp12C_2186
HP	Cp12C_2187
UDP-N-acetylglucosamine diphosphorylase	Cp12C_2188
Na+/H+-dicarboxylate symporter	Cp12C_2189
crtB	Cp12C_2190
crtI2	Cp12C_2191

## Sheet: Planilha2
Cp12C_0007		pat	met	res	sym
Cp12C_0012
Cp12C_0015
Cp12C_0016
Cp12C_0022
Cp12C_0045
Cp12C_0048
Cp12C_0070
Cp12C_0084
Cp12C_0098
Cp12C_0108
Cp12C_0109
Cp12C_0115
Cp12C_0116
Cp12C_0117
Cp12C_0118
Cp12C_0160
Cp12C_0181
Cp12C_0185
Cp12C_0192		pai2	pgi 2	pri2	psi1
Cp12C_0195
Cp12C_0209
Cp12C_0231
Cp12C_0239
Cp12C_0267
Cp12C_0274
Cp12C_0297
Cp12C_0339
Cp12C_0341
Cp12C_0345
Cp12C_0353
Cp12C_0362
Cp12C_0364
Cp12C_0365
Cp12C_0366
Cp12C_0367
Cp12C_0368
Cp12C_0402
Cp12C_0423
Cp12C_0427
Cp12C_0433
Cp12C_0435
Cp12C_0441
Cp12C_0454
Cp12C_0456
Cp12C_0460		pai3
Cp12C_0478
Cp12C_0485
Cp12C_0491
Cp12C_0496
Cp12C_0512
Cp12C_0516
Cp12C_0525
Cp12C_0530
Cp12C_0537
Cp12C_0555
Cp12C_0566
Cp12C_0570
Cp12C_0571
Cp12C_0572
Cp12C_0582
Cp12C_0583
Cp12C_0589		pgi1	pgi3	pgi1	psi2
Cp12C_0598
Cp12C_0608
Cp12C_0628
Cp12C_0630
Cp12C_0634
Cp12C_0636
Cp12C_0640
Cp12C_0641
Cp12C_0652
Cp12C_0671
Cp12C_0714
Cp12C_0720
Cp12C_0734
Cp12C_0739
Cp12C_0766
Cp12C_0769
Cp12C_0771
Cp12C_0773
Cp12C_0780
Cp12C_0786
Cp12C_0812
Cp12C_0813
Cp12C_0830
Cp12C_0844
Cp12C_0850
Cp12C_0855
Cp12C_0861
Cp12C_0865
Cp12C_0871
Cp12C_0918
Cp12C_0933
Cp12C_0943
Cp12C_0944
Cp12C_0998
Cp12C_1040
Cp12C_1062
Cp12C_1113
Cp12C_1128
Cp12C_1176
Cp12C_1201
Cp12C_1222
Cp12C_1234
Cp12C_1275
Cp12C_1279
Cp12C_1314
Cp12C_1315
Cp12C_1318
Cp12C_1321
Cp12C_1325
Cp12C_1336
Cp12C_1378
Cp12C_1394
Cp12C_1435
Cp12C_1436
Cp12C_1444
Cp12C_1452
Cp12C_1457
Cp12C_1523		pgi 2	pgi4	pgi2	pgi4
Cp12C_1541
Cp12C_1553
Cp12C_1565
Cp12C_1569
Cp12C_1570
Cp12C_1578
Cp12C_1583
Cp12C_1585
Cp12C_1588
Cp12C_1596
Cp12C_1597
Cp12C_1602
Cp12C_1614
Cp12C_1624
Cp12C_1639		pai 5	pgi5	pri4	psi3
Cp12C_1648
Cp12C_1657
Cp12C_1687
Cp12C_1696
Cp12C_1697
Cp12C_1702
Cp12C_1743				pri5
Cp12C_1810
Cp12C_1847
Cp12C_1854
Cp12C_1864
Cp12C_1870
Cp12C_1880
Cp12C_1886
Cp12C_1920
Cp12C_1929
Cp12C_1941
Cp12C_1942
Cp12C_1943
Cp12C_1951
Cp12C_1965
Cp12C_2014		pai 9	PMI4	pri7	psi5
Cp12C_2026
Cp12C_2043
Cp12C_2049
Cp12C_2052
Cp12C_2053
Cp12C_2059
Cp12C_2063
Cp12C_2090			PMI5	pgi4	pgi6
Cp12C_2109
Cp12C_2113
Cp12C_2143
Cp12C_2184		pgi 3	pgi9	pgi5	pgi7
Cp12C_2186
Cp12C_2204
