# Supplementary material for: In silico functional prediction of hypothetical proteins from the core genome of Corynebacterium pseudotuberculosis biovar ovis
Source: PeerJ. 2020 Aug 26;8:e9643. doi: 10.7717/peerj.9643 (PMC7456259; doi:10.7717/peerj.9643)
Supplement: Supplemental Information 5 [file peerj-08-9643-s005.xlsx]

## Sheet: Planilha1
Table S5: Fold change values of newly anotated genes differentially expressed upon abiotic stress conditions
Locus Tag	UNIPROT ID	Product	Osmotic Stress	Acid Stress	Thermal Shock Stress
Cp1002B_0016	A0A1L3KSD4	Cadherin repeat binding protein	-	-	2.3084
Cp1002B_0049	D9QD94	Multidrug efflux transporter AcrB	-	12.8435	-
Cp1002B_0178	D9QDT9	Thioester Transmembrane Protein	3.0179	-	-
Cp1002B_0263	D9QE21	ABC Transporter EcsB Protein	-	-	2.2603
Cp1002B_0341	D9QE95	Porin PorA family protein	-	2.0898	-
Cp1002B_0472	D9QEL7	Restriction Endonuclease HNHc	3.0137	2.0898	2.076
Cp1002B_0603	D9Q936	Trypsin-like protease	-	2.4837	-
Cp1002B_0654	D9QD03	HtaA Protein	-	4.3769	-
Cp1002B_0998	D9QC41	Major facilitator superfamily domain protein	2.3858	-	-
Cp1002B_1042	D9QBZ8	YdcZ inner membrane exporter	8.3622	4.6479	-
Cp1002B_1182	D9QBL4	CsbD Stress-response protein	-	3.521	2.3977
Cp1002B_1524	D9QAN3	Transcriptional regulator YbjN	3.9325	-	-
Cp1002B_1885	D9Q9N9	DivIVA-containing protein	-	2.0479	-
Cp1002B_1935	D9Q9I9	LGFP Peptidoglycan-binding Protein	-	-	2.1383
Cp1002B_1992	D9Q9D3	Substrate-Binding Periplasmic ABC Lipoprotein	2.1137	2.0208	-
Cp1002B_2072	D9Q956	Cell Wall synthesis protein CwsA	2.0059	3.3164	-
Cp1002B_2078	D9Q950	Actinobacterial Holin-X protein, holin superfamily III	2.372	2.517	2.8882
